# Supplementary material for: Launching a saliva-based SARS-CoV-2 surveillance testing program on a university campus
Source: PLoS One. 2021 May 26;16(5):e0251296. doi: 10.1371/journal.pone.0251296 (PMC8153421; doi:10.1371/journal.pone.0251296)
Supplement: S2 Table — (CSV) [file pone.0251296.s007.csv]

	Collection_week	Collection_Date	Collection_Time	Result_Date	Result_Time	TAT	MS2_Ct	N_Ct	ORF1ab_Ct	S_Ct	Result	Result_class	Participant
1	1	6/23/2020	15:48	6/24/2020	15:09	23.35	Undetermined	Undetermined	Undetermined	Undetermined	Specimen Insufficient	Insufficient_PCR	P33964
2	1	6/23/2020	16:16	6/24/2020	15:25	23.15	35.84373638	Undetermined	Undetermined	Undetermined	Negative	Resulted	P33243
3	1	6/23/2020	16:18	6/24/2020	15:25	23.12	26.04842378	Undetermined	Undetermined	Undetermined	Negative	Resulted	P33810
4	1	6/23/2020	15:40	6/24/2020	15:09	23.48	Undetermined	Undetermined	Undetermined	Undetermined	Specimen Insufficient	Insufficient_PCR	P31948
5	1	6/23/2020	15:50	6/24/2020	7:12	15.37					Specimen Insufficient	Insufficient_noPCR	P33838
6	1	6/23/2020	15:54	6/24/2020	15:25	23.52	25.95645781	Undetermined	Undetermined	Undetermined	Negative	Resulted	P34118
7	1	6/23/2020	16:00	6/24/2020	15:25	23.42	25.9301198	Undetermined	Undetermined	Undetermined	Negative	Resulted	P33845
8	1	6/23/2020	15:41	6/24/2020	15:09	23.47	Undetermined	Undetermined	Undetermined	Undetermined	Specimen Insufficient	Insufficient_PCR	P32809
9	1	6/23/2020	16:01	6/24/2020	15:25	23.4	29.11655629	Undetermined	Undetermined	Undetermined	Negative	Resulted	P33278
10	1	6/23/2020	15:44	6/24/2020	15:25	23.68	28.52279568	Undetermined	Undetermined	Undetermined	Negative	Resulted	P33831
11	1	6/23/2020	16:04	6/24/2020	15:09	23.08	Undetermined	Undetermined	Undetermined	Undetermined	Specimen Insufficient	Insufficient_PCR	P33628
12	1	6/23/2020	16:14	6/24/2020	15:25	23.18	25.18657981	Undetermined	Undetermined	Undetermined	Negative	Resulted	P32158
13	1	6/23/2020	16:07	6/24/2020	15:25	23.3	29.00289688	Undetermined	Undetermined	Undetermined	Negative	Resulted	P33439
14	1	6/23/2020	15:45	6/24/2020	15:25	23.67	25.69184766	Undetermined	Undetermined	Undetermined	Negative	Resulted	P34146
15	1	6/23/2020	15:57	6/24/2020	15:25	23.47	25.87026074	Undetermined	Undetermined	Undetermined	Negative	Resulted	P31724
16	1	6/23/2020	15:48	6/24/2020	15:25	23.62	28.10751058	Undetermined	Undetermined	Undetermined	Negative	Resulted	P33929
17	1	6/23/2020	15:51	6/24/2020	15:25	23.57	34.18819905	Undetermined	Undetermined	Undetermined	Negative	Resulted	P34097
18	1	6/23/2020	16:07	6/24/2020	7:06	14.98					Specimen Insufficient	Insufficient_noPCR	P33971
19	1	6/23/2020	16:04	6/24/2020	15:09	23.08	Undetermined	Undetermined	Undetermined	Undetermined	Specimen Insufficient	Insufficient_PCR	P33593
20	1	6/23/2020	16:02	6/24/2020	7:13	15.18					Specimen Insufficient	Insufficient_noPCR	P33173
21	1	6/23/2020	16:01	6/24/2020	15:25	23.4	25.75355818	Undetermined	Undetermined	Undetermined	Negative	Resulted	P33271
22	1	6/23/2020	16:00	6/24/2020	7:12	15.2					Specimen Insufficient	Insufficient_noPCR	P32263
23	1	6/23/2020	15:59	6/24/2020	7:13	15.23					Specimen Insufficient	Insufficient_noPCR	P33950
24	1	6/23/2020	15:42	6/24/2020	15:25	23.72	28.35098134	Undetermined	Undetermined	Undetermined	Negative	Resulted	P33901
25	1	6/23/2020	15:44	6/24/2020	15:25	23.68	26.22251491	Undetermined	Undetermined	Undetermined	Negative	Resulted	P33712
26	1	6/25/2020	11:08	6/26/2020	14:33	27.42	36.17814437	Undetermined	Undetermined	Undetermined	Negative	Resulted	P32018
27	1	6/23/2020	16:38	6/24/2020	15:25	22.78	25.92074273	Undetermined	Undetermined	Undetermined	Negative	Resulted	P32487
28	1	6/23/2020	16:30	6/24/2020	16:04	23.57	28.74011467	Undetermined	Undetermined	Undetermined	Negative	Resulted	P32669
29	1	6/23/2020	16:27	6/24/2020	16:04	23.62	25.07978192	Undetermined	Undetermined	Undetermined	Negative	Resulted	P32536
30	1	6/23/2020	16:26	6/24/2020	16:04	23.63	27.69952314	Undetermined	Undetermined	Undetermined	Negative	Resulted	P32375
31	1	6/23/2020	16:22	6/24/2020	15:25	23.05	28.60217567	Undetermined	Undetermined	Undetermined	Negative	Resulted	P34027
32	1	6/23/2020	16:19	6/24/2020	15:25	23.1	27.86472189	Undetermined	Undetermined	Undetermined	Negative	Resulted	P33488
33	1	6/23/2020	16:15	6/24/2020	15:25	23.17	25.77507015	Undetermined	Undetermined	Undetermined	Negative	Resulted	P33866
34	1	6/25/2020	11:49	6/29/2020	9:59	94.17	26.36367637	Undetermined	Undetermined	Undetermined	Negative	Resulted	P32564
35	1	6/25/2020	11:51	6/26/2020	14:33	26.7	34.68770708	Undetermined	Undetermined	Undetermined	Negative	Resulted	P32641
36	1	6/25/2020	11:57	6/26/2020	14:33	26.6	26.00006207	Undetermined	Undetermined	Undetermined	Negative	Resulted	P32389
37	1	6/25/2020	11:58	6/26/2020	14:33	26.58	34.54804642	Undetermined	Undetermined	Undetermined	Negative	Resulted	P31850
38	1	6/25/2020	12:05	6/26/2020	14:33	26.47	35.94576298	Undetermined	Undetermined	Undetermined	Negative	Resulted	P32452
39	1	6/25/2020	11:29	6/26/2020	14:33	27.07	36.64058973	Undetermined	Undetermined	Undetermined	Negative	Resulted	P31388
40	1	6/25/2020	12:17	6/26/2020	14:33	26.27	28.79393253	Undetermined	Undetermined	Undetermined	Negative	Resulted	P33005
41	1	6/25/2020	12:18	6/29/2020	9:59	93.68	26.94206687	Undetermined	Undetermined	Undetermined	Negative	Resulted	P32963
42	1	6/23/2020	16:24	6/24/2020	16:04	23.67	27.25126322	Undetermined	Undetermined	Undetermined	Negative	Resulted	P33719
43	1	6/23/2020	16:26	6/24/2020	16:04	23.63	25.31603055	Undetermined	Undetermined	Undetermined	Negative	Resulted	P32676
44	1	6/23/2020	16:23	6/24/2020	16:04	23.68	31.59572998	Undetermined	Undetermined	Undetermined	Negative	Resulted	P32067
45	1	6/23/2020	16:22	6/24/2020	15:25	23.05	26.23957354	Undetermined	Undetermined	Undetermined	Negative	Resulted	P33754
46	1	6/23/2020	16:29	6/24/2020	16:04	23.58	27.74695489	Undetermined	Undetermined	Undetermined	Negative	Resulted	P33481
47	1	6/23/2020	16:31	6/24/2020	16:04	23.55	26.43244077	Undetermined	Undetermined	Undetermined	Negative	Resulted	P32214
48	1	6/23/2020	16:18	6/24/2020	16:04	23.77	27.85720988	Undetermined	Undetermined	Undetermined	Negative	Resulted	P33390
49	1	6/23/2020	12:20	6/24/2020	15:23	27.05	28.07810113	Undetermined	Undetermined	Undetermined	Negative	Resulted	P31710
50	1	6/23/2020	12:14	6/24/2020	15:23	27.15	30.27687237	Undetermined	Undetermined	Undetermined	Negative	Resulted	P31402
51	1	6/23/2020	12:04	6/24/2020	15:23	27.32	25.8556576	Undetermined	Undetermined	Undetermined	Negative	Resulted	P31325
52	1	6/23/2020	12:00	6/24/2020	15:23	27.38	26.17888738	Undetermined	Undetermined	Undetermined	Negative	Resulted	P31248
53	1	6/23/2020	11:46	6/24/2020	15:23	27.62	26.1300198	Undetermined	Undetermined	Undetermined	Negative	Resulted	P31423
54	1	6/23/2020	11:42	6/24/2020	15:23	27.68	26.23439869	Undetermined	Undetermined	Undetermined	Negative	Resulted	P31255
55	1	6/23/2020	11:33	6/24/2020	15:23	27.83	32.28222171	Undetermined	Undetermined	Undetermined	Negative	Resulted	P32725
56	1	6/23/2020	11:29	6/24/2020	15:23	27.9	30.33389664	Undetermined	Undetermined	Undetermined	Negative	Resulted	P31633
57	1	6/23/2020	11:24	6/24/2020	15:23	27.98	36.84840162	Undetermined	Undetermined	Undetermined	Negative	Resulted	P31332
58	1	6/23/2020	12:25	6/24/2020	15:23	26.97	25.96353873	Undetermined	Undetermined	Undetermined	Negative	Resulted	P31787
59	1	6/23/2020	12:31	6/24/2020	15:09	26.63	Undetermined	Undetermined	Undetermined	Undetermined	Specimen Insufficient	Insufficient_PCR	P31689
60	1	6/23/2020	12:33	6/24/2020	15:09	26.6	Undetermined	Undetermined	Undetermined	Undetermined	Specimen Insufficient	Insufficient_PCR	P31976
61	1	6/23/2020	12:34	6/24/2020	15:09	26.58	Undetermined	Undetermined	Undetermined	Undetermined	Specimen Insufficient	Insufficient_PCR	P31962
62	1	6/23/2020	12:36	6/24/2020	15:09	26.55	Undetermined	Undetermined	Undetermined	Undetermined	Specimen Insufficient	Insufficient_PCR	P31955
63	1	6/23/2020	12:38	6/24/2020	15:09	26.52	Undetermined	Undetermined	Undetermined	Undetermined	Specimen Insufficient	Insufficient_PCR	P31871
64	1	6/23/2020	12:44	6/24/2020	15:23	26.65	29.202854	Undetermined	Undetermined	Undetermined	Negative	Resulted	P34475
65	1	6/23/2020	12:11	6/24/2020	15:23	27.2	31.3427577	Undetermined	Undetermined	Undetermined	Negative	Resulted	P31367
66	1	6/23/2020	12:01	6/24/2020	7:11	19.17					Specimen Insufficient	Insufficient_noPCR	P31227
67	1	6/23/2020	11:58	6/24/2020	15:09	27.18	Undetermined	Undetermined	Undetermined	Undetermined	Specimen Insufficient	Insufficient_PCR	P31486
68	1	6/23/2020	11:57	6/24/2020	15:23	27.43	26.11141738	Undetermined	Undetermined	Undetermined	Negative	Resulted	P33285
69	1	6/23/2020	11:43	6/24/2020	15:23	27.67	26.68571092	Undetermined	Undetermined	Undetermined	Negative	Resulted	P34699
70	1	6/23/2020	11:41	6/24/2020	7:10	19.48					Specimen Insufficient	Insufficient_noPCR	P31388
71	1	6/23/2020	12:46	6/24/2020	15:23	26.62	26.78721642	Undetermined	Undetermined	Undetermined	Negative	Resulted	P32053
72	1	6/23/2020	12:54	6/24/2020	15:09	26.25	Undetermined	Undetermined	Undetermined	Undetermined	Specimen Insufficient	Insufficient_PCR	P32102
73	1	6/23/2020	12:55	6/24/2020	15:09	26.23	Undetermined	Undetermined	Undetermined	Undetermined	Specimen Insufficient	Insufficient_PCR	P31395
74	1	6/23/2020	12:56	6/24/2020	15:09	26.22	Undetermined	Undetermined	Undetermined	Undetermined	Specimen Insufficient	Insufficient_PCR	P31983
75	1	6/23/2020	13:00	6/24/2020	15:09	26.15	Undetermined	Undetermined	Undetermined	Undetermined	Specimen Insufficient	Insufficient_PCR	P31934
76	1	6/23/2020	13:11	6/24/2020	15:23	26.2	27.11131543	Undetermined	Undetermined	Undetermined	Negative	Resulted	P31892
77	1	6/23/2020	13:15	6/24/2020	15:23	26.13	26.17743199	Undetermined	Undetermined	Undetermined	Negative	Resulted	P31899
78	1	6/23/2020	13:16	6/24/2020	15:09	25.88	Undetermined	Undetermined	Undetermined	Undetermined	Specimen Insufficient	Insufficient_PCR	P31794
79	1	6/23/2020	13:16	6/24/2020	15:09	25.88	Undetermined	Undetermined	Undetermined	Undetermined	Specimen Insufficient	Insufficient_PCR	P31304
80	1	6/23/2020	13:22	6/24/2020	7:07	17.75					Specimen Insufficient	Insufficient_noPCR	P32151
81	1	6/23/2020	13:22	6/24/2020	15:23	26.02	27.30776561	Undetermined	Undetermined	Undetermined	Negative	Resulted	P32116
82	1	6/23/2020	13:23	6/24/2020	15:23	26	26.72432924	Undetermined	Undetermined	Undetermined	Negative	Resulted	P32207
83	1	6/23/2020	13:27	6/24/2020	15:09	25.7	Undetermined	Undetermined	Undetermined	Undetermined	Specimen Insufficient	Insufficient_PCR	P35308
84	1	6/23/2020	13:31	6/24/2020	15:23	25.87	25.49078197	Undetermined	Undetermined	Undetermined	Negative	Resulted	P31731
85	1	6/23/2020	13:33	6/24/2020	8:26	18.88					Specimen Insufficient	Insufficient_noPCR	P31808
86	1	6/23/2020	13:33	6/24/2020	15:23	25.83	26.65742132	Undetermined	Undetermined	Undetermined	Negative	Resulted	P32186
87	1	6/23/2020	13:34	6/24/2020	15:09	25.58	Undetermined	Undetermined	Undetermined	Undetermined	Specimen Insufficient	Insufficient_PCR	P32144
88	1	6/23/2020	13:36	6/24/2020	15:09	25.55	Undetermined	Undetermined	Undetermined	Undetermined	Specimen Insufficient	Insufficient_PCR	P31927
89	1	6/23/2020	13:39	6/24/2020	15:23	25.73	28.0263279	Undetermined	Undetermined	Undetermined	Negative	Resulted	P35938
90	1	6/23/2020	13:46	6/24/2020	15:23	25.62	28.4773284	Undetermined	Undetermined	Undetermined	Negative	Resulted	P32228
91	1	6/23/2020	13:49	6/24/2020	15:09	25.33	Undetermined	Undetermined	Undetermined	Undetermined	Specimen Insufficient	Insufficient_PCR	P32396
92	1	6/23/2020	13:50	6/24/2020	15:09	25.32	38.07730577	Undetermined	Undetermined	Undetermined	Specimen Insufficient	Insufficient_PCR	P31829
93	1	6/23/2020	13:51	6/24/2020	15:23	25.53	32.09553818	Undetermined	Undetermined	Undetermined	Negative	Resulted	P32305
94	1	6/23/2020	13:54	6/24/2020	15:23	25.48	26.37561965	Undetermined	Undetermined	Undetermined	Negative	Resulted	P32354
95	1	6/23/2020	13:55	6/24/2020	15:23	25.47	26.0401152	Undetermined	Undetermined	Undetermined	Negative	Resulted	P32382
96	1	6/23/2020	14:28	6/24/2020	15:23	24.92	25.59866064	Undetermined	Undetermined	Undetermined	Negative	Resulted	P32795
97	1	6/23/2020	14:28	6/24/2020	15:09	24.68	Undetermined	Undetermined	Undetermined	Undetermined	Specimen Insufficient	Insufficient_PCR	P32865
98	1	6/23/2020	14:29	6/24/2020	15:09	24.67	Undetermined	Undetermined	Undetermined	Undetermined	Specimen Insufficient	Insufficient_PCR	P32991
99	1	6/23/2020	14:30	6/24/2020	15:23	24.88	28.3543622	Undetermined	Undetermined	Undetermined	Negative	Resulted	P32697
100	1	6/23/2020	14:30	6/24/2020	15:23	24.88	25.4948452	Undetermined	Undetermined	Undetermined	Negative	Resulted	P33012
101	1	6/23/2020	14:32	6/24/2020	15:23	24.85	26.74731	Undetermined	Undetermined	Undetermined	Negative	Resulted	P32942
102	1	6/23/2020	14:33	6/24/2020	15:23	24.83	29.2070429	Undetermined	Undetermined	Undetermined	Negative	Resulted	P32606
103	1	6/23/2020	14:12	6/24/2020	7:08	16.93					Specimen Insufficient	Insufficient_noPCR	P31990
104	1	6/23/2020	14:11	6/24/2020	15:23	25.2	26.47522502	Undetermined	Undetermined	Undetermined	Negative	Resulted	P32501
105	1	6/23/2020	14:13	6/24/2020	15:23	25.17	25.96399344	Undetermined	Undetermined	Undetermined	Negative	Resulted	P32613
106	1	6/23/2020	14:14	6/24/2020	15:09	24.92	28.69960423	Undetermined	29.7306414	Undetermined	Inconclusive	Resulted	P32438
107	1	6/23/2020	14:16	6/24/2020	15:23	25.12	26.44966157	Undetermined	Undetermined	Undetermined	Negative	Resulted	P32788
108	1	6/23/2020	14:18	6/24/2020	15:23	25.08	28.25052216	Undetermined	Undetermined	Undetermined	Negative	Resulted	P32844
109	1	6/23/2020	14:19	6/24/2020	15:23	25.07	27.23123129	Undetermined	Undetermined	Undetermined	Negative	Resulted	P32739
110	1	6/23/2020	14:20	6/24/2020	15:09	24.82	Undetermined	Undetermined	Undetermined	Undetermined	Specimen Insufficient	Insufficient_PCR	P32879
111	1	6/23/2020	14:27	6/24/2020	15:23	24.93	28.0564184	Undetermined	Undetermined	Undetermined	Negative	Resulted	P32732
112	1	6/23/2020	14:00	6/24/2020	7:05	17.08					Specimen Insufficient	Insufficient_noPCR	P31640
113	1	6/23/2020	13:58	6/24/2020	15:09	25.18	Undetermined	Undetermined	Undetermined	Undetermined	Specimen Insufficient	Insufficient_PCR	P33894
114	1	6/23/2020	14:03	6/24/2020	15:09	25.1	Undetermined	Undetermined	Undetermined	Undetermined	Specimen Insufficient	Insufficient_PCR	P32662
115	1	6/23/2020	14:05	6/24/2020	15:09	25.07	Undetermined	Undetermined	Undetermined	Undetermined	Specimen Insufficient	Insufficient_PCR	P32634
116	1	6/23/2020	14:06	6/24/2020	15:09	25.05	Undetermined	Undetermined	Undetermined	Undetermined	Specimen Insufficient	Insufficient_PCR	P32172
117	1	6/23/2020	14:07	6/24/2020	15:23	25.27	26.77361508	Undetermined	Undetermined	Undetermined	Negative	Resulted	P31822
118	1	6/23/2020	14:08	6/24/2020	15:09	25.02	Undetermined	Undetermined	Undetermined	Undetermined	Specimen Insufficient	Insufficient_PCR	P32550
119	1	6/23/2020	14:08	6/24/2020	15:23	25.25	29.1121886	Undetermined	Undetermined	Undetermined	Negative	Resulted	P32571
120	1	6/23/2020	14:10	6/24/2020	15:09	24.98	Undetermined	Undetermined	Undetermined	Undetermined	Specimen Insufficient	Insufficient_PCR	P32326
121	1	6/23/2020	14:35	6/24/2020	15:23	24.8	26.1917803	Undetermined	Undetermined	Undetermined	Negative	Resulted	P32998
122	1	6/23/2020	14:40	6/24/2020	7:09	16.48					Specimen Insufficient	Insufficient_noPCR	P32781
123	1	6/23/2020	14:43	6/24/2020	15:23	24.67	25.99237618	Undetermined	Undetermined	Undetermined	Negative	Resulted	P33110
124	1	6/23/2020	14:46	6/24/2020	15:09	24.38	Undetermined	Undetermined	Undetermined	Undetermined	Specimen Insufficient	Insufficient_PCR	P33082
125	1	6/23/2020	14:52	6/24/2020	15:24	24.53	28.3627348	Undetermined	Undetermined	Undetermined	Negative	Resulted	P33145
126	1	6/23/2020	14:56	6/24/2020	15:24	24.47	29.30004497	Undetermined	Undetermined	Undetermined	Negative	Resulted	P32627
127	1	6/23/2020	14:59	6/24/2020	15:24	24.42	32.2568969	Undetermined	Undetermined	Undetermined	Negative	Resulted	P33257
128	1	6/23/2020	14:39	6/24/2020	15:23	24.73	36.35650058	Undetermined	Undetermined	Undetermined	Negative	Resulted	P33068
129	1	6/23/2020	14:35	6/24/2020	15:23	24.8	26.87914519	Undetermined	Undetermined	Undetermined	Negative	Resulted	P32977
130	1	6/23/2020	14:41	6/24/2020	15:23	24.7	25.77693548	Undetermined	Undetermined	Undetermined	Negative	Resulted	P32914
131	1	6/23/2020	14:46	6/24/2020	15:09	24.38	Undetermined	Undetermined	Undetermined	Undetermined	Specimen Insufficient	Insufficient_PCR	P33089
132	1	6/23/2020	14:47	6/24/2020	15:23	24.6	26.0710789	Undetermined	Undetermined	Undetermined	Negative	Resulted	P33040
133	1	6/23/2020	14:50	6/24/2020	15:23	24.55	26.08847248	Undetermined	Undetermined	Undetermined	Negative	Resulted	P33131
134	1	6/23/2020	14:55	6/24/2020	15:09	24.23	Undetermined	Undetermined	Undetermined	Undetermined	Specimen Insufficient	Insufficient_PCR	P33208
135	1	6/23/2020	15:02	6/24/2020	15:24	24.37	28.08766963	Undetermined	Undetermined	Undetermined	Negative	Resulted	P31766
136	1	6/23/2020	14:43	6/24/2020	15:09	24.43	Undetermined	Undetermined	Undetermined	Undetermined	Specimen Insufficient	Insufficient_PCR	P33047
137	1	6/23/2020	14:49	6/24/2020	15:23	24.57	25.78992496	Undetermined	Undetermined	Undetermined	Negative	Resulted	P33152
138	1	6/23/2020	14:50	6/24/2020	15:23	24.55	29.92586642	Undetermined	Undetermined	Undetermined	Negative	Resulted	P33159
139	1	6/23/2020	14:51	6/24/2020	15:23	24.53	27.80074968	Undetermined	Undetermined	Undetermined	Negative	Resulted	P33117
140	1	6/23/2020	14:54	6/24/2020	15:24	24.5	28.57280773	Undetermined	Undetermined	Undetermined	Negative	Resulted	P32767
141	1	6/23/2020	14:58	6/24/2020	15:09	24.18	Undetermined	Undetermined	Undetermined	Undetermined	Specimen Insufficient	Insufficient_PCR	P33138
142	1	6/23/2020	15:00	6/24/2020	15:09	24.15	Undetermined	Undetermined	Undetermined	Undetermined	Specimen Insufficient	Insufficient_PCR	P31997
143	1	6/23/2020	15:05	6/24/2020	15:24	24.32	28.33819674	Undetermined	Undetermined	Undetermined	Negative	Resulted	P31969
144	1	6/23/2020	15:07	6/24/2020	15:24	24.28	26.90236154	Undetermined	Undetermined	Undetermined	Negative	Resulted	P32494
145	1	6/23/2020	15:23	6/24/2020	15:24	24.02	29.78489402	Undetermined	Undetermined	Undetermined	Negative	Resulted	P33495
146	1	6/23/2020	15:24	6/24/2020	15:24	24	25.78894396	Undetermined	Undetermined	Undetermined	Negative	Resulted	P33558
147	1	6/23/2020	15:26	6/24/2020	15:24	23.97	25.85473421	Undetermined	Undetermined	Undetermined	Negative	Resulted	P33530
148	1	6/23/2020	15:27	6/24/2020	15:24	23.95	26.34851004	Undetermined	Undetermined	Undetermined	Negative	Resulted	P31374
149	1	6/23/2020	15:30	6/24/2020	15:24	23.9	25.73529944	Undetermined	Undetermined	Undetermined	Negative	Resulted	P33635
150	1	6/23/2020	15:37	6/24/2020	15:24	23.78	28.56274254	Undetermined	Undetermined	Undetermined	Negative	Resulted	P33649
151	1	6/23/2020	15:39	6/24/2020	15:24	23.75	27.87801935	Undetermined	Undetermined	Undetermined	Negative	Resulted	P33803
152	1	6/23/2020	15:10	6/24/2020	15:24	24.23	25.85812182	Undetermined	Undetermined	Undetermined	Negative	Resulted	P33446
153	1	6/23/2020	15:08	6/24/2020	15:24	24.27	29.33163617	Undetermined	Undetermined	Undetermined	Negative	Resulted	P31941
154	1	6/23/2020	15:17	6/24/2020	15:24	24.12	27.50568148	Undetermined	Undetermined	Undetermined	Negative	Resulted	P33474
155	1	6/23/2020	15:19	6/24/2020	15:09	23.83	Undetermined	Undetermined	Undetermined	Undetermined	Specimen Insufficient	Insufficient_PCR	P33551
156	1	6/23/2020	15:20	6/24/2020	15:24	24.07	28.73109682	Undetermined	Undetermined	Undetermined	Negative	Resulted	P32753
157	1	6/23/2020	15:22	6/24/2020	15:24	24.03	25.96685701	Undetermined	Undetermined	Undetermined	Negative	Resulted	P32417
158	1	6/23/2020	15:31	6/24/2020	15:24	23.88	36.57909734	Undetermined	Undetermined	Undetermined	Negative	Resulted	P33299
159	1	6/23/2020	15:36	6/24/2020	15:09	23.55	Undetermined	Undetermined	Undetermined	Undetermined	Specimen Insufficient	Insufficient_PCR	P33740
160	1	6/23/2020	15:39	6/24/2020	15:09	23.5	Undetermined	Undetermined	Undetermined	Undetermined	Specimen Insufficient	Insufficient_PCR	P31857
161	1	6/23/2020	15:12	6/24/2020	15:09	23.95	37.74376793	Undetermined	Undetermined	Undetermined	Specimen Insufficient	Insufficient_PCR	P33404
162	1	6/23/2020	15:14	6/24/2020	15:24	24.17	28.09035676	Undetermined	Undetermined	Undetermined	Negative	Resulted	P33320
163	1	6/23/2020	15:17	6/24/2020	15:09	23.87	37.05620298	Undetermined	Undetermined	Undetermined	Specimen Insufficient	Insufficient_PCR	P33348
164	1	6/23/2020	15:18	6/24/2020	15:24	24.1	26.89132037	Undetermined	Undetermined	Undetermined	Negative	Resulted	P33502
165	1	6/23/2020	15:21	6/24/2020	15:24	24.05	25.79630247	Undetermined	Undetermined	Undetermined	Negative	Resulted	P36015
166	1	6/23/2020	15:23	6/24/2020	15:24	24.02	26.72199774	Undetermined	Undetermined	Undetermined	Negative	Resulted	P33523
167	1	6/23/2020	15:25	6/24/2020	15:24	23.98	27.04925734	Undetermined	Undetermined	Undetermined	Negative	Resulted	P33516
168	1	6/23/2020	15:26	6/24/2020	15:24	23.97	25.98332509	Undetermined	Undetermined	Undetermined	Negative	Resulted	P32704
169	1	6/23/2020	15:30	6/24/2020	15:24	23.9	28.01484922	Undetermined	Undetermined	Undetermined	Negative	Resulted	P33859
170	1	6/25/2020	14:42	6/26/2020	14:34	23.87	35.46337551	Undetermined	Undetermined	Undetermined	Negative	Resulted	P34867
171	1	6/25/2020	14:44	6/29/2020	9:59	91.25	21.95754887	Undetermined	Undetermined	Undetermined	Negative	Resulted	P34279
172	1	6/25/2020	14:41	6/26/2020	14:34	23.88	28.43241025	Undetermined	Undetermined	Undetermined	Negative	Resulted	P34937
173	1	6/25/2020	14:46	6/29/2020	9:56	91.17	Undetermined	Undetermined	Undetermined	Undetermined	Specimen Insufficient	Insufficient_PCR	P34965
174	1	6/25/2020	14:50	6/26/2020	14:34	23.73	33.41715938	Undetermined	Undetermined	Undetermined	Negative	Resulted	P34888
175	1	6/25/2020	14:52	6/29/2020	9:59	91.12	24.74473622	Undetermined	Undetermined	Undetermined	Negative	Resulted	P35119
176	1	6/25/2020	14:55	6/26/2020	8:55	18					Specimen Insufficient	Insufficient_noPCR	P32655
177	1	6/25/2020	14:56	6/26/2020	14:34	23.63	34.69023742	Undetermined	Undetermined	Undetermined	Negative	Resulted	P35140
178	1	6/25/2020	15:02	6/26/2020	14:34	23.53	30.43071292	Undetermined	Undetermined	Undetermined	Negative	Resulted	P34349
179	1	6/25/2020	15:01	6/29/2020	9:59	90.97	25.7321732	Undetermined	Undetermined	Undetermined	Negative	Resulted	P33313
180	1	6/25/2020	14:59	6/26/2020	8:55	17.93					Specimen Insufficient	Insufficient_noPCR	P35455
181	1	6/25/2020	14:59	6/29/2020	9:59	91	20.38120037	Undetermined	Undetermined	Undetermined	Negative	Resulted	P35805
182	1	6/25/2020	14:58	6/26/2020	14:34	23.6	35.54794002	Undetermined	Undetermined	Undetermined	Negative	Resulted	P34979
183	1	6/25/2020	14:57	6/29/2020	9:56	90.98	Undetermined	Undetermined	Undetermined	Undetermined	Specimen Insufficient	Insufficient_PCR	P32529
184	1	6/25/2020	14:55	6/29/2020	9:56	91.02	Undetermined	Undetermined	Undetermined	Undetermined	Specimen Insufficient	Insufficient_PCR	P35210
185	1	6/25/2020	15:00	6/29/2020	9:59	90.98	25.38720765	Undetermined	Undetermined	Undetermined	Negative	Resulted	P31878
186	1	6/25/2020	15:04	6/26/2020	14:34	23.5					Specimen Insufficient	Insufficient_noPCR	P35854
187	1	6/25/2020	15:02	6/29/2020	9:59	90.95	24.58284108	Undetermined	Undetermined	Undetermined	Negative	Resulted	P35007
188	1	6/25/2020	15:01	6/26/2020	14:34	23.55	34.87716647	Undetermined	Undetermined	Undetermined	Negative	Resulted	P32242
189	1	6/25/2020	14:58	6/26/2020	14:34	23.6	34.77541583	Undetermined	Undetermined	Undetermined	Negative	Resulted	P35056
190	1	6/25/2020	14:46	6/26/2020	8:57	18.18					Specimen Insufficient	Insufficient_noPCR	P32921
191	1	6/25/2020	14:43	6/29/2020	9:59	91.27	27.50435284	Undetermined	Undetermined	Undetermined	Negative	Resulted	P34881
192	1	6/25/2020	14:42	6/26/2020	14:34	23.87	29.26120034	Undetermined	Undetermined	Undetermined	Negative	Resulted	P34958
193	1	6/25/2020	14:36	6/26/2020	14:34	23.97	29.87716046	Undetermined	Undetermined	Undetermined	Negative	Resulted	P32025
194	1	6/23/2020	15:04	6/24/2020	15:09	24.08	37.26378375	Undetermined	Undetermined	Undetermined	Specimen Insufficient	Insufficient_PCR	P33026
195	1	6/23/2020	11:36	6/24/2020	15:23	27.78	25.17031875	Undetermined	Undetermined	Undetermined	Negative	Resulted	P32459
196	1	6/23/2020	12:23	6/24/2020	7:10	18.78					Specimen Insufficient	Insufficient_noPCR	P31843
197	1	6/23/2020	12:23	6/24/2020	15:09	26.77	Undetermined	Undetermined	Undetermined	Undetermined	Specimen Insufficient	Insufficient_PCR	P31759
198	1	6/25/2020	15:42	6/29/2020	9:56	90.23	Undetermined	Undetermined	Undetermined	Undetermined	Specimen Insufficient	Insufficient_PCR	P35931
199	1	6/25/2020	15:43	6/26/2020	14:34	22.85	35.39130764	Undetermined	Undetermined	Undetermined	Negative	Resulted	P31913
200	1	6/25/2020	15:44	6/26/2020	14:34	22.83	36.7843765	Undetermined	Undetermined	Undetermined	Negative	Resulted	P33852
201	1	6/25/2020	15:57	6/26/2020	14:34	22.62	26.18991295	Undetermined	Undetermined	Undetermined	Negative	Resulted	P32893
202	1	6/25/2020	16:06	6/26/2020	14:34	22.47	36.91124322	Undetermined	Undetermined	Undetermined	Negative	Resulted	P35840
203	1	6/25/2020	15:35	6/29/2020	9:59	90.4	26.15672348	Undetermined	Undetermined	Undetermined	Negative	Resulted	P34608
204	1	6/25/2020	15:39	6/29/2020	9:59	90.33	26.34799226	Undetermined	Undetermined	Undetermined	Negative	Resulted	P33565
205	1	6/25/2020	15:41	6/26/2020	14:34	22.88	29.84116344	Undetermined	Undetermined	Undetermined	Negative	Resulted	P36022
206	1	6/25/2020	16:01	6/26/2020	14:34	22.55	28.61730882	Undetermined	Undetermined	Undetermined	Negative	Resulted	P35217
207	1	6/25/2020	15:59	6/26/2020	14:34	22.58	35.98409495	Undetermined	Undetermined	Undetermined	Negative	Resulted	P35756
208	1	6/25/2020	15:56	6/26/2020	8:49	16.88					Specimen Insufficient	Insufficient_noPCR	P35350
209	1	6/25/2020	15:55	6/29/2020	9:56	90.02	Undetermined	Undetermined	Undetermined	Undetermined	Specimen Insufficient	Insufficient_PCR	P31836
210	1	6/25/2020	16:07	6/26/2020	14:34	22.45	31.49182859	Undetermined	Undetermined	Undetermined	Negative	Resulted	P40026
211	1	6/25/2020	15:38	6/29/2020	9:59	90.35	26.06783076	Undetermined	Undetermined	Undetermined	Negative	Resulted	P33614
212	1	6/25/2020	15:46	6/26/2020	8:49	17.05					Specimen Insufficient	Insufficient_noPCR	P32004
213	1	6/25/2020	15:49	6/26/2020	14:34	22.75	36.20713356	Undetermined	Undetermined	Undetermined	Negative	Resulted	P35000
214	1	6/25/2020	16:01	6/29/2020	9:56	89.92	Undetermined	Undetermined	Undetermined	Undetermined	Specimen Insufficient	Insufficient_PCR	P35994
215	1	6/25/2020	16:07	6/26/2020	14:34	22.45	28.42828823	Undetermined	Undetermined	Undetermined	Negative	Resulted	P35133
216	1	6/25/2020	16:07	6/26/2020	14:34	22.45	36.92257569	Undetermined	Undetermined	Undetermined	Negative	Resulted	P32907
217	1	6/25/2020	15:35	6/29/2020	9:59	90.4	29.36015645	Undetermined	Undetermined	Undetermined	Negative	Resulted	P35847
218	1	6/25/2020	15:49	6/26/2020	14:34	22.75	32.51924035	Undetermined	Undetermined	Undetermined	Negative	Resulted	P35189
219	1	6/25/2020	15:57	6/29/2020	9:56	89.98	Undetermined	Undetermined	Undetermined	Undetermined	Specimen Insufficient	Insufficient_PCR	P32193
220	1	6/25/2020	15:59	6/26/2020	14:34	22.58	36.81518268	Undetermined	Undetermined	Undetermined	Negative	Resulted	P33768
221	3	7/6/2020	13:33	7/11/2020	12:31	118.97					Specimen Insufficient	Insufficient_noPCR	P34034
222	3	7/6/2020	13:34	7/11/2020	8:31	114.95	Undetermined	Undetermined	Undetermined	Undetermined	Negative	Resulted	P31801
223	3	7/6/2020	13:35	7/11/2020	8:31	114.93	Undetermined	Undetermined	Undetermined	Undetermined	Negative	Resulted	P48251
224	1	6/25/2020	15:44	6/26/2020	14:34	22.83	28.8925826	Undetermined	Undetermined	Undetermined	Negative	Resulted	P36036
225	3	7/6/2020	13:37	7/7/2020	17:38	28.02	33.16610537	Undetermined	Undetermined	Undetermined	Negative	Resulted	P38220
226	3	7/6/2020	13:34	7/11/2020	12:01	118.45	Undetermined	Undetermined	Undetermined	Undetermined	Specimen Insufficient	Insufficient_PCR	P33040
227	3	7/6/2020	13:33	7/7/2020	17:38	28.08	27.56931516	Undetermined	Undetermined	Undetermined	Negative	Resulted	P49910
228	3	7/6/2020	13:29	7/11/2020	8:31	115.03					Negative	Resulted	P45661
229	2	6/30/2020	16:04	7/1/2020	10:31	18.45	24.46873566	Undetermined	Undetermined	Undetermined	Negative	Resulted	P42224
230	3	7/6/2020	13:52	7/11/2020	12:31	118.65					Specimen Insufficient	Insufficient_noPCR	P50036
231	3	7/6/2020	13:45	7/11/2020	12:01	118.27	Undetermined	Undetermined	Undetermined	Undetermined	Specimen Insufficient	Insufficient_PCR	P32774
232	3	7/6/2020	13:52	7/7/2020	17:38	27.77	27.10277882	Undetermined	Undetermined	Undetermined	Negative	Resulted	P33635
233	3	7/6/2020	13:48	7/11/2020	12:01	118.22	Undetermined	Undetermined	Undetermined	Undetermined	Specimen Insufficient	Insufficient_PCR	P32816
234	2	6/30/2020	16:28	7/1/2020	10:31	18.05	26.6639437	Undetermined	Undetermined	Undetermined	Negative	Resulted	P34013
235	2	6/30/2020	16:22	7/2/2020	21:40	53.3					Specimen Insufficient	Insufficient_noPCR	P39242
236	2	6/30/2020	15:55	7/1/2020	10:31	18.6	24.63228821	Undetermined	Undetermined	Undetermined	Negative	Resulted	P38136
237	2	6/30/2020	15:56	7/1/2020	10:31	18.58	25.2437847	Undetermined	Undetermined	Undetermined	Negative	Resulted	P39746
238	2	6/30/2020	16:00	7/1/2020	10:31	18.52	26.63568038	Undetermined	Undetermined	Undetermined	Negative	Resulted	P41202
239	2	6/30/2020	16:02	7/11/2020	8:30	256.47	Undetermined	Undetermined	Undetermined	Undetermined	Negative	Resulted	P36274
240	2	6/30/2020	16:03	7/1/2020	10:31	18.47	32.28826562	Undetermined	Undetermined	Undetermined	Negative	Resulted	P40579
241	2	6/30/2020	16:09	7/1/2020	10:31	18.37	24.80220839	Undetermined	Undetermined	Undetermined	Negative	Resulted	P41923
242	2	6/30/2020	16:15	7/7/2020	17:32	169.28	Undetermined	Undetermined	Undetermined	Undetermined	Negative	Resulted	P39760
243	2	6/30/2020	16:13	7/1/2020	10:31	18.3	25.08449406	Undetermined	Undetermined	Undetermined	Negative	Resulted	P37422
244	2	6/30/2020	16:18	7/7/2020	17:42	169.4	Undetermined	Undetermined	Undetermined	Undetermined	Specimen Insufficient	Insufficient_PCR	P39403
245	1	6/25/2020	16:22	6/26/2020	14:34	22.2	27.98757649	Undetermined	Undetermined	Undetermined	Negative	Resulted	P32284
246	1	6/25/2020	16:21	6/26/2020	14:34	22.22	34.69944157	Undetermined	Undetermined	Undetermined	Negative	Resulted	P34195
247	1	6/25/2020	16:18	6/26/2020	14:34	22.27	31.44747542	Undetermined	Undetermined	Undetermined	Negative	Resulted	P36008
248	1	6/25/2020	16:14	6/26/2020	14:34	22.33	33.19127956	Undetermined	Undetermined	Undetermined	Negative	Resulted	P35420
249	1	6/25/2020	16:12	6/26/2020	14:34	22.37	35.40947332	Undetermined	Undetermined	Undetermined	Negative	Resulted	P33572
250	1	6/25/2020	16:11	6/26/2020	14:34	22.38	36.19233565	Undetermined	Undetermined	Undetermined	Negative	Resulted	P34489
251	1	6/25/2020	16:09	6/29/2020	9:59	89.83	14.56695819	Undetermined	Undetermined	Undetermined	Negative	Resulted	P35861
252	1	6/26/2020	11:30	6/27/2020	12:01	24.52	25.61173492	Undetermined	Undetermined	Undetermined	Negative	Resulted	P32634
253	1	6/25/2020	16:45	6/29/2020	9:59	89.23	26.94428604	Undetermined	Undetermined	Undetermined	Negative	Resulted	P32410
254	1	6/25/2020	16:36	6/29/2020	9:56	89.33	Undetermined	Undetermined	Undetermined	Undetermined	Specimen Insufficient	Insufficient_PCR	P40012
255	2	6/30/2020	16:01	7/1/2020	10:31	18.5	29.00719547	Undetermined	Undetermined	Undetermined	Negative	Resulted	P37611
256	2	6/30/2020	16:08	7/1/2020	10:31	18.38	27.85371472	Undetermined	Undetermined	Undetermined	Negative	Resulted	P41496
257	2	6/30/2020	16:10	7/1/2020	10:31	18.35	26.42628885	Undetermined	Undetermined	Undetermined	Negative	Resulted	P37632
258	2	6/30/2020	16:18	7/1/2020	10:31	18.22	25.2019437	Undetermined	Undetermined	Undetermined	Negative	Resulted	P39641
259	2	6/30/2020	16:20	7/11/2020	12:01	259.68	Undetermined	Undetermined	Undetermined	Undetermined	Specimen Insufficient	Insufficient_PCR	P37681
260	2	6/30/2020	16:25	7/1/2020	10:31	18.1	30.92501193	Undetermined	Undetermined	Undetermined	Negative	Resulted	P43918
261	2	6/30/2020	16:28	7/7/2020	15:07	166.65	Undetermined	Undetermined	Undetermined	Undetermined	Specimen Insufficient	Insufficient_PCR	P36414
262	2	6/30/2020	16:30	7/1/2020	10:31	18.02	26.41448808	Undetermined	Undetermined	Undetermined	Negative	Resulted	P38283
263	2	6/30/2020	15:50	7/1/2020	10:31	18.68	26.49022051	Undetermined	Undetermined	Undetermined	Negative	Resulted	P42833
264	2	6/30/2020	15:49	7/2/2020	21:39	53.83					Specimen Insufficient	Insufficient_noPCR	P31843
265	2	6/30/2020	15:41	7/1/2020	10:31	18.83	25.89222532	Undetermined	Undetermined	Undetermined	Negative	Resulted	P42623
266	2	6/30/2020	15:48	7/1/2020	10:31	18.72	26.30015436	Undetermined	Undetermined	Undetermined	Negative	Resulted	P34965
267	2	6/30/2020	15:45	7/1/2020	10:31	18.77	25.00424238	Undetermined	Undetermined	Undetermined	Negative	Resulted	P36617
268	2	6/30/2020	15:44	7/1/2020	10:31	18.78	26.15449324	Undetermined	Undetermined	Undetermined	Negative	Resulted	P42798
269	2	6/30/2020	15:43	7/9/2020	18:59	219.27	Undetermined	Undetermined	Undetermined	Undetermined	Specimen Insufficient	Insufficient_PCR	P42686
270	2	6/30/2020	15:41	7/1/2020	10:31	18.83	24.73174096	Undetermined	Undetermined	Undetermined	Negative	Resulted	P44037
271	2	6/30/2020	15:39	7/11/2020	8:29	256.83					Specimen Insufficient	Insufficient_noPCR	P37513
272	2	6/30/2020	15:36	7/1/2020	10:31	18.92	24.71577379	Undetermined	Undetermined	Undetermined	Negative	Resulted	P37758
273	2	6/30/2020	15:36	7/7/2020	17:32	169.93	Undetermined	Undetermined	17.22950273	Undetermined	Negative	Resulted	P36960
274	2	6/30/2020	15:34	7/1/2020	10:31	18.95	30.85378402	Undetermined	Undetermined	Undetermined	Negative	Resulted	P33922
275	2	6/30/2020	15:24	7/1/2020	10:31	19.12	27.29940081	Undetermined	Undetermined	Undetermined	Negative	Resulted	P40740
276	2	6/30/2020	15:31	7/1/2020	10:31	19	26.80169147	Undetermined	Undetermined	Undetermined	Negative	Resulted	P38241
277	2	6/30/2020	15:44	7/7/2020	17:42	169.97	Undetermined	Undetermined	Undetermined	Undetermined	Specimen Insufficient	Insufficient_PCR	P42812
278	2	6/30/2020	16:04	7/1/2020	10:31	18.45	24.85619145	Undetermined	Undetermined	Undetermined	Negative	Resulted	P42315
279	1	6/25/2020	15:06	6/26/2020	8:50	17.73					Specimen Insufficient	Insufficient_noPCR	P35385
280	1	6/25/2020	15:16	6/26/2020	14:34	23.3	28.96383033	Undetermined	Undetermined	Undetermined	Negative	Resulted	P32032
281	1	6/25/2020	15:03	6/26/2020	14:34	23.52	34.63050748	Undetermined	Undetermined	Undetermined	Negative	Resulted	P35567
282	1	6/25/2020	15:09	6/26/2020	14:34	23.42	34.91861562	Undetermined	Undetermined	Undetermined	Negative	Resulted	P35826
283	1	6/25/2020	15:11	6/29/2020	9:59	90.8	23.60013609	Undetermined	Undetermined	Undetermined	Negative	Resulted	P35322
284	1	6/25/2020	15:34	6/29/2020	9:59	90.42	23.87969245	Undetermined	Undetermined	Undetermined	Negative	Resulted	P34811
285	1	6/25/2020	15:33	6/26/2020	14:31	22.97	39.76698017	Undetermined	Undetermined	Undetermined	Specimen Insufficient	Insufficient_PCR	P36092
286	1	6/25/2020	15:32	6/26/2020	14:34	23.03	34.94582192	Undetermined	Undetermined	Undetermined	Negative	Resulted	P32249
287	1	6/25/2020	15:30	6/26/2020	14:34	23.07	30.04984427	Undetermined	Undetermined	Undetermined	Negative	Resulted	P36057
288	1	6/25/2020	15:28	6/26/2020	14:34	23.1	35.42612708	Undetermined	Undetermined	Undetermined	Negative	Resulted	P35784
289	1	6/25/2020	15:28	6/29/2020	9:59	90.52	28.10260509	Undetermined	Undetermined	Undetermined	Negative	Resulted	P35084
290	1	6/25/2020	15:23	6/29/2020	9:56	90.55	Undetermined	Undetermined	Undetermined	Undetermined	Specimen Insufficient	Insufficient_PCR	P36029
291	1	6/25/2020	15:26	6/26/2020	14:31	23.08	Undetermined	Undetermined	Undetermined	Undetermined	Specimen Insufficient	Insufficient_PCR	P33306
292	1	6/25/2020	15:16	6/26/2020	14:34	23.3	36.88824315	Undetermined	Undetermined	Undetermined	Negative	Resulted	P35798
293	1	6/25/2020	15:15	6/29/2020	9:59	90.73	26.44307986	Undetermined	Undetermined	Undetermined	Negative	Resulted	P35791
294	1	6/25/2020	15:05	6/26/2020	14:34	23.48	34.3399324	Undetermined	Undetermined	Undetermined	Negative	Resulted	P35147
295	1	6/25/2020	15:07	6/26/2020	14:34	23.45	36.72712244	Undetermined	Undetermined	Undetermined	Negative	Resulted	P34818
296	1	6/25/2020	15:14	6/26/2020	14:34	23.33	31.53702797	Undetermined	Undetermined	Undetermined	Negative	Resulted	P31738
297	1	6/25/2020	15:09	6/26/2020	14:34	23.42	35.3035493	Undetermined	Undetermined	Undetermined	Negative	Resulted	P35406
298	1	6/25/2020	15:11	6/26/2020	14:34	23.38	34.99801128	Undetermined	Undetermined	Undetermined	Negative	Resulted	P32620
299	1	6/25/2020	12:39	6/29/2020	9:59	93.33	27.47353688	Undetermined	Undetermined	Undetermined	Negative	Resulted	P33670
300	1	6/25/2020	13:00	6/26/2020	14:34	25.57	23.97949069	Undetermined	Undetermined	Undetermined	Negative	Resulted	P31486
301	1	6/25/2020	15:10	6/26/2020	14:34	23.4	28.32265179	Undetermined	Undetermined	Undetermined	Negative	Resulted	P35714
302	1	6/25/2020	15:15	6/26/2020	8:50	17.58					Specimen Insufficient	Insufficient_noPCR	P35336
303	1	6/25/2020	12:50	6/26/2020	14:34	25.73	30.10883441	Undetermined	Undetermined	Undetermined	Negative	Resulted	P33691
304	1	6/25/2020	12:56	6/29/2020	9:59	93.05	23.53765661	Undetermined	Undetermined	Undetermined	Negative	Resulted	P33873
305	1	6/25/2020	16:35	6/26/2020	14:34	21.98	24.94179837	Undetermined	Undetermined	Undetermined	Negative	Resulted	P34188
306	1	6/25/2020	16:33	6/26/2020	14:34	22.02	35.59252867	Undetermined	Undetermined	Undetermined	Negative	Resulted	P36694
307	1	6/25/2020	16:29	6/27/2020	12:01	43.53	23.0094563	Undetermined	Undetermined	Undetermined	Negative	Resulted	P34139
308	1	6/25/2020	16:25	6/26/2020	8:48	16.38					Specimen Insufficient	Insufficient_noPCR	P33936
309	1	6/25/2020	16:23	6/26/2020	14:34	22.18	36.61987251	Undetermined	Undetermined	Undetermined	Negative	Resulted	P34412
310	1	6/26/2020	11:47	6/29/2020	13:20	73.55	Undetermined	Undetermined	Undetermined	Undetermined	Specimen Insufficient	Insufficient_PCR	P31640
311	1	6/25/2020	16:15	6/26/2020	14:34	22.32	27.93938655	Undetermined	Undetermined	Undetermined	Negative	Resulted	P35917
312	1	6/25/2020	16:26	6/26/2020	14:34	22.13	28.20569374	Undetermined	Undetermined	Undetermined	Negative	Resulted	P31563
313	1	6/25/2020	16:24	6/26/2020	14:34	22.17	28.89059025	Undetermined	Undetermined	Undetermined	Negative	Resulted	P33775
314	1	6/25/2020	16:17	6/29/2020	9:56	89.65	Undetermined	Undetermined	Undetermined	Undetermined	Specimen Insufficient	Insufficient_PCR	P34510
315	1	6/25/2020	16:09	6/26/2020	8:48	16.65					Specimen Insufficient	Insufficient_noPCR	P35252
316	1	6/25/2020	16:08	6/29/2020	9:59	89.85	17.04123296	Undetermined	Undetermined	Undetermined	Negative	Resulted	P33250
317	1	6/25/2020	14:12	6/26/2020	9:03	18.85					Specimen Insufficient	Insufficient_noPCR	P32074
318	1	6/25/2020	14:11	6/29/2020	9:59	91.8	18.86329869	Undetermined	Undetermined	Undetermined	Negative	Resulted	P33915
319	1	6/25/2020	14:11	6/26/2020	17:35	27.4	34.76461477	Undetermined	Undetermined	Undetermined	Negative	Resulted	P35770
320	1	6/25/2020	14:12	6/26/2020	14:34	24.37	35.08194425	Undetermined	Undetermined	Undetermined	Negative	Resulted	P33236
321	1	6/25/2020	14:12	6/29/2020	9:59	91.78	20.47986217	Undetermined	Undetermined	Undetermined	Negative	Resulted	P33943
322	1	6/25/2020	14:10	6/29/2020	9:56	91.77	Undetermined	Undetermined	Undetermined	Undetermined	Specimen Insufficient	Insufficient_PCR	P34356
323	1	6/25/2020	14:08	6/29/2020	9:56	91.8	Undetermined	Undetermined	Undetermined	Undetermined	Specimen Insufficient	Insufficient_PCR	P34461
324	1	6/25/2020	14:13	6/26/2020	9:04	18.85					Specimen Insufficient	Insufficient_noPCR	P34265
325	1	6/25/2020	14:16	6/29/2020	9:59	91.72	24.55126248	Undetermined	Undetermined	Undetermined	Negative	Resulted	P34629
326	1	6/25/2020	14:22	6/26/2020	14:34	24.2	27.82898869	Undetermined	Undetermined	Undetermined	Negative	Resulted	P32403
327	1	6/25/2020	14:21	6/26/2020	14:34	24.22	31.99996488	Undetermined	Undetermined	Undetermined	Negative	Resulted	P33817
328	1	6/25/2020	14:19	6/26/2020	8:59	18.67					Specimen Insufficient	Insufficient_noPCR	P32515
329	1	6/25/2020	14:14	6/26/2020	14:34	24.33	36.72939078	Undetermined	Undetermined	Undetermined	Negative	Resulted	P34538
330	1	6/25/2020	14:25	6/26/2020	8:58	18.55					Specimen Insufficient	Insufficient_noPCR	P34846
331	1	6/25/2020	14:27	6/29/2020	9:59	91.53	23.92853466	Undetermined	Undetermined	Undetermined	Negative	Resulted	P33796
332	1	6/25/2020	14:30	6/26/2020	14:31	24.02	Undetermined	Undetermined	Undetermined	Undetermined	Specimen Insufficient	Insufficient_PCR	P34636
333	1	6/25/2020	14:18	6/26/2020	17:35	27.28	36.30842345	Undetermined	Undetermined	Undetermined	Negative	Resulted	P33999
334	1	6/25/2020	14:24	6/26/2020	8:58	18.57					Specimen Insufficient	Insufficient_noPCR	P32634
335	1	6/25/2020	14:31	6/26/2020	14:34	24.05	28.80421387	Undetermined	Undetermined	Undetermined	Negative	Resulted	P34797
336	1	6/25/2020	14:32	6/26/2020	8:58	18.43					Specimen Insufficient	Insufficient_noPCR	P33761
337	1	6/25/2020	12:39	6/26/2020	14:34	25.92	36.85204417	Undetermined	Undetermined	Undetermined	Negative	Resulted	P33376
338	1	6/25/2020	12:37	6/29/2020	9:59	93.37	24.48238048	Undetermined	Undetermined	Undetermined	Negative	Resulted	P33327
339	1	6/25/2020	12:34	6/26/2020	14:34	26	35.91457815	Undetermined	Undetermined	Undetermined	Negative	Resulted	P35224
340	1	6/25/2020	12:29	6/29/2020	9:59	93.5	25.59459287	Undetermined	Undetermined	Undetermined	Negative	Resulted	P33264
341	1	6/25/2020	13:05	6/29/2020	9:56	92.85	Undetermined	Undetermined	Undetermined	Undetermined	Specimen Insufficient	Insufficient_PCR	P32060
342	1	6/25/2020	13:07	6/26/2020	14:34	25.45	36.71870084	Undetermined	Undetermined	Undetermined	Negative	Resulted	P32886
343	1	6/25/2020	13:08	6/29/2020	9:59	92.85	30.02783023	Undetermined	Undetermined	Undetermined	Negative	Resulted	P32872
344	1	6/25/2020	13:09	6/29/2020	9:59	92.83	26.58751751	Undetermined	Undetermined	Undetermined	Negative	Resulted	P33355
345	1	6/25/2020	12:40	6/26/2020	14:34	25.9	27.61516869	Undetermined	Undetermined	Undetermined	Negative	Resulted	P33432
346	1	6/25/2020	12:42	6/26/2020	14:34	25.87	27.52603265	Undetermined	Undetermined	Undetermined	Negative	Resulted	P31199
347	1	6/25/2020	12:49	6/26/2020	14:34	25.75	27.43255017	Undetermined	Undetermined	Undetermined	Negative	Resulted	P33677
348	1	6/25/2020	12:55	6/29/2020	9:59	93.07	24.96041709	Undetermined	Undetermined	Undetermined	Negative	Resulted	P33642
349	1	6/25/2020	13:02	6/26/2020	14:34	25.53	36.20200998	Undetermined	Undetermined	Undetermined	Negative	Resulted	P32431
350	1	6/25/2020	13:03	6/26/2020	9:07	20.07					Specimen Insufficient	Insufficient_noPCR	P33292
351	1	6/25/2020	13:03	6/26/2020	14:34	25.52	30.81027775	Undetermined	Undetermined	Undetermined	Negative	Resulted	P32424
352	1	6/25/2020	12:57	6/26/2020	14:31	25.57	37.18983426	Undetermined	Undetermined	Undetermined	Specimen Insufficient	Insufficient_PCR	P31535
353	1	6/25/2020	14:28	6/26/2020	14:34	24.1	35.76090514	Undetermined	Undetermined	Undetermined	Negative	Resulted	P34132
354	1	6/25/2020	14:34	6/26/2020	14:34	24	36.8972677	Undetermined	Undetermined	Undetermined	Negative	Resulted	P33061
355	1	6/25/2020	14:35	6/26/2020	14:34	23.98	35.34868429	Undetermined	Undetermined	Undetermined	Negative	Resulted	P33824
356	1	6/25/2020	14:36	6/26/2020	14:34	23.97	34.80090934	Undetermined	Undetermined	Undetermined	Negative	Resulted	P34944
357	1	6/25/2020	13:38	6/26/2020	17:35	27.95	35.56491566	Undetermined	Undetermined	Undetermined	Negative	Resulted	P34153
358	1	6/25/2020	13:41	6/26/2020	17:35	27.9	35.57818809	Undetermined	Undetermined	Undetermined	Negative	Resulted	P34202
359	1	6/25/2020	13:53	6/29/2020	9:59	92.1	24.64321327	Undetermined	Undetermined	Undetermined	Negative	Resulted	P34209
360	1	6/25/2020	13:55	6/26/2020	14:31	24.6	Undetermined	Undetermined	Undetermined	Undetermined	Specimen Insufficient	Insufficient_PCR	P31472
361	1	6/25/2020	13:34	6/26/2020	14:34	25	28.01899909	Undetermined	Undetermined	Undetermined	Negative	Resulted	P33985
362	1	6/25/2020	13:26	6/26/2020	14:31	25.08	37.88403179	Undetermined	Undetermined	Undetermined	Specimen Insufficient	Insufficient_PCR	P33425
363	1	6/25/2020	13:13	6/26/2020	14:34	25.35	27.73424578	Undetermined	Undetermined	Undetermined	Negative	Resulted	P33733
364	1	6/25/2020	13:54	6/26/2020	17:35	27.68	36.32018118	Undetermined	Undetermined	Undetermined	Negative	Resulted	P32774
365	1	6/25/2020	13:53	6/26/2020	9:05	19.2					Specimen Insufficient	Insufficient_noPCR	P34181
366	1	6/25/2020	13:52	6/29/2020	9:59	92.12	22.22453181	Undetermined	Undetermined	Undetermined	Negative	Resulted	P31192
367	1	6/25/2020	13:42	6/26/2020	17:35	27.88	36.36455066	Undetermined	Undetermined	Undetermined	Negative	Resulted	P33579
368	1	6/25/2020	13:38	6/26/2020	9:06	19.47					Specimen Insufficient	Insufficient_noPCR	P34013
369	1	6/25/2020	13:34	6/26/2020	9:06	19.53					Specimen Insufficient	Insufficient_noPCR	P32270
370	1	6/25/2020	13:29	6/29/2020	9:56	92.45	37.31325533	Undetermined	Undetermined	Undetermined	Specimen Insufficient	Insufficient_PCR	P32683
371	1	6/25/2020	13:22	6/26/2020	14:34	25.2	35.71386908	Undetermined	Undetermined	Undetermined	Negative	Resulted	P33789
372	1	6/25/2020	14:00	6/29/2020	9:59	91.98	25.88474687	Undetermined	Undetermined	Undetermined	Negative	Resulted	P33887
373	1	6/25/2020	12:21	6/29/2020	9:59	93.63	27.07106452	Undetermined	Undetermined	Undetermined	Negative	Resulted	P32949
374	1	6/25/2020	13:56	6/26/2020	14:31	24.58	39.13815305	Undetermined	Undetermined	Undetermined	Specimen Insufficient	Insufficient_PCR	P34244
375	1	6/25/2020	14:06	6/26/2020	17:35	27.48	34.69268537	Undetermined	Undetermined	Undetermined	Negative	Resulted	P35028
376	1	6/25/2020	14:03	6/26/2020	17:35	27.53	31.30105041	Undetermined	Undetermined	Undetermined	Negative	Resulted	P33460
377	1	6/25/2020	14:03	6/29/2020	9:59	91.93	22.35258203	Undetermined	Undetermined	Undetermined	Negative	Resulted	P35602
378	1	6/25/2020	12:20	6/26/2020	14:33	26.22	26.23121558	Undetermined	Undetermined	Undetermined	Negative	Resulted	P31780
379	1	6/25/2020	12:28	6/26/2020	14:34	26.1	35.57611419	Undetermined	Undetermined	Undetermined	Negative	Resulted	P32858
380	1	6/25/2020	12:25	6/26/2020	14:33	26.13	34.94805033	Undetermined	Undetermined	Undetermined	Negative	Resulted	P32277
381	1	6/25/2020	12:22	6/26/2020	14:33	26.18	35.96919073	Undetermined	Undetermined	Undetermined	Negative	Resulted	P33222
382	1	6/25/2020	12:10	6/26/2020	14:33	26.38	36.14714486	Undetermined	Undetermined	Undetermined	Negative	Resulted	P32445
383	1	6/25/2020	13:55	6/26/2020	9:05	19.17					Specimen Insufficient	Insufficient_noPCR	P32291
384	1	6/25/2020	13:59	6/26/2020	17:35	27.6	28.75182105	Undetermined	Undetermined	Undetermined	Negative	Resulted	P33663
385	1	6/25/2020	14:00	6/26/2020	17:35	27.58	30.22112086	Undetermined	Undetermined	Undetermined	Negative	Resulted	P33215
386	1	6/25/2020	13:58	6/26/2020	17:35	27.62	27.40830959	Undetermined	Undetermined	Undetermined	Negative	Resulted	P35287
387	7	8/3/2020	12:27	8/5/2020	10:57	46.5	24.45963246	Undetermined	Undetermined	Undetermined	Negative	Resulted	P35637
388	1	6/26/2020	12:40	6/27/2020	12:01	23.35	34.6337744	Undetermined	Undetermined	Undetermined	Negative	Resulted	P33992
389	1	6/26/2020	12:34	6/27/2020	12:01	23.45	25.55806328	Undetermined	Undetermined	Undetermined	Negative	Resulted	P33621
390	1	6/26/2020	12:28	6/27/2020	12:01	23.55	21.1239437	Undetermined	Undetermined	Undetermined	Negative	Resulted	P32123
391	1	6/26/2020	12:22	6/26/2020	18:21	5.98					Specimen Insufficient	Insufficient_noPCR	P32599
392	1	6/26/2020	12:30	6/27/2020	12:01	23.52	22.74690341	Undetermined	Undetermined	Undetermined	Negative	Resulted	P39914
393	1	6/26/2020	12:11	6/27/2020	12:01	23.83	23.54034881	Undetermined	Undetermined	Undetermined	Negative	Resulted	P32557
394	1	6/26/2020	12:10	6/26/2020	18:18	6.13					Specimen Insufficient	Insufficient_noPCR	P32046
395	1	6/26/2020	12:04	6/27/2020	12:01	23.95	23.43902081	Undetermined	Undetermined	Undetermined	Negative	Resulted	P32326
396	1	6/26/2020	12:00	6/26/2020	18:17	6.28					Specimen Insufficient	Insufficient_noPCR	P32578
397	1	6/26/2020	11:53	6/27/2020	12:01	24.13	23.08066826	Undetermined	Undetermined	Undetermined	Negative	Resulted	P31416
398	1	6/26/2020	11:56	6/27/2020	12:01	24.08	29.22078314	Undetermined	Undetermined	Undetermined	Negative	Resulted	P39963
399	1	6/26/2020	11:54	6/27/2020	12:01	24.12	23.20944312	Undetermined	Undetermined	Undetermined	Negative	Resulted	P39991
400	1	6/26/2020	11:50	6/27/2020	12:01	24.18	23.798677	Undetermined	Undetermined	Undetermined	Negative	Resulted	P31276
401	1	6/26/2020	11:51	6/29/2020	13:21	73.5	Undetermined	Undetermined	Undetermined	Undetermined	Specimen Insufficient	Insufficient_PCR	P39970
402	1	6/26/2020	11:47	6/27/2020	12:01	24.23	25.53517917	Undetermined	Undetermined	Undetermined	Negative	Resulted	P33082
403	1	6/26/2020	11:44	6/27/2020	12:01	24.28	23.62321077	Undetermined	Undetermined	Undetermined	Negative	Resulted	P33656
404	1	6/26/2020	12:42	6/27/2020	12:01	23.32	23.49563551	Undetermined	Undetermined	Undetermined	Negative	Resulted	P33383
405	1	6/26/2020	13:06	6/26/2020	18:19	5.22					Specimen Insufficient	Insufficient_noPCR	P32781
406	1	6/26/2020	12:44	6/27/2020	12:01	23.28	23.44192703	Undetermined	Undetermined	Undetermined	Negative	Resulted	P31815
407	1	6/26/2020	12:49	6/27/2020	12:01	23.2	23.92456173	Undetermined	Undetermined	Undetermined	Negative	Resulted	P33908
408	1	6/26/2020	13:07	6/27/2020	12:01	22.9	22.99138649	Undetermined	Undetermined	Undetermined	Negative	Resulted	P33334
409	1	6/26/2020	13:10	6/29/2020	13:21	72.18	Undetermined	Undetermined	Undetermined	Undetermined	Specimen Insufficient	Insufficient_PCR	P33726
410	1	6/26/2020	12:54	6/27/2020	12:01	23.12	24.58627452	Undetermined	Undetermined	Undetermined	Negative	Resulted	P32837
411	1	6/26/2020	12:50	6/26/2020	18:18	5.47					Specimen Insufficient	Insufficient_noPCR	P33362
412	1	6/26/2020	14:11	6/27/2020	12:01	21.83	24.07896021	Undetermined	Undetermined	Undetermined	Negative	Resulted	P34069
413	1	6/26/2020	12:53	6/27/2020	12:01	23.13	25.95888527	Undetermined	Undetermined	Undetermined	Negative	Resulted	P40082
414	1	6/26/2020	12:49	6/27/2020	12:01	23.2	22.59530566	Undetermined	Undetermined	Undetermined	Negative	Resulted	P33782
415	1	6/26/2020	14:10	6/27/2020	12:01	21.85	24.43904221	Undetermined	Undetermined	Undetermined	Negative	Resulted	P31801
416	1	6/26/2020	14:09	6/27/2020	12:01	21.87	24.06505315	Undetermined	Undetermined	Undetermined	Negative	Resulted	P34398
417	1	6/26/2020	12:42	6/29/2020	13:21	72.65	39.55744414	Undetermined	Undetermined	Undetermined	Specimen Insufficient	Insufficient_PCR	P38220
418	1	6/26/2020	12:48	6/26/2020	18:16	5.47					Specimen Insufficient	Insufficient_noPCR	P33747
419	1	6/26/2020	12:19	6/27/2020	12:01	23.7	23.38690727	Undetermined	Undetermined	Undetermined	Negative	Resulted	P32221
420	1	6/26/2020	12:16	6/26/2020	18:20	6.07					Specimen Insufficient	Insufficient_noPCR	P32991
421	2	6/30/2020	15:50	7/1/2020	10:31	18.68	27.31416642	Undetermined	Undetermined	Undetermined	Negative	Resulted	P42280
422	2	6/30/2020	15:44	7/1/2020	10:31	18.78	25.59278789	Undetermined	Undetermined	Undetermined	Negative	Resulted	P33887
423	2	6/30/2020	16:03	7/1/2020	10:31	18.47	26.50300726	Undetermined	Undetermined	Undetermined	Negative	Resulted	P40369
424	2	6/30/2020	15:50	7/9/2020	18:59	219.15	Undetermined	Undetermined	Undetermined	Undetermined	Specimen Insufficient	Insufficient_PCR	P42665
425	2	6/30/2020	15:54	7/1/2020	10:31	18.62	26.65121508	Undetermined	Undetermined	Undetermined	Negative	Resulted	P41706
426	2	6/30/2020	16:02	7/1/2020	10:31	18.48	25.59323963	Undetermined	Undetermined	Undetermined	Negative	Resulted	P39487
427	2	6/30/2020	15:53	7/1/2020	10:31	18.63	26.30431989	Undetermined	Undetermined	Undetermined	Negative	Resulted	P37352
428	2	6/30/2020	15:56	7/7/2020	17:32	169.6	Undetermined	Undetermined	Undetermined	Undetermined	Negative	Resulted	P42777
429	1	6/26/2020	15:44	6/27/2020	12:02	20.3	25.14267438	Undetermined	Undetermined	Undetermined	Negative	Resulted	P33684
430	1	6/26/2020	12:12	6/27/2020	12:01	23.82	22.27793109	Undetermined	Undetermined	Undetermined	Negative	Resulted	P34783
431	1	6/26/2020	12:32	6/27/2020	12:01	23.48	23.54062805	Undetermined	Undetermined	Undetermined	Negative	Resulted	P32816
432	1	6/26/2020	12:25	6/27/2020	12:01	23.6	22.99186668	Undetermined	Undetermined	Undetermined	Negative	Resulted	P33187
433	1	6/26/2020	12:25	6/27/2020	12:01	23.6	24.1323987	Undetermined	Undetermined	Undetermined	Negative	Resulted	P33054
434	1	6/26/2020	12:30	6/27/2020	12:01	23.52	25.29087779	Undetermined	Undetermined	Undetermined	Negative	Resulted	P34181
435	1	6/26/2020	12:26	6/27/2020	12:01	23.58	27.05068228	Undetermined	Undetermined	Undetermined	Negative	Resulted	P34440
436	1	6/26/2020	11:50	6/29/2020	9:59	70.15	Undetermined	Undetermined	Undetermined	Undetermined	Negative	Resulted	P33740
437	1	6/26/2020	12:21	6/27/2020	12:01	23.67	23.81698549	Undetermined	Undetermined	Undetermined	Negative	Resulted	P33607
438	1	6/26/2020	12:22	6/27/2020	12:01	23.65	25.64657626	Undetermined	Undetermined	Undetermined	Negative	Resulted	P32592
439	1	6/26/2020	12:13	6/29/2020	9:59	69.77	38.2540069	Undetermined	Undetermined	Undetermined	Negative	Resulted	P31752
440	1	6/26/2020	12:12	6/27/2020	12:01	23.82	24.84172743	Undetermined	Undetermined	Undetermined	Negative	Resulted	P34951
441	1	6/26/2020	12:06	6/29/2020	9:59	69.88	Undetermined	Undetermined	Undetermined	Undetermined	Negative	Resulted	P31360
442	1	6/26/2020	12:03	6/27/2020	12:01	23.97	23.28175508	Undetermined	Undetermined	Undetermined	Negative	Resulted	P35476
443	1	6/26/2020	13:55	6/27/2020	12:01	22.1	24.90084273	Undetermined	Undetermined	Undetermined	Negative	Resulted	P34909
444	1	6/26/2020	13:53	6/27/2020	12:01	22.13	27.03509846	Undetermined	Undetermined	Undetermined	Negative	Resulted	P32984
445	1	6/26/2020	13:52	6/27/2020	12:01	22.15	23.27473304	Undetermined	Undetermined	Undetermined	Negative	Resulted	P31773
446	1	6/26/2020	13:47	6/27/2020	12:01	22.23	26.04132273	Undetermined	Undetermined	Undetermined	Negative	Resulted	P35252
447	1	6/26/2020	13:42	6/27/2020	12:01	22.32	26.26068438	Undetermined	Undetermined	Undetermined	Negative	Resulted	P35329
448	1	6/26/2020	13:17	6/27/2020	12:01	22.73	25.75425115	Undetermined	Undetermined	Undetermined	Negative	Resulted	P34230
449	1	6/26/2020	13:19	6/27/2020	12:01	22.7	23.84302856	Undetermined	Undetermined	Undetermined	Negative	Resulted	P39998
450	1	6/26/2020	13:44	6/27/2020	12:01	22.28	22.961178	Undetermined	Undetermined	Undetermined	Negative	Resulted	P32011
451	1	6/26/2020	13:46	6/27/2020	12:01	22.25	24.30454837	Undetermined	Undetermined	Undetermined	Negative	Resulted	P34524
452	1	6/26/2020	13:49	6/27/2020	12:01	22.2	23.5580979	Undetermined	Undetermined	Undetermined	Negative	Resulted	P34517
453	1	6/26/2020	13:14	6/27/2020	12:01	22.78	26.26221006	Undetermined	Undetermined	Undetermined	Negative	Resulted	P34062
454	1	6/26/2020	13:42	6/27/2020	12:01	22.32	24.03204802	Undetermined	Undetermined	Undetermined	Negative	Resulted	P35182
455	1	6/26/2020	13:30	6/27/2020	12:01	22.52	23.89222425	Undetermined	Undetermined	Undetermined	Negative	Resulted	P34090
456	1	6/26/2020	13:20	6/27/2020	12:01	22.68	29.61622999	Undetermined	Undetermined	Undetermined	Negative	Resulted	P31955
457	1	6/26/2020	13:37	6/27/2020	12:01	22.4	29.51001699	Undetermined	Undetermined	Undetermined	Negative	Resulted	P32508
458	1	6/26/2020	13:41	6/27/2020	12:01	22.33	24.87207718	Undetermined	Undetermined	Undetermined	Negative	Resulted	P34734
459	2	6/30/2020	15:29	7/11/2020	12:01	260.53	Undetermined	Undetermined	Undetermined	Undetermined	Specimen Insufficient	Insufficient_PCR	P42476
460	2	6/30/2020	15:34	7/1/2020	10:31	18.95	25.05381908	Undetermined	Undetermined	Undetermined	Negative	Resulted	P33313
461	2	6/30/2020	15:53	7/1/2020	10:31	18.63	33.96654291	Undetermined	Undetermined	Undetermined	Negative	Resulted	P42805
462	1	6/26/2020	13:12	6/27/2020	12:01	22.82	26.17201525	Undetermined	Undetermined	Undetermined	Negative	Resulted	P33537
463	1	6/26/2020	16:23	6/27/2020	12:02	19.65	24.07835005	Undetermined	Undetermined	Undetermined	Negative	Resulted	P33166
464	1	6/26/2020	16:30	6/26/2020	18:36	2.1					Specimen Insufficient	Insufficient_noPCR	P33229
465	2	6/30/2020	15:29	7/1/2020	10:31	19.03	25.956216	Undetermined	Undetermined	Undetermined	Negative	Resulted	P42308
466	2	6/30/2020	15:35	7/9/2020	18:59	219.4	Undetermined	Undetermined	Undetermined	Undetermined	Specimen Insufficient	Insufficient_PCR	P34174
467	1	6/26/2020	15:59	6/27/2020	12:02	20.05	25.70441687	Undetermined	Undetermined	Undetermined	Negative	Resulted	P32179
468	1	6/26/2020	16:15	6/27/2020	12:02	19.78	25.76829701	Undetermined	Undetermined	Undetermined	Negative	Resulted	P33341
469	1	6/26/2020	16:20	6/27/2020	12:02	19.7	24.62402025	Undetermined	Undetermined	Undetermined	Negative	Resulted	P35819
470	2	6/30/2020	15:49	7/11/2020	8:30	256.68	Undetermined	Undetermined	Undetermined	Undetermined	Negative	Resulted	P34279
471	2	6/30/2020	15:37	7/1/2020	10:31	18.9	26.42947206	Undetermined	Undetermined	Undetermined	Negative	Resulted	P42770
472	2	6/30/2020	15:36	7/11/2020	8:30	256.9	Undetermined	Undetermined	Undetermined	Undetermined	Negative	Resulted	P40460
473	1	6/26/2020	15:10	6/27/2020	12:02	20.87	24.61811414	Undetermined	Undetermined	Undetermined	Negative	Resulted	P34167
474	1	6/26/2020	15:06	6/26/2020	18:33	3.45					Specimen Insufficient	Insufficient_noPCR	P34013
475	1	6/26/2020	15:13	6/27/2020	12:02	20.82	24.37923773	Undetermined	Undetermined	Undetermined	Negative	Resulted	P32172
476	1	6/26/2020	15:13	6/27/2020	12:02	20.82	23.6469514	Undetermined	Undetermined	Undetermined	Negative	Resulted	P33019
477	1	6/26/2020	15:28	6/26/2020	18:37	3.15					Specimen Insufficient	Insufficient_noPCR	P32130
478	1	6/26/2020	15:36	6/27/2020	12:02	20.43	28.86617275	Undetermined	Undetermined	Undetermined	Negative	Resulted	P32095
479	1	6/26/2020	15:52	6/27/2020	12:02	20.17	23.61314271	Undetermined	Undetermined	Undetermined	Negative	Resulted	P32928
480	1	6/26/2020	16:00	6/29/2020	13:20	69.33	Undetermined	Undetermined	Undetermined	Undetermined	Specimen Insufficient	Insufficient_PCR	P33453
481	1	6/26/2020	14:05	6/27/2020	12:01	21.93	23.38505207	Undetermined	Undetermined	Undetermined	Negative	Resulted	P32802
482	1	6/26/2020	14:09	6/27/2020	12:01	21.87	24.18725554	Undetermined	Undetermined	Undetermined	Negative	Resulted	P33397
483	1	6/26/2020	13:50	6/27/2020	12:01	22.18	31.55094899	Undetermined	Undetermined	Undetermined	Negative	Resulted	P34825
484	1	6/26/2020	13:57	6/26/2020	18:20	4.38					Specimen Insufficient	Insufficient_noPCR	P33418
485	1	6/26/2020	14:01	6/27/2020	12:01	22	22.88035037	Undetermined	Undetermined	Undetermined	Negative	Resulted	P34615
486	1	6/26/2020	13:58	6/27/2020	12:01	22.05	23.72903684	Undetermined	Undetermined	Undetermined	Negative	Resulted	P31962
487	1	6/26/2020	14:02	6/27/2020	12:01	21.98	24.32906254	Undetermined	Undetermined	Undetermined	Negative	Resulted	P33880
488	1	6/26/2020	16:20	6/27/2020	12:02	19.7	28.60919531	Undetermined	Undetermined	Undetermined	Negative	Resulted	P35812
489	1	6/26/2020	16:18	6/27/2020	12:02	19.73	26.09425907	Undetermined	Undetermined	Undetermined	Negative	Resulted	P32823
490	1	6/26/2020	16:15	6/27/2020	12:02	19.78	29.8138944	Undetermined	Undetermined	Undetermined	Negative	Resulted	P32935
491	1	6/26/2020	16:14	6/29/2020	13:21	69.12	Undetermined	Undetermined	Undetermined	Undetermined	Specimen Insufficient	Insufficient_PCR	P31472
492	1	6/26/2020	16:27	6/29/2020	9:59	65.53	Undetermined	Undetermined	Undetermined	Undetermined	Negative	Resulted	P35196
493	1	6/26/2020	16:23	6/29/2020	9:59	65.6	Undetermined	Undetermined	Undetermined	Undetermined	Negative	Resulted	P35700
494	1	6/26/2020	16:23	6/27/2020	12:02	19.65	26.93791488	Undetermined	Undetermined	Undetermined	Negative	Resulted	P33201
495	1	6/26/2020	16:21	6/27/2020	12:02	19.68	23.57589153	Undetermined	Undetermined	Undetermined	Negative	Resulted	P34503
496	1	6/26/2020	14:59	6/26/2020	18:37	3.63					Specimen Insufficient	Insufficient_noPCR	P34846
497	1	6/26/2020	14:58	6/27/2020	12:02	21.07	25.9541842	Undetermined	Undetermined	Undetermined	Negative	Resulted	P35973
498	1	6/26/2020	16:32	6/27/2020	12:02	19.5	24.3620179	Undetermined	Undetermined	Undetermined	Negative	Resulted	P34111
499	2	6/30/2020	14:59	7/1/2020	10:31	19.53	24.70295627	Undetermined	Undetermined	Undetermined	Negative	Resulted	P38493
500	2	6/30/2020	15:08	7/1/2020	10:31	19.38	24.70737819	Undetermined	Undetermined	Undetermined	Negative	Resulted	P32410
501	2	6/30/2020	15:05	7/11/2020	8:29	257.4					Specimen Insufficient	Insufficient_noPCR	P39865
502	2	6/30/2020	15:03	7/11/2020	12:01	260.97	Undetermined	Undetermined	Undetermined	Undetermined	Specimen Insufficient	Insufficient_PCR	P39522
503	2	6/30/2020	15:02	7/11/2020	8:29	257.45					Specimen Insufficient	Insufficient_noPCR	P32270
504	2	6/30/2020	15:09	7/1/2020	10:31	19.37	35.8024816	Undetermined	Undetermined	Undetermined	Negative	Resulted	P38927
505	1	6/26/2020	14:02	6/27/2020	12:01	21.98	24.08319637	Undetermined	Undetermined	Undetermined	Negative	Resulted	P33124
506	1	6/26/2020	14:01	6/27/2020	12:01	22	22.86047783	Undetermined	Undetermined	Undetermined	Negative	Resulted	P34076
507	1	6/26/2020	13:58	6/27/2020	12:01	22.05	21.49281722	Undetermined	Undetermined	Undetermined	Negative	Resulted	P34160
508	1	6/26/2020	13:53	6/27/2020	12:01	22.13	24.28801532	Undetermined	Undetermined	Undetermined	Negative	Resulted	P32718
509	1	6/26/2020	13:26	6/27/2020	12:01	22.58	29.18419734	Undetermined	Undetermined	Undetermined	Negative	Resulted	P32543
510	1	6/26/2020	13:23	6/27/2020	12:01	22.63	22.86976326	Undetermined	Undetermined	Undetermined	Negative	Resulted	P34468
511	1	6/26/2020	13:19	6/27/2020	12:01	22.7	23.22603972	Undetermined	Undetermined	Undetermined	Negative	Resulted	P32655
512	1	6/26/2020	13:18	6/29/2020	9:59	68.68	38.19087356	Undetermined	Undetermined	Undetermined	Negative	Resulted	P34048
513	1	6/26/2020	13:15	6/27/2020	12:01	22.77	31.70018843	Undetermined	Undetermined	Undetermined	Negative	Resulted	P34104
514	1	6/26/2020	13:59	6/27/2020	12:01	22.03	23.72917122	Undetermined	Undetermined	Undetermined	Negative	Resulted	P32137
515	1	6/26/2020	13:56	6/27/2020	12:01	22.08	23.24057029	Undetermined	Undetermined	Undetermined	Negative	Resulted	P34370
516	1	6/26/2020	13:08	6/27/2020	12:01	22.88	27.19342038	Undetermined	Undetermined	Undetermined	Negative	Resulted	P33509
517	1	6/26/2020	13:04	6/27/2020	12:01	22.95	24.45244836	Undetermined	Undetermined	Undetermined	Negative	Resulted	P31451
518	1	6/26/2020	13:02	6/27/2020	12:01	22.98	23.50388819	Undetermined	Undetermined	Undetermined	Negative	Resulted	P34237
519	1	6/26/2020	14:52	6/27/2020	12:02	21.17	25.27606989	Undetermined	Undetermined	Undetermined	Negative	Resulted	P35637
520	1	6/26/2020	14:49	6/27/2020	12:02	21.22	24.08949258	Undetermined	Undetermined	Undetermined	Negative	Resulted	P33033
521	1	6/26/2020	14:44	6/27/2020	12:02	21.3	23.81714091	Undetermined	Undetermined	Undetermined	Negative	Resulted	P35945
522	1	6/26/2020	14:45	6/27/2020	12:02	21.28	24.54934866	Undetermined	Undetermined	Undetermined	Negative	Resulted	P35315
523	1	6/26/2020	14:54	6/27/2020	12:02	21.13	25.43767917	Undetermined	Undetermined	Undetermined	Negative	Resulted	P34125
524	1	6/26/2020	14:55	6/27/2020	12:02	21.12	26.02530479	Undetermined	Undetermined	Undetermined	Negative	Resulted	P35735
525	1	6/26/2020	14:56	6/27/2020	12:02	21.1	24.64999261	Undetermined	Undetermined	Undetermined	Negative	Resulted	P35959
526	1	6/26/2020	14:28	6/29/2020	13:21	70.88	Undetermined	Undetermined	Undetermined	Undetermined	Specimen Insufficient	Insufficient_PCR	P34482
527	1	6/26/2020	14:26	6/27/2020	12:01	21.58	24.22530072	Undetermined	Undetermined	Undetermined	Negative	Resulted	P31920
528	1	6/26/2020	14:23	6/27/2020	12:01	21.63	25.40222263	Undetermined	Undetermined	Undetermined	Negative	Resulted	P33026
529	1	6/26/2020	14:17	6/27/2020	12:01	21.73	23.12304386	Undetermined	Undetermined	Undetermined	Negative	Resulted	P32900
530	1	6/26/2020	14:14	6/29/2020	9:59	67.75	24.62721874	33.16686848	Undetermined	Undetermined	Negative	Resulted	P35343
531	1	6/26/2020	14:07	6/27/2020	12:01	21.9	25.27471499	Undetermined	Undetermined	Undetermined	Negative	Resulted	P35014
532	1	6/26/2020	14:11	6/27/2020	12:01	21.83	22.87297642	Undetermined	Undetermined	Undetermined	Negative	Resulted	P34839
533	1	6/26/2020	14:25	6/29/2020	13:20	70.92	38.78598734	Undetermined	Undetermined	Undetermined	Specimen Insufficient	Insufficient_PCR	P35658
534	1	6/26/2020	14:43	6/26/2020	18:36	3.88					Specimen Insufficient	Insufficient_noPCR	P36050
535	1	6/26/2020	14:36	6/27/2020	12:02	21.43	23.25848472	Undetermined	Undetermined	Undetermined	Negative	Resulted	P35987
536	1	6/26/2020	14:38	6/27/2020	12:02	21.4	24.61582388	Undetermined	Undetermined	Undetermined	Negative	Resulted	P35952
537	1	6/26/2020	14:36	6/27/2020	12:02	21.43	23.79325239	Undetermined	Undetermined	Undetermined	Negative	Resulted	P35441
538	1	6/26/2020	14:35	6/27/2020	12:02	21.45	25.13474672	Undetermined	Undetermined	Undetermined	Negative	Resulted	P32760
539	1	6/26/2020	14:34	6/29/2020	9:59	67.42	37.76511109	Undetermined	Undetermined	Undetermined	Negative	Resulted	P34923
540	1	6/26/2020	14:31	6/27/2020	12:02	21.52	24.47075307	Undetermined	Undetermined	Undetermined	Negative	Resulted	P35553
541	1	6/26/2020	14:24	6/27/2020	12:01	21.62	25.23461563	Undetermined	Undetermined	Undetermined	Negative	Resulted	P34755
542	1	6/26/2020	14:58	6/27/2020	12:02	21.07	24.17809818	Undetermined	Undetermined	Undetermined	Negative	Resulted	P33411
543	1	6/26/2020	15:13	6/27/2020	12:02	20.82	24.57649847	Undetermined	Undetermined	Undetermined	Negative	Resulted	P34993
544	1	6/26/2020	14:12	6/27/2020	12:01	21.82	31.27994485	Undetermined	Undetermined	Undetermined	Negative	Resulted	P34328
545	1	6/26/2020	14:14	6/29/2020	13:21	71.12	Undetermined	Undetermined	Undetermined	Undetermined	Specimen Insufficient	Insufficient_PCR	P35350
546	1	6/26/2020	14:51	6/29/2020	13:21	70.5	Undetermined	Undetermined	Undetermined	Undetermined	Specimen Insufficient	Insufficient_PCR	P35035
547	1	6/26/2020	15:05	6/27/2020	12:02	20.95	24.56471765	Undetermined	Undetermined	Undetermined	Negative	Resulted	P33544
548	1	6/26/2020	15:30	6/26/2020	18:34	3.07					Specimen Insufficient	Insufficient_noPCR	P34643
549	1	6/26/2020	15:37	6/27/2020	12:02	20.42	26.31992555	Undetermined	Undetermined	Undetermined	Negative	Resulted	P33292
550	1	6/26/2020	14:16	6/27/2020	12:01	21.75	23.81911326	Undetermined	Undetermined	Undetermined	Negative	Resulted	P32473
551	1	6/26/2020	14:23	6/27/2020	12:01	21.63	25.07877726	Undetermined	Undetermined	Undetermined	Negative	Resulted	P31759
552	1	6/26/2020	14:23	6/27/2020	12:02	21.65	19.58723731	Undetermined	Undetermined	Undetermined	Negative	Resulted	P33978
553	1	6/26/2020	14:25	6/29/2020	9:59	67.57	Undetermined	Undetermined	Undetermined	Undetermined	Negative	Resulted	P35245
554	1	6/26/2020	14:26	6/27/2020	12:02	21.6	23.55659769	Undetermined	Undetermined	Undetermined	Negative	Resulted	P35168
555	1	6/26/2020	14:56	6/27/2020	12:02	21.1	24.68421648	Undetermined	Undetermined	Undetermined	Negative	Resulted	P35966
556	1	6/26/2020	14:29	6/27/2020	12:02	21.55	24.24047404	Undetermined	Undetermined	Undetermined	Negative	Resulted	P33180
557	1	6/26/2020	15:04	6/27/2020	12:02	20.97	26.45759331	Undetermined	Undetermined	Undetermined	Negative	Resulted	P35091
558	1	6/26/2020	14:35	6/26/2020	18:34	3.98					Specimen Insufficient	Insufficient_noPCR	P31857
559	1	6/26/2020	14:38	6/27/2020	12:02	21.4	25.54637728	Undetermined	Undetermined	Undetermined	Negative	Resulted	P31906
560	1	6/26/2020	14:45	6/29/2020	13:21	70.6	Undetermined	Undetermined	Undetermined	Undetermined	Specimen Insufficient	Insufficient_PCR	P32102
561	1	6/26/2020	14:42	6/27/2020	12:01	21.32	23.05439331	Undetermined	Undetermined	Undetermined	Negative	Resulted	P36001
562	1	6/26/2020	14:41	6/26/2020	18:35	3.9					Specimen Insufficient	Insufficient_noPCR	P35371
563	1	6/26/2020	14:40	6/27/2020	12:02	21.37	20.59692814	Undetermined	Undetermined	Undetermined	Negative	Resulted	P35924
564	1	6/26/2020	14:55	6/27/2020	12:02	21.12	28.84199918	Undetermined	Undetermined	Undetermined	Negative	Resulted	P35749
565	2	6/30/2020	12:07	7/1/2020	10:29	22.37	25.48659833	Undetermined	Undetermined	Undetermined	Negative	Resulted	P36400
566	2	6/30/2020	12:14	7/11/2020	8:29	260.25					Specimen Insufficient	Insufficient_noPCR	P40607
567	2	6/30/2020	12:19	7/1/2020	10:29	22.17	31.64081597	Undetermined	Undetermined	Undetermined	Negative	Resulted	P36421
568	2	6/30/2020	12:16	7/1/2020	10:29	22.22	26.53421703	Undetermined	Undetermined	Undetermined	Negative	Resulted	P40586
569	2	6/30/2020	11:58	7/11/2020	12:01	264.05	Undetermined	Undetermined	Undetermined	Undetermined	Specimen Insufficient	Insufficient_PCR	P36064
570	2	6/30/2020	11:45	7/1/2020	10:29	22.73	25.65508267	Undetermined	Undetermined	Undetermined	Negative	Resulted	P33138
571	2	6/30/2020	12:03	7/1/2020	10:29	22.43	24.37085703	Undetermined	Undetermined	Undetermined	Negative	Resulted	P32060
572	2	6/30/2020	11:59	7/1/2020	10:29	22.5	23.99884736	Undetermined	Undetermined	Undetermined	Negative	Resulted	P40243
573	2	6/30/2020	12:32	7/11/2020	12:01	263.48	Undetermined	Undetermined	Undetermined	Undetermined	Specimen Insufficient	Insufficient_PCR	P41153
574	2	6/30/2020	12:29	7/11/2020	8:30	260.02	Undetermined	Undetermined	Undetermined	Undetermined	Negative	Resulted	P36813
575	2	6/30/2020	12:13	7/11/2020	8:29	260.27					Specimen Insufficient	Insufficient_noPCR	P40446
576	2	6/30/2020	12:02	7/1/2020	10:29	22.45	28.74104748	Undetermined	Undetermined	Undetermined	Negative	Resulted	P42819
577	2	6/30/2020	12:34	7/1/2020	10:29	21.92	24.84047225	Undetermined	Undetermined	Undetermined	Negative	Resulted	P32515
578	2	6/30/2020	12:30	7/1/2020	10:29	21.98	24.40408143	Undetermined	Undetermined	Undetermined	Negative	Resulted	P37037
579	2	6/30/2020	12:00	7/7/2020	17:32	173.53	Undetermined	Undetermined	Undetermined	Undetermined	Negative	Resulted	P32151
580	2	6/30/2020	12:28	7/1/2020	10:29	22.02	28.69917956	Undetermined	Undetermined	Undetermined	Negative	Resulted	P40971
581	2	6/30/2020	12:38	7/11/2020	8:29	259.85					Specimen Insufficient	Insufficient_noPCR	P35371
582	2	6/30/2020	12:37	7/7/2020	17:32	172.92	Undetermined	Undetermined	Undetermined	Undetermined	Negative	Resulted	P41377
583	2	6/30/2020	12:02	7/1/2020	10:29	22.45	34.96294133	Undetermined	Undetermined	Undetermined	Negative	Resulted	P39970
584	2	6/30/2020	12:27	7/1/2020	10:29	22.03	25.05448952	Undetermined	Undetermined	Undetermined	Negative	Resulted	P36526
585	2	6/30/2020	12:25	7/11/2020	8:29	260.07					Specimen Insufficient	Insufficient_noPCR	P41104
586	2	6/30/2020	12:24	7/1/2020	10:29	22.08	25.42967455	Undetermined	Undetermined	Undetermined	Negative	Resulted	P36498
587	2	6/30/2020	12:11	7/7/2020	17:32	173.35	Undetermined	Undetermined	Undetermined	Undetermined	Negative	Resulted	P36316
588	2	6/30/2020	12:14	7/1/2020	10:29	22.25	24.61491997	Undetermined	Undetermined	Undetermined	Negative	Resulted	P33670
589	2	6/30/2020	12:27	7/11/2020	12:01	263.57	Undetermined	Undetermined	Undetermined	Undetermined	Specimen Insufficient	Insufficient_PCR	P37387
590	2	6/30/2020	12:11	7/1/2020	10:29	22.3	24.88256449	Undetermined	Undetermined	Undetermined	Negative	Resulted	P33565
591	2	6/30/2020	12:03	7/1/2020	10:29	22.43	23.59706208	Undetermined	Undetermined	Undetermined	Negative	Resulted	P36085
592	2	6/30/2020	11:49	7/11/2020	8:29	260.67					Specimen Insufficient	Insufficient_noPCR	P34391
593	2	6/30/2020	11:24	7/1/2020	10:29	23.08	25.78971793	Undetermined	Undetermined	Undetermined	Negative	Resulted	P32102
594	2	6/30/2020	12:26	7/1/2020	10:29	22.05	24.12092302	Undetermined	Undetermined	Undetermined	Negative	Resulted	P36071
595	2	6/30/2020	12:04	7/11/2020	12:01	263.95	Undetermined	Undetermined	Undetermined	Undetermined	Specimen Insufficient	Insufficient_PCR	P40376
596	2	6/30/2020	11:59	7/1/2020	10:29	22.5	24.11564622	Undetermined	Undetermined	Undetermined	Negative	Resulted	P36078
597	2	6/30/2020	12:25	7/1/2020	10:29	22.07	25.09051024	Undetermined	Undetermined	Undetermined	Negative	Resulted	P36939
598	2	6/30/2020	12:26	7/1/2020	10:29	22.05	25.57224051	Undetermined	Undetermined	Undetermined	Negative	Resulted	P41097
599	2	6/30/2020	12:27	7/1/2020	10:29	22.03	23.85504792	Undetermined	Undetermined	Undetermined	Negative	Resulted	P35791
600	2	6/30/2020	12:22	7/11/2020	12:01	263.65	Undetermined	Undetermined	Undetermined	Undetermined	Specimen Insufficient	Insufficient_PCR	P36470
601	2	6/30/2020	12:21	7/11/2020	8:29	260.13					Specimen Insufficient	Insufficient_noPCR	P36337
602	2	6/30/2020	12:18	7/1/2020	10:29	22.18	26.30349501	Undetermined	Undetermined	Undetermined	Negative	Resulted	P37709
603	2	6/30/2020	12:19	7/1/2020	10:29	22.17	24.75767905	Undetermined	Undetermined	Undetermined	Negative	Resulted	P41069
604	2	6/30/2020	12:53	7/11/2020	12:01	263.13	Undetermined	Undetermined	Undetermined	Undetermined	Specimen Insufficient	Insufficient_PCR	P42217
605	2	6/30/2020	12:51	7/1/2020	10:29	21.63	24.15634686	Undetermined	Undetermined	Undetermined	Negative	Resulted	P37233
606	2	6/30/2020	12:51	7/1/2020	10:29	21.63	24.88654788	Undetermined	Undetermined	Undetermined	Negative	Resulted	P33614
607	2	6/30/2020	13:03	7/1/2020	10:29	21.43	28.02734547	Undetermined	Undetermined	Undetermined	Negative	Resulted	P37100
608	2	6/30/2020	12:47	7/1/2020	10:29	21.7	24.06448222	Undetermined	Undetermined	Undetermined	Negative	Resulted	P36953
609	2	6/30/2020	12:49	7/1/2020	10:29	21.67	24.99114595	Undetermined	Undetermined	Undetermined	Negative	Resulted	P42175
610	2	6/30/2020	12:50	7/1/2020	10:29	21.65	24.18133703	Undetermined	Undetermined	Undetermined	Negative	Resulted	P42364
611	2	6/30/2020	13:05	7/1/2020	10:29	21.4	25.97475879	Undetermined	Undetermined	Undetermined	Negative	Resulted	P40271
612	2	6/30/2020	12:56	7/11/2020	8:30	259.57	Undetermined	Undetermined	Undetermined	Undetermined	Negative	Resulted	P32396
613	2	6/30/2020	12:57	7/11/2020	8:30	259.55	Undetermined	Undetermined	Undetermined	Undetermined	Negative	Resulted	P37009
614	2	6/30/2020	13:07	7/1/2020	10:29	21.37	25.90820445	Undetermined	Undetermined	Undetermined	Negative	Resulted	P37359
615	2	6/30/2020	13:02	7/1/2020	10:29	21.45	24.52262178	Undetermined	Undetermined	Undetermined	Negative	Resulted	P37177
616	2	6/30/2020	13:00	7/1/2020	10:29	21.48	24.39599273	Undetermined	Undetermined	Undetermined	Negative	Resulted	P33894
617	2	6/30/2020	13:04	7/1/2020	10:29	21.42	27.32263991	Undetermined	Undetermined	Undetermined	Negative	Resulted	P40425
618	2	6/30/2020	13:08	7/11/2020	12:01	262.88	Undetermined	Undetermined	Undetermined	Undetermined	Specimen Insufficient	Insufficient_PCR	P33873
619	2	6/30/2020	13:09	7/1/2020	10:29	21.33	27.12407133	Undetermined	Undetermined	Undetermined	Negative	Resulted	P37443
620	2	6/30/2020	13:11	7/1/2020	10:29	21.3	24.69002142	Undetermined	Undetermined	Undetermined	Negative	Resulted	P37338
621	2	6/30/2020	13:13	7/1/2020	10:29	21.27	27.14571687	Undetermined	Undetermined	Undetermined	Negative	Resulted	P41279
622	2	6/30/2020	12:28	7/1/2020	10:29	22.02	27.92462257	Undetermined	Undetermined	Undetermined	Negative	Resulted	P36666
623	2	6/30/2020	13:26	7/1/2020	10:31	21.08	24.95022097	Undetermined	Undetermined	Undetermined	Negative	Resulted	P37562
624	2	6/30/2020	13:14	7/1/2020	10:29	21.25	24.51436574	Undetermined	Undetermined	Undetermined	Negative	Resulted	P32291
625	2	6/30/2020	13:17	7/11/2020	12:01	262.73	Undetermined	Undetermined	Undetermined	Undetermined	Specimen Insufficient	Insufficient_PCR	P42420
626	2	6/30/2020	13:22	7/1/2020	10:31	21.15	24.47188346	Undetermined	Undetermined	Undetermined	Negative	Resulted	P37555
627	2	6/30/2020	13:19	7/11/2020	12:01	262.7	Undetermined	Undetermined	Undetermined	Undetermined	Specimen Insufficient	Insufficient_PCR	P33915
628	2	6/30/2020	13:21	7/11/2020	12:01	262.67	Undetermined	Undetermined	Undetermined	Undetermined	Specimen Insufficient	Insufficient_PCR	P36204
629	2	6/30/2020	12:42	7/1/2020	10:29	21.78	24.6712778	Undetermined	Undetermined	Undetermined	Negative	Resulted	P41307
630	2	6/30/2020	12:40	7/1/2020	10:29	21.82	28.42619938	Undetermined	Undetermined	Undetermined	Negative	Resulted	P42343
631	2	6/30/2020	12:39	7/7/2020	17:32	172.88	Undetermined	Undetermined	Undetermined	Undetermined	Negative	Resulted	P41167
632	2	6/30/2020	12:36	7/1/2020	10:29	21.88	26.18707702	Undetermined	Undetermined	Undetermined	Negative	Resulted	P36967
633	2	6/30/2020	12:39	7/1/2020	10:29	21.83	24.4232159	Undetermined	Undetermined	Undetermined	Negative	Resulted	P37121
634	2	6/30/2020	12:29	7/11/2020	8:30	260.02	Undetermined	Undetermined	Undetermined	Undetermined	Negative	Resulted	P33425
635	2	6/30/2020	12:32	7/1/2020	10:29	21.95	25.447659	Undetermined	Undetermined	Undetermined	Negative	Resulted	P40565
636	2	6/30/2020	12:37	7/1/2020	10:29	21.87	25.14855896	Undetermined	Undetermined	Undetermined	Negative	Resulted	P40488
637	2	6/30/2020	12:59	7/1/2020	10:29	21.5	23.817583	Undetermined	Undetermined	Undetermined	Negative	Resulted	P40110
638	2	6/30/2020	13:50	7/1/2020	10:31	20.68	26.06870908	Undetermined	Undetermined	Undetermined	Negative	Resulted	P40600
639	2	6/30/2020	13:49	7/11/2020	8:29	258.67					Specimen Insufficient	Insufficient_noPCR	P37520
640	2	6/30/2020	13:48	7/11/2020	12:01	262.22	Undetermined	Undetermined	Undetermined	Undetermined	Specimen Insufficient	Insufficient_PCR	P37744
641	2	6/30/2020	13:34	7/7/2020	17:32	171.97	Undetermined	Undetermined	Undetermined	Undetermined	Negative	Resulted	P44800
642	2	6/30/2020	13:53	7/1/2020	10:31	20.63	26.20136833	Undetermined	Undetermined	Undetermined	Negative	Resulted	P37660
643	2	6/30/2020	13:52	7/11/2020	12:01	262.15	Undetermined	Undetermined	Undetermined	Undetermined	Specimen Insufficient	Insufficient_PCR	P37506
644	2	6/30/2020	13:23	7/1/2020	10:31	21.13	23.61212924	Undetermined	Undetermined	Undetermined	Negative	Resulted	P37030
645	2	6/30/2020	13:37	7/11/2020	8:29	258.87					Specimen Insufficient	Insufficient_noPCR	P42469
646	2	6/30/2020	13:55	7/1/2020	10:31	20.6	27.02403057	Undetermined	Undetermined	Undetermined	Negative	Resulted	P37688
647	2	6/30/2020	13:56	7/1/2020	10:31	20.58	23.99800034	Undetermined	Undetermined	Undetermined	Negative	Resulted	P42840
648	2	6/30/2020	13:24	7/11/2020	8:29	259.08					Specimen Insufficient	Insufficient_noPCR	P37471
649	2	6/30/2020	13:39	7/7/2020	17:32	171.88	Undetermined	Undetermined	Undetermined	Undetermined	Negative	Resulted	P37429
650	2	6/30/2020	13:19	7/11/2020	8:29	259.17					Specimen Insufficient	Insufficient_noPCR	P40411
651	2	6/30/2020	13:15	7/7/2020	15:07	169.87	Undetermined	Undetermined	Undetermined	Undetermined	Specimen Insufficient	Insufficient_PCR	P40103
652	2	6/30/2020	13:21	7/1/2020	10:31	21.17	25.3452977	Undetermined	Undetermined	Undetermined	Negative	Resulted	P37492
653	2	6/30/2020	13:46	7/11/2020	8:29	258.72					Specimen Insufficient	Insufficient_noPCR	P36946
654	2	6/30/2020	13:14	7/9/2020	19:00	221.77	Undetermined	Undetermined	Undetermined	Undetermined	Specimen Insufficient	Insufficient_PCR	P36351
655	2	6/30/2020	13:10	7/1/2020	10:29	21.32	25.26348356	Undetermined	Undetermined	Undetermined	Negative	Resulted	P42511
656	2	6/30/2020	13:07	7/1/2020	10:29	21.37	26.85010033	Undetermined	Undetermined	Undetermined	Negative	Resulted	P35210
657	2	6/30/2020	13:09	7/7/2020	17:32	172.38	Undetermined	Undetermined	Undetermined	Undetermined	Negative	Resulted	P41468
658	2	6/30/2020	12:50	7/11/2020	12:01	263.18	39.54364342	Undetermined	Undetermined	Undetermined	Specimen Insufficient	Insufficient_PCR	P35854
659	2	6/30/2020	12:48	7/1/2020	10:29	21.68	26.46708178	Undetermined	Undetermined	Undetermined	Negative	Resulted	P37394
660	2	6/30/2020	12:52	7/1/2020	10:29	21.62	23.58430049	Undetermined	Undetermined	Undetermined	Negative	Resulted	P37366
661	2	6/30/2020	12:57	7/1/2020	10:29	21.53	24.62804127	Undetermined	Undetermined	Undetermined	Negative	Resulted	P39361
662	2	6/30/2020	13:04	7/11/2020	12:01	262.95	Undetermined	Undetermined	Undetermined	Undetermined	Specimen Insufficient	Insufficient_PCR	P40432
663	2	6/30/2020	13:16	7/1/2020	10:31	21.25	24.54002668	Undetermined	Undetermined	Undetermined	Negative	Resulted	P42448
664	2	6/30/2020	13:32	7/1/2020	10:31	20.98	24.92312833	Undetermined	Undetermined	Undetermined	Negative	Resulted	P37702
665	2	6/30/2020	13:29	7/1/2020	10:31	21.03	26.98898476	Undetermined	Undetermined	Undetermined	Negative	Resulted	P37478
666	2	6/30/2020	13:26	7/1/2020	10:31	21.08	25.82469018	Undetermined	Undetermined	Undetermined	Negative	Resulted	P37569
667	2	6/30/2020	14:19	7/7/2020	15:07	168.8	Undetermined	Undetermined	Undetermined	Undetermined	Specimen Insufficient	Insufficient_PCR	P37674
668	2	6/30/2020	14:18	7/1/2020	10:31	20.22	25.32015201	Undetermined	Undetermined	Undetermined	Negative	Resulted	P39389
669	2	6/30/2020	14:13	7/7/2020	17:32	171.32	Undetermined	Undetermined	Undetermined	Undetermined	Negative	Resulted	P38206
670	2	6/30/2020	14:16	7/1/2020	10:31	20.25	25.22634848	Undetermined	Undetermined	Undetermined	Negative	Resulted	P38899
671	2	6/30/2020	14:15	7/1/2020	10:31	20.27	26.45954334	Undetermined	Undetermined	Undetermined	Negative	Resulted	P38766
672	2	6/30/2020	14:12	7/1/2020	10:31	20.32	30.89312234	Undetermined	Undetermined	Undetermined	Negative	Resulted	P37730
673	2	6/30/2020	14:02	7/1/2020	10:31	20.48	24.50809151	Undetermined	Undetermined	Undetermined	Negative	Resulted	P42483
674	2	6/30/2020	14:04	7/7/2020	17:32	171.47	Undetermined	Undetermined	Undetermined	Undetermined	Negative	Resulted	P33943
675	2	6/30/2020	14:30	7/11/2020	8:29	257.98					Specimen Insufficient	Insufficient_noPCR	P38969
676	2	6/30/2020	14:31	7/1/2020	10:31	20	26.00706084	Undetermined	Undetermined	Undetermined	Negative	Resulted	P39256
677	2	6/30/2020	14:30	7/1/2020	10:31	20.02	25.28618342	Undetermined	Undetermined	Undetermined	Negative	Resulted	P37534
678	2	6/30/2020	14:29	7/1/2020	10:31	20.03	24.72355975	Undetermined	Undetermined	Undetermined	Negative	Resulted	P39550
679	2	6/30/2020	14:23	7/1/2020	10:31	20.13	27.59966091	Undetermined	Undetermined	Undetermined	Negative	Resulted	P39221
680	2	6/30/2020	14:52	7/1/2020	10:31	19.65	24.82401715	Undetermined	Undetermined	Undetermined	Negative	Resulted	P38437
681	2	6/30/2020	14:36	7/1/2020	10:31	19.92	27.81597684	Undetermined	Undetermined	Undetermined	Negative	Resulted	P37450
682	2	6/30/2020	14:47	7/11/2020	8:29	257.7					Specimen Insufficient	Insufficient_noPCR	P32781
683	2	6/30/2020	14:50	7/11/2020	8:29	257.65					Specimen Insufficient	Insufficient_noPCR	P39382
684	2	6/30/2020	15:30	7/7/2020	17:32	170.03	Undetermined	Undetermined	Undetermined	Undetermined	Negative	Resulted	P39354
685	2	6/30/2020	14:46	7/11/2020	8:30	257.73	Undetermined	Undetermined	Undetermined	Undetermined	Negative	Resulted	P39690
686	2	6/30/2020	14:47	7/11/2020	8:29	257.7					Specimen Insufficient	Insufficient_noPCR	P39627
687	2	6/30/2020	14:42	7/1/2020	10:31	19.82	26.71989098	Undetermined	Undetermined	Undetermined	Negative	Resulted	P39788
688	2	6/30/2020	15:29	7/11/2020	8:30	257.02	Undetermined	Undetermined	Undetermined	Undetermined	Negative	Resulted	P42462
689	2	6/30/2020	15:28	7/1/2020	10:31	19.05	28.8612364	Undetermined	Undetermined	Undetermined	Negative	Resulted	P38444
690	2	6/30/2020	13:46	7/11/2020	8:29	258.72					Specimen Insufficient	Insufficient_noPCR	P39228
691	2	6/30/2020	13:40	7/1/2020	10:31	20.85	25.091527	Undetermined	Undetermined	Undetermined	Negative	Resulted	P42441
692	2	6/30/2020	14:22	7/1/2020	10:31	20.15	26.47471926	Undetermined	Undetermined	Undetermined	Negative	Resulted	P38948
693	2	6/30/2020	15:10	7/1/2020	10:31	19.35	25.11159228	Undetermined	Undetermined	Undetermined	Negative	Resulted	P39585
694	2	6/30/2020	13:41	7/1/2020	10:31	20.83	24.36502891	Undetermined	Undetermined	Undetermined	Negative	Resulted	P37044
695	2	6/30/2020	13:32	7/7/2020	17:42	172.17	Undetermined	Undetermined	Undetermined	Undetermined	Specimen Insufficient	Insufficient_PCR	P42378
696	2	6/30/2020	13:56	7/9/2020	19:00	221.07	Undetermined	Undetermined	Undetermined	Undetermined	Specimen Insufficient	Insufficient_PCR	P37499
697	2	6/30/2020	15:15	7/1/2020	10:31	19.27	25.71552273	Undetermined	Undetermined	Undetermined	Negative	Resulted	P32466
698	2	6/30/2020	13:42	7/1/2020	10:31	20.82	33.78246519	Undetermined	Undetermined	Undetermined	Negative	Resulted	P42238
699	2	6/30/2020	13:32	7/11/2020	8:30	258.97	Undetermined	Undetermined	Undetermined	Undetermined	Negative	Resulted	P42168
700	2	6/30/2020	13:50	7/1/2020	10:31	20.68	24.22206814	Undetermined	Undetermined	Undetermined	Negative	Resulted	P40782
701	2	6/30/2020	15:23	7/11/2020	12:01	260.63	Undetermined	Undetermined	Undetermined	Undetermined	Specimen Insufficient	Insufficient_PCR	P35084
702	2	6/30/2020	14:57	7/1/2020	10:31	19.57	24.80282909	Undetermined	Undetermined	Undetermined	Negative	Resulted	P38276
703	2	6/30/2020	14:08	7/1/2020	10:31	20.38	29.01868576	Undetermined	Undetermined	Undetermined	Negative	Resulted	P37191
704	2	6/30/2020	15:20	7/1/2020	10:31	19.18	19.40102941	Undetermined	Undetermined	Undetermined	Negative	Resulted	P42322
705	2	6/30/2020	14:55	7/11/2020	8:29	257.57					Specimen Insufficient	Insufficient_noPCR	P37072
706	2	6/30/2020	13:48	7/7/2020	17:32	171.73	Undetermined	Undetermined	Undetermined	Undetermined	Negative	Resulted	P37240
707	2	6/30/2020	14:07	7/1/2020	10:31	20.4	24.71913992	Undetermined	Undetermined	Undetermined	Negative	Resulted	P39207
708	2	6/30/2020	14:35	7/1/2020	10:31	19.93	24.71804915	Undetermined	Undetermined	Undetermined	Negative	Resulted	P37646
709	2	6/30/2020	14:05	7/11/2020	8:29	258.4					Specimen Insufficient	Insufficient_noPCR	P37597
710	2	6/30/2020	13:58	7/1/2020	10:31	20.55	24.77664498	Undetermined	Undetermined	Undetermined	Negative	Resulted	P37345
711	2	6/30/2020	13:59	7/1/2020	10:31	20.53	25.36946539	Undetermined	Undetermined	Undetermined	Negative	Resulted	P37625
712	2	6/30/2020	14:19	7/1/2020	10:31	20.2	24.59098004	Undetermined	Undetermined	Undetermined	Negative	Resulted	P39214
713	2	6/30/2020	13:28	7/1/2020	10:31	21.05	25.81909536	Undetermined	Undetermined	Undetermined	Negative	Resulted	P42413
714	2	6/30/2020	14:17	7/1/2020	10:31	20.23	26.5859906	Undetermined	Undetermined	Undetermined	Negative	Resulted	P37436
715	2	6/30/2020	14:13	7/1/2020	10:31	20.3	25.16145956	Undetermined	Undetermined	Undetermined	Negative	Resulted	P38843
716	2	6/30/2020	14:14	7/1/2020	10:31	20.28	24.91687055	Undetermined	Undetermined	Undetermined	Negative	Resulted	P38801
717	2	6/30/2020	14:12	7/7/2020	17:32	171.33	Undetermined	Undetermined	Undetermined	Undetermined	Negative	Resulted	P38248
718	2	6/30/2020	15:21	7/1/2020	10:31	19.17	25.44267728	Undetermined	Undetermined	Undetermined	Negative	Resulted	P42385
719	2	6/30/2020	15:23	7/1/2020	10:31	19.13	24.34658832	Undetermined	Undetermined	Undetermined	Negative	Resulted	P39725
720	2	6/30/2020	13:51	7/11/2020	8:29	258.63					Specimen Insufficient	Insufficient_noPCR	P40397
721	2	6/30/2020	14:11	7/1/2020	10:31	20.33	24.69818598	Undetermined	Undetermined	Undetermined	Negative	Resulted	P35322
722	2	6/30/2020	14:52	7/1/2020	10:31	19.65	24.18675388	Undetermined	Undetermined	Undetermined	Negative	Resulted	P37548
723	2	6/30/2020	15:10	7/2/2020	21:38	54.47					Specimen Insufficient	Insufficient_noPCR	P40495
724	2	6/30/2020	15:12	7/11/2020	12:01	260.82	Undetermined	Undetermined	Undetermined	Undetermined	Specimen Insufficient	Insufficient_PCR	P34811
725	2	6/30/2020	15:17	7/1/2020	10:31	19.23	25.88096834	Undetermined	Undetermined	Undetermined	Negative	Resulted	P37527
726	2	6/30/2020	14:45	7/9/2020	19:00	220.25	Undetermined	Undetermined	Undetermined	Undetermined	Specimen Insufficient	Insufficient_PCR	P38157
727	2	6/30/2020	15:08	7/1/2020	10:31	19.38	25.99496993	Undetermined	Undetermined	Undetermined	Negative	Resulted	P42140
728	2	6/30/2020	15:05	7/9/2020	19:00	219.92	Undetermined	Undetermined	Undetermined	Undetermined	Specimen Insufficient	Insufficient_PCR	P35994
729	2	6/30/2020	15:04	7/7/2020	17:32	170.47	Undetermined	Undetermined	Undetermined	Undetermined	Negative	Resulted	P42553
730	2	6/30/2020	14:46	7/1/2020	10:31	19.75	23.86281938	Undetermined	Undetermined	Undetermined	Negative	Resulted	P39578
731	2	6/30/2020	14:58	7/11/2020	8:30	257.53	Undetermined	Undetermined	Undetermined	Undetermined	Negative	Resulted	P33306
732	2	6/30/2020	15:03	7/2/2020	21:37	54.57					Specimen Insufficient	Insufficient_noPCR	P31990
733	2	6/30/2020	14:58	7/11/2020	8:30	257.53	Undetermined	Undetermined	Undetermined	Undetermined	Negative	Resulted	P36589
734	2	6/30/2020	14:24	7/11/2020	8:29	258.08					Specimen Insufficient	Insufficient_noPCR	P38458
735	2	6/30/2020	14:28	7/1/2020	10:31	20.05	31.76132885	Undetermined	Undetermined	Undetermined	Negative	Resulted	P42532
736	2	6/30/2020	14:22	7/1/2020	10:31	20.15	26.3555689	Undetermined	Undetermined	Undetermined	Negative	Resulted	P37023
737	2	6/30/2020	14:31	7/11/2020	12:01	261.5	Undetermined	Undetermined	Undetermined	Undetermined	Specimen Insufficient	Insufficient_PCR	P39326
738	2	6/30/2020	14:32	7/11/2020	12:01	261.48	Undetermined	Undetermined	Undetermined	Undetermined	Specimen Insufficient	Insufficient_PCR	P39340
739	2	6/30/2020	14:36	7/1/2020	10:31	19.92	24.46406201	Undetermined	Undetermined	Undetermined	Negative	Resulted	P39333
740	2	6/30/2020	15:07	7/7/2020	15:07	168	Undetermined	Undetermined	Undetermined	Undetermined	Specimen Insufficient	Insufficient_PCR	P42357
741	2	6/30/2020	14:34	7/9/2020	19:00	220.43	Undetermined	Undetermined	Undetermined	Undetermined	Specimen Insufficient	Insufficient_PCR	P39249
742	2	6/30/2020	14:37	7/7/2020	17:32	170.92	Undetermined	Undetermined	Undetermined	Undetermined	Negative	Resulted	P39592
743	3	7/8/2020	10:47	7/11/2020	11:52	73.08	27.37411179	Undetermined	Undetermined	Undetermined	Specimen Insufficient	Insufficient_PCR	P45402
744	3	7/8/2020	9:59	7/11/2020	11:52	73.88	31.82654251	Undetermined	Undetermined	Undetermined	Specimen Insufficient	Insufficient_PCR	P32599
745	3	7/8/2020	10:48	7/10/2020	13:32	50.73	28.99202115	Undetermined	Undetermined	Undetermined	Negative	Resulted	P50050
746	3	7/8/2020	11:05	7/16/2020	18:21	199.27					Specimen Insufficient	Insufficient_noPCR	P32998
747	3	7/8/2020	10:20	7/10/2020	13:32	51.2	25.26545965	Undetermined	Undetermined	Undetermined	Negative	Resulted	P33985
748	3	7/8/2020	10:09	7/11/2020	11:52	73.72	29.31547149	Undetermined	Undetermined	Undetermined	Specimen Insufficient	Insufficient_PCR	P31892
749	3	7/8/2020	10:47	7/11/2020	11:51	73.07	Undetermined	Undetermined	Undetermined	Undetermined	Negative	Resulted	P45878
750	3	7/8/2020	10:28	7/11/2020	11:51	73.38	37.71700024	Undetermined	Undetermined	Undetermined	Negative	Resulted	P33761
751	3	7/8/2020	10:43	7/10/2020	13:32	50.82	25.75171256	Undetermined	Undetermined	Undetermined	Negative	Resulted	P33285
752	3	7/8/2020	10:15	7/11/2020	11:52	73.62	30.26394712	Undetermined	Undetermined	Undetermined	Specimen Insufficient	Insufficient_PCR	P33257
753	3	7/8/2020	10:52	7/10/2020	13:32	50.67	26.8650114	Undetermined	Undetermined	Undetermined	Negative	Resulted	P50127
754	3	7/8/2020	10:27	7/16/2020	18:21	199.9					Specimen Insufficient	Insufficient_noPCR	P35770
755	3	7/8/2020	10:41	7/11/2020	11:51	73.17	30.4834106	Undetermined	Undetermined	Undetermined	Negative	Resulted	P45647
756	3	7/8/2020	10:38	7/10/2020	13:32	50.9	30.09018961	Undetermined	Undetermined	Undetermined	Negative	Resulted	P45101
757	3	7/8/2020	10:54	7/11/2020	11:51	72.95	Undetermined	Undetermined	Undetermined	Undetermined	Negative	Resulted	P33859
758	3	7/8/2020	10:46	7/10/2020	13:32	50.77	27.6841728	Undetermined	Undetermined	Undetermined	Negative	Resulted	P32396
759	3	7/6/2020	15:30	7/7/2020	17:38	26.13	28.82135509	Undetermined	Undetermined	Undetermined	Negative	Resulted	P33551
760	3	7/6/2020	15:25	7/7/2020	17:38	26.22	23.14624672	Undetermined	Undetermined	Undetermined	Negative	Resulted	P42399
761	3	7/6/2020	15:11	7/7/2020	17:38	26.45	28.88316351	Undetermined	Undetermined	Undetermined	Negative	Resulted	P48258
762	3	7/6/2020	15:08	7/11/2020	8:33	113.42	Undetermined	Undetermined	Undetermined	Undetermined	Negative	Resulted	P49791
763	3	7/6/2020	15:07	7/11/2020	12:01	116.9	Undetermined	Undetermined	Undetermined	Undetermined	Specimen Insufficient	Insufficient_PCR	P35406
764	3	7/6/2020	15:06	7/7/2020	17:37	26.52	19.53527277	Undetermined	Undetermined	Undetermined	Negative	Resulted	P49259
765	3	7/6/2020	15:05	7/7/2020	17:38	26.55	27.39443478	Undetermined	Undetermined	Undetermined	Negative	Resulted	P31969
766	3	7/6/2020	15:39	7/7/2020	17:39	26	30.19986236	Undetermined	Undetermined	Undetermined	Negative	Resulted	P48286
767	3	7/6/2020	15:50	7/11/2020	8:33	112.72	Undetermined	Undetermined	Undetermined	Undetermined	Negative	Resulted	P39032
768	3	7/6/2020	15:48	7/11/2020	8:33	112.75	Undetermined	Undetermined	Undetermined	Undetermined	Negative	Resulted	P31332
769	3	7/6/2020	15:35	7/7/2020	17:38	26.05	28.11632756	Undetermined	Undetermined	Undetermined	Negative	Resulted	P31248
770	3	7/6/2020	15:46	7/7/2020	17:39	25.88	28.27368571	Undetermined	Undetermined	Undetermined	Negative	Resulted	P32011
771	3	7/6/2020	15:41	7/7/2020	17:39	25.97	29.19276695	Undetermined	Undetermined	Undetermined	Negative	Resulted	P34356
772	3	7/6/2020	15:40	7/7/2020	17:39	25.98	28.9819332	Undetermined	Undetermined	Undetermined	Negative	Resulted	P45906
773	3	7/8/2020	10:17	7/10/2020	13:32	51.25	28.26108707	Undetermined	Undetermined	Undetermined	Negative	Resulted	P32753
774	3	7/6/2020	15:38	7/7/2020	17:39	26.02	33.52313481	Undetermined	Undetermined	Undetermined	Negative	Resulted	P47327
775	3	7/8/2020	9:55	7/11/2020	11:52	73.95	28.77944842	Undetermined	Undetermined	Undetermined	Specimen Insufficient	Insufficient_PCR	P34230
776	3	7/8/2020	9:54	7/10/2020	13:37	51.72	26.67010888	Undetermined	Undetermined	Undetermined	Negative	Resulted	P33334
777	3	7/8/2020	10:02	7/11/2020	11:52	73.83	28.54602148	Undetermined	Undetermined	Undetermined	Specimen Insufficient	Insufficient_PCR	P32228
778	3	7/8/2020	10:15	7/17/2020	15:35	221.33	Undetermined	Undetermined	Undetermined	Undetermined	Specimen Insufficient	Insufficient_PCR	P33320
779	3	7/8/2020	9:59	7/10/2020	13:32	51.55	27.07673991	Undetermined	Undetermined	Undetermined	Negative	Resulted	P32718
780	3	7/8/2020	10:08	7/10/2020	13:32	51.4	28.21720737	Undetermined	Undetermined	Undetermined	Negative	Resulted	P34538
781	3	7/6/2020	15:55	7/7/2020	17:39	25.73	32.84565892	Undetermined	Undetermined	Undetermined	Negative	Resulted	P32263
782	3	7/6/2020	15:51	7/7/2020	17:39	25.8	29.81449177	Undetermined	Undetermined	Undetermined	Negative	Resulted	P45444
783	3	7/8/2020	11:09	7/11/2020	11:51	72.7	Undetermined	Undetermined	Undetermined	Undetermined	Negative	Resulted	P31871
784	3	7/8/2020	11:10	7/11/2020	11:51	72.68	29.12205679	Undetermined	Undetermined	Undetermined	Negative	Resulted	P33677
785	3	7/8/2020	10:32	7/11/2020	11:51	73.32	Undetermined	Undetermined	Undetermined	Undetermined	Negative	Resulted	P33663
786	3	7/8/2020	11:13	7/17/2020	15:35	220.37	Undetermined	Undetermined	Undetermined	Undetermined	Specimen Insufficient	Insufficient_PCR	P32256
787	3	7/8/2020	11:11	7/11/2020	11:52	72.68	Undetermined	Undetermined	Undetermined	Undetermined	Specimen Insufficient	Insufficient_PCR	P48132
788	3	7/8/2020	10:56	7/11/2020	11:51	72.92	Undetermined	Undetermined	Undetermined	Undetermined	Negative	Resulted	P34146
789	3	7/8/2020	11:20	7/11/2020	11:51	72.52	Undetermined	Undetermined	Undetermined	Undetermined	Negative	Resulted	P34657
790	3	7/8/2020	11:20	7/11/2020	11:51	72.52	27.78698403	Undetermined	Undetermined	Undetermined	Negative	Resulted	P31710
791	3	7/8/2020	10:40	7/11/2020	11:51	73.18	23.00741457	Undetermined	Undetermined	Undetermined	Negative	Resulted	P46438
792	3	7/8/2020	11:00	7/10/2020	13:32	50.53	28.69573278	Undetermined	Undetermined	Undetermined	Negative	Resulted	P50015
793	3	7/8/2020	10:45	7/11/2020	11:51	73.1	27.41271788	Undetermined	Undetermined	Undetermined	Negative	Resulted	P33313
794	3	7/8/2020	10:45	7/11/2020	11:52	73.12	Undetermined	Undetermined	Undetermined	Undetermined	Specimen Insufficient	Insufficient_PCR	P46018
795	3	7/8/2020	10:46	7/16/2020	18:21	199.58					Specimen Insufficient	Insufficient_noPCR	P34244
796	3	7/8/2020	11:00	7/11/2020	11:51	72.85	32.28173409	Undetermined	Undetermined	Undetermined	Negative	Resulted	P34636
797	3	7/8/2020	11:06	7/11/2020	11:51	72.75	Undetermined	Undetermined	Undetermined	Undetermined	Negative	Resulted	P33110
798	3	7/8/2020	11:07	7/11/2020	11:51	72.73	Undetermined	Undetermined	Undetermined	Undetermined	Negative	Resulted	P46053
799	3	7/8/2020	12:56	7/10/2020	13:37	48.68	31.96245521	Undetermined	Undetermined	Undetermined	Negative	Resulted	P40089
800	3	7/8/2020	10:47	7/10/2020	13:32	50.75	30.48757723	Undetermined	Undetermined	Undetermined	Negative	Resulted	P45423
801	3	7/8/2020	12:08	7/11/2020	11:51	71.72	Undetermined	Undetermined	Undetermined	Undetermined	Negative	Resulted	P33481
802	3	7/8/2020	12:59	7/10/2020	13:37	48.63	36.64898921	Undetermined	Undetermined	Undetermined	Negative	Resulted	P39270
803	3	7/8/2020	10:28	7/10/2020	13:32	51.07	31.22305474	Undetermined	Undetermined	Undetermined	Negative	Resulted	P33831
804	3	7/8/2020	12:09	7/16/2020	18:21	198.2					Specimen Insufficient	Insufficient_noPCR	P49966
805	3	7/8/2020	12:24	7/10/2020	13:37	49.22	33.99227645	Undetermined	Undetermined	Undetermined	Negative	Resulted	P35420
806	3	7/8/2020	13:02	7/10/2020	13:37	48.58	26.59639943	38.82984476	Undetermined	Undetermined	Negative	Resulted	P33152
807	3	7/8/2020	10:27	7/10/2020	13:32	51.08	26.38594586	Undetermined	Undetermined	Undetermined	Negative	Resulted	P33964
808	3	7/8/2020	12:07	7/11/2020	11:51	71.73	33.73996539	Undetermined	Undetermined	Undetermined	Negative	Resulted	P33159
809	3	7/8/2020	10:26	7/11/2020	11:51	73.42	33.35561993	Undetermined	Undetermined	Undetermined	Negative	Resulted	P45472
810	3	7/8/2020	12:17	7/11/2020	11:51	71.57	26.27453077	Undetermined	Undetermined	Undetermined	Negative	Resulted	P34132
811	3	7/8/2020	13:04	7/10/2020	13:40	48.6	28.66084773	Undetermined	Undetermined	Undetermined	Negative	Resulted	P34237
812	3	7/8/2020	10:22	7/11/2020	11:51	73.48	Undetermined	Undetermined	Undetermined	Undetermined	Negative	Resulted	P34090
813	3	7/8/2020	12:12	7/16/2020	18:21	198.15					Specimen Insufficient	Insufficient_noPCR	P33838
814	3	7/8/2020	12:21	7/11/2020	11:51	71.5	Undetermined	Undetermined	Undetermined	Undetermined	Negative	Resulted	P33187
815	3	7/8/2020	10:20	7/11/2020	11:51	73.52	Undetermined	Undetermined	Undetermined	Undetermined	Negative	Resulted	P31535
816	3	7/8/2020	12:16	7/10/2020	13:37	49.35	30.69644937	Undetermined	Undetermined	Undetermined	Negative	Resulted	P50001
817	3	7/8/2020	12:17	7/10/2020	13:37	49.33	27.30942746	Undetermined	Undetermined	Undetermined	Negative	Resulted	P32109
818	3	7/8/2020	12:34	7/17/2020	15:35	219.02	Undetermined	Undetermined	Undetermined	Undetermined	Specimen Insufficient	Insufficient_PCR	P33642
819	3	7/8/2020	11:04	7/10/2020	13:32	50.47	26.36228287	Undetermined	Undetermined	Undetermined	Negative	Resulted	P32116
820	3	7/8/2020	11:07	7/11/2020	11:51	72.73	30.2365987	Undetermined	Undetermined	Undetermined	Negative	Resulted	P34909
821	3	7/8/2020	12:11	7/11/2020	11:51	71.67	33.66883215	Undetermined	Undetermined	Undetermined	Negative	Resulted	P35028
822	3	7/8/2020	12:39	7/10/2020	13:37	48.97	27.98703012	Undetermined	Undetermined	Undetermined	Negative	Resulted	P32221
823	3	7/8/2020	12:45	7/17/2020	15:35	218.83	Undetermined	Undetermined	Undetermined	Undetermined	Specimen Insufficient	Insufficient_PCR	P33733
824	2	7/2/2020	14:02	7/9/2020	19:00	172.97	Undetermined	Undetermined	Undetermined	Undetermined	Negative	Resulted	P42014
825	2	7/2/2020	14:10	7/2/2020	21:40	7.5					Specimen Insufficient	Insufficient_noPCR	P36428
826	3	7/8/2020	12:51	7/10/2020	13:37	48.77	26.26057505	Undetermined	Undetermined	Undetermined	Negative	Resulted	P50043
827	3	7/8/2020	12:49	7/16/2020	18:21	197.53					Specimen Insufficient	Insufficient_noPCR	P45437
828	2	7/2/2020	14:22	7/9/2020	19:00	172.63	Undetermined	Undetermined	Undetermined	Undetermined	Specimen Insufficient	Insufficient_PCR	P44569
829	2	7/2/2020	14:22	7/11/2020	8:30	210.13	Undetermined	Undetermined	Undetermined	Undetermined	Negative	Resulted	P43624
830	2	7/2/2020	13:32	7/7/2020	17:32	124	Undetermined	Undetermined	Undetermined	Undetermined	Negative	Resulted	P43428
831	2	7/2/2020	14:29	7/9/2020	19:00	172.52	Undetermined	Undetermined	Undetermined	Undetermined	Specimen Insufficient	Insufficient_PCR	P39424
832	2	7/2/2020	14:31	7/11/2020	8:30	209.98	Undetermined	Undetermined	Undetermined	Undetermined	Negative	Resulted	P39417
833	2	7/2/2020	14:38	7/9/2020	19:00	172.37	Undetermined	Undetermined	Undetermined	Undetermined	Specimen Insufficient	Insufficient_PCR	P42350
834	2	7/2/2020	13:44	7/9/2020	19:00	173.27	Undetermined	Undetermined	Undetermined	Undetermined	Specimen Insufficient	Insufficient_PCR	P34510
835	2	7/2/2020	14:37	7/11/2020	8:30	209.88	Undetermined	Undetermined	Undetermined	Undetermined	Negative	Resulted	P31948
836	2	7/2/2020	14:49	7/2/2020	21:47	6.97					Specimen Insufficient	Insufficient_noPCR	P43400
837	2	7/2/2020	13:30	7/2/2020	21:43	8.22					Specimen Insufficient	Insufficient_noPCR	P38129
838	2	7/2/2020	13:43	7/7/2020	17:35	123.87	Undetermined	Undetermined	Undetermined	Undetermined	Negative	Resulted	P37415
839	2	7/2/2020	14:32	7/9/2020	19:00	172.47	Undetermined	Undetermined	Undetermined	Undetermined	Negative	Resulted	P36911
840	2	7/2/2020	13:28	7/7/2020	17:42	124.23	Undetermined	Undetermined	Undetermined	Undetermined	Specimen Insufficient	Insufficient_PCR	P39543
841	2	7/2/2020	13:41	7/7/2020	17:35	123.9	Undetermined	Undetermined	Undetermined	Undetermined	Negative	Resulted	P32690
842	2	7/2/2020	14:39	7/11/2020	8:30	209.85	Undetermined	Undetermined	Undetermined	Undetermined	Negative	Resulted	P37583
843	2	7/2/2020	16:30	7/9/2020	19:00	170.5	Undetermined	Undetermined	Undetermined	Undetermined	Negative	Resulted	P43652
844	2	7/2/2020	13:15	7/7/2020	17:42	124.45	Undetermined	Undetermined	Undetermined	Undetermined	Specimen Insufficient	Insufficient_PCR	P35525
845	2	7/2/2020	13:32	7/7/2020	17:32	124	Undetermined	Undetermined	Undetermined	Undetermined	Negative	Resulted	P33075
846	2	7/2/2020	15:03	7/9/2020	19:00	171.95	Undetermined	Undetermined	Undetermined	Undetermined	Specimen Insufficient	Insufficient_PCR	P34461
847	2	7/2/2020	15:21	7/9/2020	19:00	171.65	Undetermined	Undetermined	Undetermined	Undetermined	Negative	Resulted	P43715
848	2	7/2/2020	13:26	7/7/2020	15:07	121.68	Undetermined	Undetermined	Undetermined	Undetermined	Specimen Insufficient	Insufficient_PCR	P34559
849	2	7/2/2020	13:31	7/11/2020	8:30	210.98	Undetermined	Undetermined	Undetermined	37.9232261	Negative	Resulted	P43288
850	2	7/2/2020	15:11	7/11/2020	8:30	209.32	Undetermined	Undetermined	Undetermined	Undetermined	Negative	Resulted	P38255
851	2	7/2/2020	15:53	7/7/2020	17:42	121.82	Undetermined	Undetermined	Undetermined	Undetermined	Specimen Insufficient	Insufficient_PCR	P34636
852	3	7/6/2020	13:37	7/7/2020	17:38	28.02	27.52982664	Undetermined	Undetermined	Undetermined	Negative	Resulted	P33117
853	2	7/2/2020	15:57	7/9/2020	19:00	171.05	Undetermined	Undetermined	Undetermined	Undetermined	Negative	Resulted	P40362
854	2	7/2/2020	13:27	7/7/2020	17:32	124.08	Undetermined	Undetermined	Undetermined	Undetermined	Negative	Resulted	P39676
855	2	7/2/2020	16:17	7/9/2020	19:00	170.72	Undetermined	Undetermined	Undetermined	Undetermined	Negative	Resulted	P36918
856	2	7/2/2020	16:21	7/7/2020	15:07	118.77	Undetermined	Undetermined	Undetermined	Undetermined	Specimen Insufficient	Insufficient_PCR	P49742
857	2	7/2/2020	15:56	7/11/2020	8:30	208.57	Undetermined	Undetermined	Undetermined	Undetermined	Negative	Resulted	P38892
858	2	7/2/2020	13:25	7/11/2020	8:30	211.08	Undetermined	Undetermined	Undetermined	Undetermined	Negative	Resulted	P38101
859	2	7/2/2020	16:31	7/7/2020	17:35	121.07	Undetermined	Undetermined	Undetermined	Undetermined	Negative	Resulted	P41720
860	2	7/2/2020	16:00	7/11/2020	8:30	208.5	Undetermined	Undetermined	Undetermined	Undetermined	Negative	Resulted	P44625
861	2	7/2/2020	15:55	7/11/2020	8:30	208.58	Undetermined	Undetermined	Undetermined	Undetermined	Negative	Resulted	P32193
862	2	7/2/2020	13:15	7/7/2020	17:42	124.45	Undetermined	Undetermined	Undetermined	Undetermined	Specimen Insufficient	Insufficient_PCR	P49329
863	3	7/6/2020	13:57	7/7/2020	17:38	27.68	28.86189708	Undetermined	Undetermined	Undetermined	Negative	Resulted	P40481
864	3	7/6/2020	14:19	7/11/2020	8:33	114.23	Undetermined	Undetermined	Undetermined	Undetermined	Negative	Resulted	P35749
865	3	7/6/2020	14:24	7/7/2020	17:38	27.23	28.54519045	Undetermined	Undetermined	Undetermined	Negative	Resulted	P33558
866	2	7/2/2020	16:01	7/11/2020	8:30	208.48	Undetermined	Undetermined	Undetermined	Undetermined	Negative	Resulted	P43897
867	2	7/2/2020	16:17	7/11/2020	8:30	208.22	Undetermined	Undetermined	Undetermined	Undetermined	Negative	Resulted	P42546
868	3	7/6/2020	14:09	7/7/2020	17:38	27.48	27.29976619	Undetermined	Undetermined	Undetermined	Negative	Resulted	P33614
869	3	7/6/2020	14:11	7/11/2020	8:33	114.37					Negative	Resulted	P32214
870	3	7/6/2020	14:14	7/7/2020	17:38	27.4	34.18055902	Undetermined	Undetermined	Undetermined	Negative	Resulted	P42483
871	3	7/6/2020	14:16	7/11/2020	12:31	118.25					Specimen Insufficient	Insufficient_noPCR	P50022
872	2	7/2/2020	15:33	7/11/2020	8:30	208.95	Undetermined	Undetermined	Undetermined	Undetermined	Negative	Resulted	P39186
873	2	7/2/2020	15:28	7/11/2020	8:30	209.03	Undetermined	Undetermined	Undetermined	Undetermined	Negative	Resulted	P44849
874	3	7/6/2020	13:38	7/11/2020	8:31	114.88					Negative	Resulted	P42490
875	3	7/6/2020	13:43	7/11/2020	12:01	118.3	Undetermined	Undetermined	Undetermined	Undetermined	Specimen Insufficient	Insufficient_PCR	P41804
876	3	7/6/2020	13:56	7/11/2020	8:29	114.55					Specimen Insufficient	Insufficient_noPCR	P33607
877	3	7/6/2020	13:47	7/7/2020	17:38	27.85	33.23545641	Undetermined	Undetermined	Undetermined	Negative	Resulted	P49245
878	3	7/6/2020	13:52	7/7/2020	17:38	27.77	36.81838413	Undetermined	Undetermined	Undetermined	Negative	Resulted	P32795
879	3	7/6/2020	13:56	7/7/2020	17:38	27.7	33.07458036	Undetermined	Undetermined	Undetermined	Negative	Resulted	P34937
880	3	7/6/2020	13:53	7/7/2020	17:38	27.75	30.03749001	Undetermined	Undetermined	Undetermined	Negative	Resulted	P45976
881	3	7/6/2020	13:11	7/7/2020	17:37	28.43	29.84293684	Undetermined	Undetermined	Undetermined	Negative	Resulted	P32837
882	3	7/6/2020	13:22	7/7/2020	17:38	28.27	30.89211914	Undetermined	Undetermined	Undetermined	Negative	Resulted	P32410
883	3	7/6/2020	13:09	7/7/2020	17:37	28.47	31.13619755	Undetermined	Undetermined	Undetermined	Negative	Resulted	P33439
884	3	7/6/2020	13:12	7/7/2020	17:37	28.42	26.65913401	Undetermined	Undetermined	Undetermined	Negative	Resulted	P38507
885	3	7/6/2020	13:14	7/7/2020	17:37	28.38	33.30825915	Undetermined	Undetermined	Undetermined	Negative	Resulted	P32711
886	2	7/2/2020	12:00	7/7/2020	17:32	125.53	Undetermined	Undetermined	Undetermined	Undetermined	Negative	Resulted	P37464
887	3	7/6/2020	13:13	7/11/2020	8:31	115.3	37.82121878	Undetermined	Undetermined	Undetermined	Negative	Resulted	P48734
888	3	7/6/2020	13:16	7/7/2020	17:38	28.37	24.6706854	Undetermined	Undetermined	Undetermined	Negative	Resulted	P33656
889	2	7/2/2020	13:33	7/7/2020	17:32	123.98	Undetermined	Undetermined	Undetermined	Undetermined	Negative	Resulted	P37639
890	2	7/2/2020	13:53	7/7/2020	17:35	123.7	Undetermined	Undetermined	Undetermined	Undetermined	Negative	Resulted	P44821
891	3	7/6/2020	14:22	7/11/2020	8:33	114.18	Undetermined	Undetermined	Undetermined	Undetermined	Negative	Resulted	P31906
892	3	7/6/2020	14:24	7/11/2020	8:33	114.15	Undetermined	Undetermined	Undetermined	Undetermined	Negative	Resulted	P31955
893	2	7/2/2020	13:18	7/2/2020	21:46	8.47					Specimen Insufficient	Insufficient_noPCR	P35833
894	2	7/2/2020	13:17	7/7/2020	17:32	124.25	Undetermined	Undetermined	Undetermined	Undetermined	Negative	Resulted	P44835
895	3	7/6/2020	14:15	7/7/2020	17:38	27.38	25.97390063	Undetermined	Undetermined	Undetermined	Negative	Resulted	P32403
896	3	7/6/2020	14:20	7/7/2020	17:38	27.3	28.85471351	Undetermined	Undetermined	Undetermined	Negative	Resulted	P31766
897	2	7/2/2020	13:46	7/7/2020	17:35	123.82	Undetermined	Undetermined	Undetermined	Undetermined	Negative	Resulted	P44723
898	2	7/2/2020	13:52	7/3/2020	13:20	23.47					Specimen Insufficient	Insufficient_noPCR	P39200
899	2	7/2/2020	13:51	7/7/2020	17:35	123.73	Undetermined	Undetermined	Undetermined	Undetermined	Negative	Resulted	P40390
900	2	7/2/2020	13:49	7/2/2020	21:44	7.92					Specimen Insufficient	Insufficient_noPCR	P34664
901	2	7/2/2020	13:44	7/7/2020	17:35	123.85	Undetermined	Undetermined	Undetermined	Undetermined	Negative	Resulted	P39858
902	2	7/2/2020	13:52	7/9/2020	18:55	173.05	Undetermined	Undetermined	Undetermined	Undetermined	Negative	Resulted	P44716
903	2	7/2/2020	13:45	7/9/2020	19:01	173.27	Undetermined	Undetermined	Undetermined	Undetermined	Specimen Insufficient	Insufficient_PCR	P44842
904	2	7/2/2020	13:07	7/2/2020	21:46	8.65					Specimen Insufficient	Insufficient_noPCR	P39095
905	2	7/2/2020	13:00	7/2/2020	21:42	8.7					Specimen Insufficient	Insufficient_noPCR	P39193
906	2	7/2/2020	13:01	7/7/2020	17:32	124.52	Undetermined	Undetermined	Undetermined	Undetermined	Negative	Resulted	P37695
907	2	7/2/2020	13:05	7/7/2020	17:32	124.45	Undetermined	Undetermined	Undetermined	Undetermined	Negative	Resulted	P43687
908	2	7/2/2020	13:00	7/11/2020	8:30	211.5	Undetermined	Undetermined	Undetermined	Undetermined	Negative	Resulted	P39956
909	2	7/2/2020	12:53	7/9/2020	18:55	174.03	Undetermined	Undetermined	Undetermined	Undetermined	Negative	Resulted	P46697
910	2	7/2/2020	12:55	7/2/2020	21:45	8.83					Specimen Insufficient	Insufficient_noPCR	P39851
911	2	7/2/2020	13:06	7/11/2020	8:30	211.4	Undetermined	Undetermined	Undetermined	Undetermined	Negative	Resulted	P42427
912	2	7/2/2020	12:54	7/7/2020	17:32	124.63	Undetermined	Undetermined	Undetermined	Undetermined	Negative	Resulted	P39620
913	2	7/2/2020	12:54	7/7/2020	15:07	122.22	Undetermined	Undetermined	Undetermined	Undetermined	Specimen Insufficient	Insufficient_PCR	P34496
914	2	7/2/2020	12:49	7/2/2020	21:41	8.87					Specimen Insufficient	Insufficient_noPCR	P43211
915	2	7/2/2020	12:55	7/7/2020	17:32	124.62	Undetermined	Undetermined	Undetermined	Undetermined	Negative	Resulted	P39844
916	2	7/2/2020	12:47	7/7/2020	17:32	124.75	Undetermined	Undetermined	Undetermined	Undetermined	Negative	Resulted	P34342
917	2	7/2/2020	13:01	7/7/2020	17:32	124.52	Undetermined	Undetermined	Undetermined	Undetermined	Negative	Resulted	P38780
918	2	7/2/2020	12:46	7/7/2020	17:42	124.93	Undetermined	Undetermined	Undetermined	Undetermined	Specimen Insufficient	Insufficient_PCR	P32522
919	2	7/2/2020	12:58	7/2/2020	21:47	8.82					Specimen Insufficient	Insufficient_noPCR	P38514
920	2	7/2/2020	12:56	7/7/2020	17:32	124.6	Undetermined	Undetermined	Undetermined	Undetermined	Negative	Resulted	P37079
921	3	7/6/2020	14:11	7/11/2020	8:33	114.37					Negative	Resulted	P40719
922	3	7/6/2020	14:12	7/7/2020	17:38	27.43	28.23947321	Undetermined	Undetermined	Undetermined	Negative	Resulted	P35014
923	3	7/6/2020	14:14	7/7/2020	17:38	27.4	30.40274835	Undetermined	Undetermined	Undetermined	Negative	Resulted	P44807
924	3	7/6/2020	14:23	7/11/2020	8:33	114.17					Negative	Resulted	P49511
925	3	7/6/2020	14:10	7/11/2020	12:31	118.35					Specimen Insufficient	Insufficient_noPCR	P34048
926	3	7/6/2020	14:03	7/11/2020	12:11	118.13					Specimen Insufficient	Insufficient_noPCR	P33173
927	3	7/6/2020	14:02	7/7/2020	17:38	27.6	31.98933683	Undetermined	Undetermined	Undetermined	Negative	Resulted	P31402
928	3	7/6/2020	14:25	7/7/2020	17:38	27.22	32.18406565	Undetermined	Undetermined	Undetermined	Negative	Resulted	P50106
929	3	7/6/2020	14:00	7/7/2020	17:38	27.63	29.97115874	Undetermined	Undetermined	Undetermined	Negative	Resulted	P34629
930	3	7/6/2020	14:00	7/11/2020	8:31	114.52					Negative	Resulted	P46865
931	3	7/6/2020	13:57	7/11/2020	12:11	118.23					Specimen Insufficient	Insufficient_noPCR	P33726
932	3	7/6/2020	14:27	7/7/2020	17:38	27.18	25.38334196	Undetermined	Undetermined	Undetermined	Negative	Resulted	P31794
933	2	7/2/2020	12:02	7/11/2020	8:30	212.47	Undetermined	Undetermined	Undetermined	Undetermined	Negative	Resulted	P37408
934	2	7/2/2020	12:03	7/7/2020	17:42	125.65	Undetermined	Undetermined	Undetermined	Undetermined	Specimen Insufficient	Insufficient_PCR	P36834
935	2	7/2/2020	12:04	7/2/2020	21:50	9.77					Specimen Insufficient	Insufficient_noPCR	P37772
936	2	7/2/2020	12:02	7/7/2020	17:32	125.5	Undetermined	Undetermined	Undetermined	Undetermined	Negative	Resulted	P41265
937	2	7/2/2020	11:57	7/7/2020	17:32	125.58	Undetermined	Undetermined	Undetermined	Undetermined	Negative	Resulted	P37016
938	2	7/2/2020	12:03	7/2/2020	21:48	9.75					Specimen Insufficient	Insufficient_noPCR	P37723
939	2	7/2/2020	11:59	7/11/2020	8:30	212.52	Undetermined	Undetermined	Undetermined	Undetermined	Negative	Resulted	P40880
940	2	7/2/2020	11:59	7/7/2020	17:42	125.72	Undetermined	Undetermined	Undetermined	Undetermined	Specimen Insufficient	Insufficient_PCR	P42455
941	2	7/2/2020	11:58	7/7/2020	17:42	125.73	Undetermined	Undetermined	Undetermined	Undetermined	Specimen Insufficient	Insufficient_PCR	P37086
942	2	7/2/2020	11:21	7/9/2020	18:55	175.57	Undetermined	Undetermined	Undetermined	Undetermined	Negative	Resulted	P31829
943	3	7/6/2020	13:26	7/11/2020	8:31	115.08	Undetermined	Undetermined	Undetermined	Undetermined	Negative	Resulted	P49301
944	3	7/6/2020	13:25	7/7/2020	17:38	28.22	26.8364334	Undetermined	Undetermined	Undetermined	Negative	Resulted	P49721
945	3	7/6/2020	13:21	7/7/2020	17:38	28.28	27.21591122	Undetermined	Undetermined	Undetermined	Negative	Resulted	P33103
946	3	7/6/2020	13:32	7/7/2020	17:38	28.1	28.55068518	Undetermined	Undetermined	Undetermined	Negative	Resulted	P49875
947	3	7/6/2020	13:28	7/11/2020	12:11	118.72					Specimen Insufficient	Insufficient_noPCR	P49588
948	3	7/6/2020	13:28	7/7/2020	17:38	28.17	27.33235443	Undetermined	Undetermined	Undetermined	Negative	Resulted	P32389
949	3	7/6/2020	13:26	7/7/2020	17:38	28.2	27.48807138	Undetermined	Undetermined	Undetermined	Negative	Resulted	P47656
950	2	7/2/2020	12:20	7/7/2020	17:32	125.2	Undetermined	Undetermined	Undetermined	Undetermined	Negative	Resulted	P37737
951	2	7/2/2020	12:20	7/2/2020	21:42	9.37					Specimen Insufficient	Insufficient_noPCR	P42784
952	2	7/2/2020	12:22	7/7/2020	17:42	125.33	Undetermined	Undetermined	Undetermined	Undetermined	Specimen Insufficient	Insufficient_PCR	P43001
953	2	7/2/2020	12:08	7/7/2020	17:42	125.57	Undetermined	Undetermined	Undetermined	Undetermined	Specimen Insufficient	Insufficient_PCR	P37485
954	2	7/2/2020	12:21	7/9/2020	18:55	174.57	Undetermined	Undetermined	Undetermined	Undetermined	Negative	Resulted	P39011
955	2	7/2/2020	12:13	7/7/2020	15:07	122.9	Undetermined	Undetermined	Undetermined	Undetermined	Specimen Insufficient	Insufficient_PCR	P37457
956	2	7/2/2020	12:26	7/7/2020	15:07	122.68	Undetermined	Undetermined	Undetermined	Undetermined	Specimen Insufficient	Insufficient_PCR	P37765
957	2	7/2/2020	13:09	7/7/2020	17:32	124.38	Undetermined	Undetermined	Undetermined	Undetermined	Negative	Resulted	P37002
958	2	7/2/2020	13:05	7/7/2020	17:32	124.45	Undetermined	Undetermined	Undetermined	Undetermined	Negative	Resulted	P37576
959	2	7/2/2020	12:05	7/9/2020	18:55	174.83	Undetermined	Undetermined	Undetermined	Undetermined	Negative	Resulted	P36855
960	2	7/2/2020	13:08	7/2/2020	21:51	8.72					Specimen Insufficient	Insufficient_noPCR	P37401
961	2	7/2/2020	13:08	7/7/2020	17:42	124.57	Undetermined	Undetermined	Undetermined	Undetermined	Specimen Insufficient	Insufficient_PCR	P42497
962	2	7/2/2020	13:03	7/7/2020	17:32	124.48	Undetermined	Undetermined	Undetermined	Undetermined	Negative	Resulted	P39767
963	2	7/2/2020	12:53	7/7/2020	17:32	124.65	Undetermined	Undetermined	Undetermined	Undetermined	Negative	Resulted	P43463
964	2	7/2/2020	14:23	7/9/2020	18:55	172.53	Undetermined	Undetermined	Undetermined	Undetermined	Negative	Resulted	P39368
965	2	7/2/2020	15:47	7/9/2020	18:55	171.13	Undetermined	Undetermined	Undetermined	Undetermined	Negative	Resulted	P44891
966	2	7/2/2020	14:03	7/9/2020	18:55	172.87	Undetermined	Undetermined	Undetermined	Undetermined	Negative	Resulted	P43190
967	2	7/2/2020	14:31	7/7/2020	17:35	123.07	Undetermined	Undetermined	Undetermined	Undetermined	Negative	Resulted	P39375
968	2	7/2/2020	14:37	7/9/2020	19:01	172.4	Undetermined	Undetermined	Undetermined	Undetermined	Specimen Insufficient	Insufficient_PCR	P33250
969	2	7/2/2020	13:53	7/7/2020	17:42	123.82	Undetermined	Undetermined	Undetermined	Undetermined	Specimen Insufficient	Insufficient_PCR	P32830
970	2	7/2/2020	13:55	7/11/2020	8:30	210.58	Undetermined	Undetermined	Undetermined	Undetermined	Negative	Resulted	P38227
971	2	7/2/2020	14:39	7/7/2020	17:42	123.05	Undetermined	Undetermined	Undetermined	Undetermined	Specimen Insufficient	Insufficient_PCR	P33404
972	2	7/2/2020	14:03	7/9/2020	18:55	172.87	Undetermined	Undetermined	Undetermined	Undetermined	Negative	Resulted	P37058
973	2	7/2/2020	13:58	7/7/2020	17:42	123.73	Undetermined	Undetermined	Undetermined	Undetermined	Specimen Insufficient	Insufficient_PCR	P33957
974	2	7/2/2020	14:04	7/9/2020	18:55	172.85	Undetermined	Undetermined	Undetermined	Undetermined	Negative	Resulted	P39697
975	2	7/2/2020	14:02	7/9/2020	19:01	172.98	Undetermined	Undetermined	Undetermined	Undetermined	Specimen Insufficient	Insufficient_PCR	P42406
976	2	7/2/2020	13:54	7/9/2020	18:55	173.02	Undetermined	Undetermined	Undetermined	Undetermined	Negative	Resulted	P35861
977	2	7/2/2020	12:06	7/7/2020	17:32	125.43	Undetermined	Undetermined	Undetermined	Undetermined	Negative	Resulted	P36372
978	2	7/2/2020	15:34	7/11/2020	8:30	208.93	Undetermined	Undetermined	Undetermined	Undetermined	Negative	Resulted	P36981
979	2	7/2/2020	14:40	7/7/2020	17:35	122.92	Undetermined	Undetermined	Undetermined	Undetermined	Negative	Resulted	P32046
980	3	7/8/2020	11:25	7/11/2020	11:51	72.43	25.28322728	Undetermined	Undetermined	Undetermined	Negative	Resulted	P39613
981	3	7/8/2020	11:26	7/11/2020	11:51	72.42	25.35467276	Undetermined	Undetermined	Undetermined	Negative	Resulted	P50078
982	3	7/8/2020	11:37	7/11/2020	11:52	72.25	Undetermined	Undetermined	Undetermined	Undetermined	Specimen Insufficient	Insufficient_PCR	P37541
983	2	7/2/2020	14:44	7/11/2020	8:30	209.77	Undetermined	Undetermined	Undetermined	Undetermined	Negative	Resulted	P41216
984	2	7/2/2020	15:23	7/9/2020	19:01	171.63	Undetermined	Undetermined	Undetermined	Undetermined	Specimen Insufficient	Insufficient_PCR	P48160
985	3	7/8/2020	11:12	7/11/2020	11:51	72.65	30.68721095	Undetermined	Undetermined	Undetermined	Negative	Resulted	P45521
986	2	7/2/2020	14:41	7/9/2020	19:01	172.33	Undetermined	Undetermined	Undetermined	Undetermined	Specimen Insufficient	Insufficient_PCR	P43673
987	2	7/2/2020	14:05	7/9/2020	18:55	172.83	Undetermined	Undetermined	Undetermined	Undetermined	Negative	Resulted	P44828
988	2	7/2/2020	14:54	7/9/2020	18:55	172.02	Undetermined	Undetermined	Undetermined	Undetermined	Specimen Insufficient	Insufficient_PCR	P35847
989	3	7/8/2020	11:22	7/11/2020	11:52	72.5	24.95018954	Undetermined	Undetermined	Undetermined	Specimen Insufficient	Insufficient_PCR	P36036
990	2	7/2/2020	14:19	7/7/2020	17:35	123.27	Undetermined	Undetermined	Undetermined	Undetermined	Negative	Resulted	P39536
991	2	7/2/2020	14:10	7/9/2020	18:55	172.75	Undetermined	Undetermined	Undetermined	Undetermined	Specimen Insufficient	Insufficient_PCR	P44296
992	2	7/2/2020	14:08	7/9/2020	18:55	172.78	Undetermined	Undetermined	Undetermined	Undetermined	Specimen Insufficient	Insufficient_PCR	P35350
993	3	7/8/2020	11:40	7/11/2020	11:52	72.2	Undetermined	Undetermined	Undetermined	Undetermined	Specimen Insufficient	Insufficient_PCR	P35035
994	3	7/8/2020	11:43	7/10/2020	13:37	49.9	26.19060781	Undetermined	Undetermined	Undetermined	Negative	Resulted	P31563
995	3	7/8/2020	11:48	7/11/2020	11:52	72.07	31.54828581	Undetermined	Undetermined	Undetermined	Specimen Insufficient	Insufficient_PCR	P48909
996	3	7/8/2020	11:28	7/17/2020	13:59	218.52	Undetermined	Undetermined	Undetermined	Undetermined	Negative	Resulted	P32095
997	3	7/8/2020	11:32	7/11/2020	11:51	72.32	36.16480798	Undetermined	Undetermined	Undetermined	Negative	Resulted	P39025
998	3	7/8/2020	11:24	7/11/2020	11:51	72.45	26.45219541	Undetermined	Undetermined	Undetermined	Negative	Resulted	P34181
999	3	7/8/2020	11:44	7/11/2020	11:51	72.12	Undetermined	Undetermined	Undetermined	Undetermined	Negative	Resulted	P35140
1000	3	7/8/2020	10:02	7/11/2020	11:51	73.82	22.37348016	Undetermined	Undetermined	Undetermined	Negative	Resulted	P33061
1001	3	7/8/2020	10:04	7/10/2020	13:32	51.47	30.99752286	Undetermined	Undetermined	Undetermined	Negative	Resulted	P32060
1002	3	7/8/2020	10:07	7/17/2020	13:59	219.87	26.74397293	34.8035557	Undetermined	Undetermined	Negative	Resulted	P32536
1003	3	7/8/2020	12:00	7/11/2020	11:51	71.85	29.69393232	Undetermined	Undetermined	Undetermined	Negative	Resulted	P33243
1004	3	7/8/2020	11:58	7/11/2020	11:52	71.9	26.99986501	Undetermined	Undetermined	Undetermined	Specimen Insufficient	Insufficient_PCR	P32914
1005	3	7/8/2020	12:04	7/11/2020	11:52	71.8	30.55114861	Undetermined	Undetermined	Undetermined	Specimen Insufficient	Insufficient_PCR	P49889
1006	3	7/8/2020	10:16	7/11/2020	11:51	73.58	36.03237927	Undetermined	Undetermined	Undetermined	Negative	Resulted	P33691
1007	3	7/8/2020	11:52	7/10/2020	13:37	49.75	31.65105569	Undetermined	Undetermined	Undetermined	Negative	Resulted	P31850
1008	3	7/8/2020	11:52	7/11/2020	11:51	71.98	27.64102473	Undetermined	Undetermined	Undetermined	Negative	Resulted	P34069
1009	3	7/8/2020	11:59	7/11/2020	11:51	71.87	27.34001911	Undetermined	Undetermined	Undetermined	Negative	Resulted	P34202
1010	3	7/8/2020	10:17	7/11/2020	11:52	73.58	Undetermined	Undetermined	Undetermined	Undetermined	Specimen Insufficient	Insufficient_PCR	P35329
1011	3	7/8/2020	11:50	7/11/2020	11:51	72.02	28.15301808	Undetermined	Undetermined	Undetermined	Negative	Resulted	P35994
1012	3	7/8/2020	11:53	7/10/2020	13:37	49.73	27.58963016	Undetermined	Undetermined	Undetermined	Negative	Resulted	P31773
1013	3	7/8/2020	11:55	7/11/2020	11:51	71.93	27.83387868	Undetermined	Undetermined	Undetermined	Negative	Resulted	P35637
1014	3	7/8/2020	10:18	7/11/2020	11:51	73.55	22.37352931	Undetermined	Undetermined	Undetermined	Negative	Resulted	P32354
1015	3	7/8/2020	12:03	7/10/2020	13:37	49.57	27.3529499	Undetermined	Undetermined	Undetermined	Negative	Resulted	P32473
1016	3	7/8/2020	11:48	7/11/2020	11:51	72.05	Undetermined	Undetermined	Undetermined	Undetermined	Negative	Resulted	P32508
1017	3	7/8/2020	11:49	7/10/2020	13:37	49.8	29.19587545	Undetermined	Undetermined	Undetermined	Negative	Resulted	P45577
1018	2	7/2/2020	12:14	7/2/2020	21:41	9.45					Specimen Insufficient	Insufficient_noPCR	P42539
1019	2	7/2/2020	12:09	7/9/2020	18:55	174.77	Undetermined	Undetermined	Undetermined	Undetermined	Negative	Resulted	P37604
1020	3	7/8/2020	12:16	7/17/2020	15:35	219.32	Undetermined	Undetermined	Undetermined	Undetermined	Specimen Insufficient	Insufficient_PCR	P33866
1021	3	7/8/2020	11:47	7/11/2020	11:52	72.08	Undetermined	Undetermined	Undetermined	Undetermined	Specimen Insufficient	Insufficient_PCR	P39991
1022	2	7/2/2020	12:32	7/9/2020	18:55	174.38	Undetermined	Undetermined	Undetermined	Undetermined	Negative	Resulted	P42763
1023	2	7/2/2020	12:33	7/9/2020	18:55	174.37	Undetermined	Undetermined	Undetermined	Undetermined	Negative	Resulted	P41237
1024	2	7/2/2020	12:34	7/9/2020	18:55	174.35	Undetermined	Undetermined	Undetermined	Undetermined	Specimen Insufficient	Insufficient_PCR	P40453
1025	3	7/8/2020	12:06	7/10/2020	13:37	49.52	26.11794017	Undetermined	Undetermined	Undetermined	Negative	Resulted	P31199
1026	2	7/2/2020	12:34	7/11/2020	8:30	211.93	Undetermined	Undetermined	Undetermined	Undetermined	Negative	Resulted	P39396
1027	2	7/2/2020	12:36	7/7/2020	17:32	124.93	Undetermined	Undetermined	Undetermined	Undetermined	Negative	Resulted	P37751
1028	2	7/2/2020	12:36	7/9/2020	18:55	174.32	Undetermined	Undetermined	Undetermined	Undetermined	Negative	Resulted	P38143
1029	3	7/8/2020	11:40	7/11/2020	11:51	72.18	36.29064877	Undetermined	Undetermined	Undetermined	Negative	Resulted	P34923
1030	2	7/2/2020	12:16	7/9/2020	18:55	174.65	Undetermined	Undetermined	Undetermined	Undetermined	Negative	Resulted	P35721
1031	2	7/2/2020	12:12	7/7/2020	15:07	122.92	Undetermined	Undetermined	Undetermined	Undetermined	Specimen Insufficient	Insufficient_PCR	P39410
1032	2	7/2/2020	12:08	7/9/2020	18:55	174.78	Undetermined	Undetermined	Undetermined	Undetermined	Negative	Resulted	P37142
1033	3	7/8/2020	12:02	7/11/2020	11:52	71.83	28.48435996	Undetermined	Undetermined	Undetermined	Specimen Insufficient	Insufficient_PCR	P46060
1034	2	7/2/2020	12:26	7/7/2020	17:42	125.27	Undetermined	Undetermined	Undetermined	Undetermined	Specimen Insufficient	Insufficient_PCR	P36106
1035	2	7/2/2020	12:32	7/7/2020	17:32	125	Undetermined	Undetermined	Undetermined	Undetermined	Negative	Resulted	P42889
1036	3	7/8/2020	12:08	7/11/2020	11:51	71.72	29.27043094	Undetermined	Undetermined	Undetermined	Negative	Resulted	P32557
1037	3	7/8/2020	12:10	7/11/2020	11:51	71.68	29.65689583	Undetermined	Undetermined	Undetermined	Negative	Resulted	P49805
1038	2	7/2/2020	12:27	7/11/2020	8:30	212.05	Undetermined	Undetermined	Undetermined	Undetermined	Negative	Resulted	P38066
1039	3	7/8/2020	12:08	7/11/2020	11:52	71.73	27.16069779	Undetermined	Undetermined	Undetermined	Specimen Insufficient	Insufficient_PCR	P33929
1040	3	7/8/2020	12:21	7/11/2020	11:51	71.5	Undetermined	Undetermined	Undetermined	Undetermined	Negative	Resulted	P32900
1041	3	7/8/2020	11:43	7/10/2020	13:37	49.9	28.64945153	Undetermined	Undetermined	Undetermined	Negative	Resulted	P31899
1042	2	7/2/2020	12:28	7/7/2020	15:07	122.65	Undetermined	Undetermined	Undetermined	Undetermined	Specimen Insufficient	Insufficient_PCR	P39298
1043	3	7/8/2020	12:15	7/11/2020	11:51	71.6	Undetermined	Undetermined	Undetermined	Undetermined	Negative	Resulted	P31752
1044	3	7/8/2020	11:39	7/11/2020	11:52	72.22	29.73549527	Undetermined	Undetermined	Undetermined	Specimen Insufficient	Insufficient_PCR	P42826
1045	3	7/8/2020	11:49	7/16/2020	18:21	198.53					Specimen Insufficient	Insufficient_noPCR	P31640
1046	3	7/8/2020	11:56	7/11/2020	11:51	71.92	28.53533134	Undetermined	Undetermined	Undetermined	Negative	Resulted	P40572
1047	3	7/8/2020	11:58	7/11/2020	11:51	71.88	26.989804	Undetermined	Undetermined	Undetermined	Negative	Resulted	P49749
1048	3	7/8/2020	12:30	7/17/2020	15:35	219.08	Undetermined	Undetermined	Undetermined	Undetermined	Specimen Insufficient	Insufficient_PCR	P33446
1049	3	7/8/2020	12:02	7/16/2020	18:21	198.32					Specimen Insufficient	Insufficient_noPCR	P33362
1050	3	7/8/2020	12:33	7/10/2020	13:37	49.07	27.64246048	Undetermined	Undetermined	Undetermined	Negative	Resulted	P35168
1051	3	7/8/2020	12:34	7/10/2020	13:37	49.05	27.48410746	Undetermined	Undetermined	Undetermined	Negative	Resulted	P31374
1052	3	7/8/2020	12:29	7/11/2020	11:51	71.37	38.38934725	Undetermined	Undetermined	Undetermined	Negative	Resulted	P33145
1053	3	7/8/2020	12:28	7/10/2020	13:37	49.15	28.0497002	Undetermined	Undetermined	Undetermined	Negative	Resulted	P39935
1054	3	7/8/2020	12:27	7/11/2020	11:51	71.4	26.9534937	Undetermined	Undetermined	Undetermined	Negative	Resulted	P34349
1055	3	7/8/2020	12:24	7/10/2020	13:37	49.22	30.7390113	Undetermined	Undetermined	Undetermined	Negative	Resulted	P34482
1056	3	7/8/2020	11:04	7/10/2020	13:32	50.47	29.33546423	Undetermined	Undetermined	Undetermined	Negative	Resulted	P31787
1057	3	7/8/2020	11:04	7/10/2020	13:32	50.47	26.54782228	Undetermined	Undetermined	Undetermined	Negative	Resulted	P33397
1058	3	7/8/2020	11:02	7/10/2020	13:32	50.5	33.62757687	Undetermined	Undetermined	Undetermined	Negative	Resulted	P50085
1059	3	7/8/2020	10:57	7/17/2020	13:59	219.03	Undetermined	Undetermined	Undetermined	Undetermined	Negative	Resulted	P39970
1060	3	7/8/2020	10:52	7/11/2020	11:52	73	30.26169168	Undetermined	Undetermined	Undetermined	Specimen Insufficient	Insufficient_PCR	P36015
1061	3	7/8/2020	10:50	7/10/2020	13:32	50.7	27.77060208	Undetermined	Undetermined	Undetermined	Negative	Resulted	P33824
1062	3	7/8/2020	10:51	7/11/2020	11:52	73.02	29.69347446	Undetermined	Undetermined	Undetermined	Specimen Insufficient	Insufficient_PCR	P45927
1063	3	7/8/2020	11:00	7/10/2020	13:32	50.53	25.46432166	Undetermined	Undetermined	Undetermined	Negative	Resulted	P45640
1064	3	7/8/2020	11:01	7/17/2020	15:35	220.57	Undetermined	Undetermined	Undetermined	Undetermined	Specimen Insufficient	Insufficient_PCR	P48370
1065	3	7/8/2020	11:20	7/16/2020	18:21	199.02					Specimen Insufficient	Insufficient_noPCR	P33600
1066	3	7/8/2020	11:19	7/11/2020	11:51	72.53	Undetermined	Undetermined	Undetermined	Undetermined	Negative	Resulted	P32760
1067	3	7/8/2020	11:18	7/11/2020	11:52	72.57	30.92411777	Undetermined	Undetermined	Undetermined	Specimen Insufficient	Insufficient_PCR	P46620
1068	3	7/8/2020	11:17	7/11/2020	11:51	72.57	27.89896589	Undetermined	Undetermined	Undetermined	Negative	Resulted	P32004
1069	3	7/8/2020	11:14	7/11/2020	11:51	72.62	Undetermined	Undetermined	Undetermined	Undetermined	Negative	Resulted	P36533
1070	3	7/8/2020	11:13	7/11/2020	11:51	72.63	30.46154397	Undetermined	Undetermined	Undetermined	Negative	Resulted	P35980
1071	3	7/8/2020	11:08	7/11/2020	11:52	72.73	24.00005605	Undetermined	Undetermined	Undetermined	Specimen Insufficient	Insufficient_PCR	P35217
1072	3	7/8/2020	11:10	7/16/2020	18:21	199.18					Specimen Insufficient	Insufficient_noPCR	P45913
1073	3	7/8/2020	11:32	7/11/2020	11:51	72.32	24.364708	Undetermined	Undetermined	Undetermined	Negative	Resulted	P34265
1074	3	7/8/2020	11:35	7/16/2020	18:21	198.77					Specimen Insufficient	Insufficient_noPCR	P45815
1075	3	7/8/2020	11:29	7/16/2020	18:21	198.87					Specimen Insufficient	Insufficient_noPCR	P33971
1076	3	7/8/2020	11:28	7/11/2020	11:51	72.38	28.81385376	Undetermined	Undetermined	Undetermined	Negative	Resulted	P46522
1077	3	7/8/2020	11:22	7/11/2020	11:51	72.48	26.23621183	Undetermined	Undetermined	Undetermined	Negative	Resulted	P33796
1078	3	7/8/2020	11:20	7/11/2020	11:51	72.52	28.33785895	Undetermined	Undetermined	Undetermined	Negative	Resulted	P31934
1079	3	7/8/2020	11:24	7/10/2020	13:37	50.22	26.3414764	Undetermined	Undetermined	Undetermined	Negative	Resulted	P31633
1080	3	7/8/2020	9:58	7/11/2020	11:52	73.9	19.55296388	Undetermined	Undetermined	Undetermined	Specimen Insufficient	Insufficient_PCR	P34195
1081	3	7/8/2020	9:51	7/16/2020	18:21	200.5					Specimen Insufficient	Insufficient_noPCR	P49840
1082	3	7/8/2020	9:49	7/11/2020	11:52	74.05	Undetermined	Undetermined	Undetermined	Undetermined	Specimen Insufficient	Insufficient_PCR	P32578
1083	3	7/8/2020	9:57	7/10/2020	13:32	51.58	26.82128724	Undetermined	Undetermined	Undetermined	Negative	Resulted	P35189
1084	3	7/8/2020	10:04	7/11/2020	11:51	73.78	26.04768638	Undetermined	Undetermined	Undetermined	Negative	Resulted	P35007
1085	3	7/6/2020	15:52	7/7/2020	17:39	25.78	29.20895935	Undetermined	Undetermined	Undetermined	Negative	Resulted	P45885
1086	3	7/6/2020	15:48	7/11/2020	12:31	116.72					Specimen Insufficient	Insufficient_noPCR	P46354
1087	3	7/6/2020	15:45	7/11/2020	12:01	116.27	Undetermined	Undetermined	Undetermined	Undetermined	Specimen Insufficient	Insufficient_PCR	P35252
1088	3	7/6/2020	15:51	7/7/2020	17:39	25.8	27.70121643	Undetermined	Undetermined	Undetermined	Negative	Resulted	P33124
1089	3	7/6/2020	15:41	7/7/2020	17:39	25.97	27.81101487	Undetermined	Undetermined	Undetermined	Negative	Resulted	P34020
1090	3	7/6/2020	15:40	7/7/2020	17:39	25.98	31.37466078	Undetermined	Undetermined	Undetermined	Negative	Resulted	P37653
1091	3	7/6/2020	15:37	7/11/2020	12:01	116.4	Undetermined	Undetermined	Undetermined	Undetermined	Specimen Insufficient	Insufficient_PCR	P44730
1092	3	7/6/2020	15:34	7/7/2020	17:39	26.08	28.99772979	Undetermined	Undetermined	Undetermined	Negative	Resulted	P43113
1093	3	7/6/2020	15:32	7/7/2020	17:38	26.1	26.9454634	Undetermined	Undetermined	Undetermined	Negative	Resulted	P31724
1094	3	7/6/2020	15:30	7/11/2020	8:33	113.05	Undetermined	Undetermined	Undetermined	Undetermined	Negative	Resulted	P49518
1095	3	7/6/2020	15:14	7/11/2020	12:01	116.78	Undetermined	Undetermined	Undetermined	Undetermined	Specimen Insufficient	Insufficient_PCR	P36057
1096	3	7/6/2020	15:30	7/11/2020	12:31	117.02					Specimen Insufficient	Insufficient_noPCR	P31997
1097	3	7/6/2020	15:09	7/7/2020	17:38	26.48	30.54785571	Undetermined	Undetermined	Undetermined	Negative	Resulted	P45668
1098	3	7/6/2020	14:57	7/7/2020	17:38	26.68	32.60305157	Undetermined	Undetermined	Undetermined	Negative	Resulted	P34468
1099	3	7/6/2020	14:54	7/7/2020	17:38	26.73	28.88764635	Undetermined	Undetermined	Undetermined	Negative	Resulted	P45794
1100	3	7/6/2020	14:40	7/11/2020	12:31	117.85					Specimen Insufficient	Insufficient_noPCR	P35336
1101	3	7/6/2020	14:37	7/7/2020	17:38	27.02	26.42493845	Undetermined	Undetermined	Undetermined	Negative	Resulted	P32977
1102	3	7/6/2020	14:34	7/7/2020	17:38	27.07	29.72858854	Undetermined	Undetermined	Undetermined	Negative	Resulted	P35567
1103	3	7/6/2020	14:33	7/7/2020	17:38	27.08	31.00185236	Undetermined	Undetermined	Undetermined	Negative	Resulted	P48482
1104	3	7/6/2020	14:28	7/11/2020	12:01	117.55	Undetermined	Undetermined	Undetermined	Undetermined	Specimen Insufficient	Insufficient_PCR	P39067
1105	3	7/6/2020	14:27	7/7/2020	17:38	27.18	34.76670315	Undetermined	Undetermined	Undetermined	Negative	Resulted	P32942
1106	3	7/6/2020	14:35	7/7/2020	17:38	27.05	30.14932892	Undetermined	Undetermined	Undetermined	Negative	Resulted	P33215
1107	3	7/6/2020	14:37	7/11/2020	8:33	113.93					Negative	Resulted	P32501
1108	3	7/6/2020	14:42	7/11/2020	12:01	117.32	Undetermined	Undetermined	Undetermined	Undetermined	Specimen Insufficient	Insufficient_PCR	P37331
1109	3	7/6/2020	14:51	7/7/2020	17:38	26.78	28.98974396	Undetermined	Undetermined	Undetermined	Negative	Resulted	P32487
1110	3	7/6/2020	14:55	7/11/2020	12:31	117.6					Specimen Insufficient	Insufficient_noPCR	P31738
1111	3	7/6/2020	15:02	7/7/2020	17:38	26.6	26.67558975	Undetermined	Undetermined	Undetermined	Negative	Resulted	P34944
1112	3	7/6/2020	14:06	7/7/2020	17:38	27.53	28.76107752	Undetermined	Undetermined	Undetermined	Negative	Resulted	P33369
1113	3	7/6/2020	14:00	7/7/2020	17:38	27.63	27.05024969	Undetermined	Undetermined	Undetermined	Negative	Resulted	P32018
1114	3	7/6/2020	14:52	7/7/2020	17:38	26.77	29.51052183	Undetermined	Undetermined	Undetermined	Negative	Resulted	P32725
1115	2	7/2/2020	15:24	7/11/2020	8:30	209.1	Undetermined	Undetermined	Undetermined	Undetermined	Negative	Resulted	P38885
1116	3	7/6/2020	14:02	7/11/2020	12:31	118.48					Specimen Insufficient	Insufficient_noPCR	P49735
1117	3	7/6/2020	13:20	7/11/2020	8:31	115.18					Negative	Resulted	P33096
1118	3	7/6/2020	12:58	7/11/2020	8:31	115.55	Undetermined	Undetermined	Undetermined	Undetermined	Negative	Resulted	P33516
1119	3	7/6/2020	13:00	7/7/2020	17:37	28.62	28.50547148	Undetermined	Undetermined	Undetermined	Negative	Resulted	P34811
1120	3	7/6/2020	13:00	7/7/2020	17:37	28.62	29.99649073	Undetermined	Undetermined	Undetermined	Negative	Resulted	P45990
1121	3	7/6/2020	13:01	7/7/2020	17:37	28.6	35.11231208	Undetermined	Undetermined	Undetermined	Negative	Resulted	P33509
1122	3	7/6/2020	13:03	7/7/2020	17:37	28.57	30.2146205	Undetermined	Undetermined	Undetermined	Negative	Resulted	P32130
1123	3	7/6/2020	13:04	7/11/2020	12:31	119.45					Specimen Insufficient	Insufficient_noPCR	P49980
1124	3	7/6/2020	13:08	7/11/2020	12:01	118.88	Undetermined	Undetermined	Undetermined	Undetermined	Specimen Insufficient	Insufficient_PCR	P49987
1125	3	7/6/2020	10:17	7/11/2020	8:31	118.23					Negative	Resulted	P33390
1126	3	7/6/2020	10:17	7/11/2020	12:11	121.9					Specimen Insufficient	Insufficient_noPCR	P49819
1127	3	7/6/2020	10:24	7/7/2020	17:35	31.18	32.05461183	Undetermined	Undetermined	Undetermined	Negative	Resulted	P33376
1128	3	7/6/2020	10:19	7/11/2020	12:01	121.7	Undetermined	Undetermined	Undetermined	Undetermined	Specimen Insufficient	Insufficient_PCR	P33880
1129	3	7/6/2020	10:19	7/7/2020	17:35	31.27	28.64118328	Undetermined	Undetermined	Undetermined	Negative	Resulted	P35553
1130	3	7/6/2020	10:26	7/11/2020	8:30	118.07					Negative	Resulted	P32732
1131	3	7/6/2020	10:22	7/11/2020	12:11	121.82					Specimen Insufficient	Insufficient_noPCR	P34328
1132	3	7/6/2020	10:28	7/7/2020	17:35	31.12	26.81166573	Undetermined	Undetermined	Undetermined	Negative	Resulted	P34223
1133	3	7/6/2020	10:29	7/7/2020	17:35	31.1	30.14046076	Undetermined	Undetermined	Undetermined	Negative	Resulted	P44912
1134	3	7/6/2020	10:29	7/7/2020	17:35	31.1	28.72007703	Undetermined	Undetermined	Undetermined	Negative	Resulted	P32886
1135	3	7/6/2020	10:31	7/11/2020	8:31	118					Negative	Resulted	P33299
1136	3	7/6/2020	10:36	7/11/2020	12:31	121.92					Specimen Insufficient	Insufficient_noPCR	P34475
1137	3	7/6/2020	10:30	7/11/2020	8:31	118.02					Negative	Resulted	P33026
1138	3	7/6/2020	10:28	7/11/2020	12:11	121.72					Inconclusive	Resulted	P45934
1139	3	7/6/2020	10:29	7/11/2020	12:31	122.03					Specimen Insufficient	Insufficient_noPCR	P32865
1140	3	7/6/2020	10:33	7/11/2020	12:01	121.47	Undetermined	Undetermined	Undetermined	Undetermined	Specimen Insufficient	Insufficient_PCR	P32739
1141	3	7/6/2020	10:37	7/7/2020	17:35	30.97	29.26003767	Undetermined	Undetermined	Undetermined	Negative	Resulted	P33131
1142	3	7/6/2020	10:40	7/7/2020	17:35	30.92	30.10414383	Undetermined	Undetermined	Undetermined	Negative	Resulted	P33712
1143	3	7/6/2020	10:41	7/11/2020	12:31	121.83					Specimen Insufficient	Insufficient_noPCR	P31808
1144	3	7/6/2020	10:42	7/22/2020	18:25	391.72	28.89982444	Undetermined	Undetermined	Undetermined	Specimen Insufficient	Insufficient_PCR	P44926
1145	3	7/6/2020	10:45	7/11/2020	12:31	121.77					Specimen Insufficient	Insufficient_noPCR	P33950
1146	3	7/6/2020	10:42	7/7/2020	17:35	30.88	32.09946222	Undetermined	Undetermined	Undetermined	Negative	Resulted	P44996
1147	3	7/6/2020	10:32	7/11/2020	8:31	117.98					Negative	Resulted	P36050
1148	3	7/6/2020	10:41	7/11/2020	8:31	117.83	Undetermined	Undetermined	Undetermined	Undetermined	Negative	Resulted	P34510
1149	3	7/6/2020	10:10	7/11/2020	8:31	118.35	Undetermined	Undetermined	Undetermined	Undetermined	Negative	Resulted	P34104
1150	3	7/6/2020	10:11	7/11/2020	8:30	118.32					Negative	Resulted	P32662
1151	3	7/6/2020	10:12	7/7/2020	17:35	31.38	33.79034729	Undetermined	Undetermined	Undetermined	Negative	Resulted	P31367
1152	3	7/6/2020	10:12	7/11/2020	8:30	118.3					Negative	Resulted	P31227
1153	3	7/6/2020	10:15	7/11/2020	8:31	118.27					Negative	Resulted	P34783
1154	3	7/6/2020	10:13	7/7/2020	17:35	31.37	25.00423504	Undetermined	Undetermined	Undetermined	Negative	Resulted	P33523
1155	3	7/6/2020	10:14	7/7/2020	17:35	31.35	32.1226675	Undetermined	Undetermined	Undetermined	Negative	Resulted	P35735
1156	3	7/6/2020	10:00	7/11/2020	8:30	118.5					Negative	Resulted	P31962
1157	3	7/6/2020	10:03	7/11/2020	12:11	122.13					Specimen Insufficient	Insufficient_noPCR	P39963
1158	3	7/6/2020	10:03	7/7/2020	17:35	31.53	31.41588206	Undetermined	Undetermined	Undetermined	Negative	Resulted	P32186
1159	3	7/6/2020	10:04	7/11/2020	8:30	118.43					Negative	Resulted	P32144
1160	3	7/6/2020	10:14	7/11/2020	8:31	118.28	Undetermined	Undetermined	Undetermined	Undetermined	Negative	Resulted	P34062
1161	3	7/6/2020	10:06	7/11/2020	8:30	118.4	Undetermined	Undetermined	Undetermined	Undetermined	Negative	Resulted	P33474
1162	3	7/6/2020	10:07	7/11/2020	8:30	118.38					Negative	Resulted	P45899
1163	3	7/6/2020	10:08	7/11/2020	8:30	118.37					Negative	Resulted	P35287
1164	3	7/6/2020	10:09	7/11/2020	12:31	122.37					Specimen Insufficient	Insufficient_noPCR	P32571
1165	3	7/6/2020	10:18	7/7/2020	17:35	31.28	29.63384221	Undetermined	Undetermined	Undetermined	Negative	Resulted	P31759
1166	3	7/6/2020	9:56	7/11/2020	8:30	118.57					Negative	Resulted	P32179
1167	3	7/6/2020	10:00	7/7/2020	17:35	31.58	28.3204792	Undetermined	Undetermined	Undetermined	Negative	Resulted	P34377
1168	3	7/6/2020	10:00	7/11/2020	12:01	122.02	Undetermined	Undetermined	Undetermined	Undetermined	Specimen Insufficient	Insufficient_PCR	P33082
1169	3	7/6/2020	10:02	7/11/2020	8:30	118.47					Negative	Resulted	P36022
1170	3	7/6/2020	10:03	7/11/2020	8:30	118.45					Negative	Resulted	P32172
1171	3	7/6/2020	9:53	7/7/2020	17:35	31.7	27.28945473	Undetermined	Undetermined	Undetermined	Negative	Resulted	P31423
1172	3	7/6/2020	9:51	7/7/2020	17:35	31.73	32.31887911	Undetermined	Undetermined	Undetermined	Negative	Resulted	P35224
1173	3	7/6/2020	12:21	7/7/2020	17:37	29.27	28.40193476	Undetermined	Undetermined	Undetermined	Negative	Resulted	P49602
1174	3	7/6/2020	12:20	7/11/2020	12:11	119.85					Specimen Insufficient	Insufficient_noPCR	P49546
1175	3	7/6/2020	12:06	7/11/2020	8:31	116.42	Undetermined	Undetermined	Undetermined	Undetermined	Negative	Resulted	P48153
1176	3	7/6/2020	12:13	7/11/2020	12:31	120.3					Specimen Insufficient	Insufficient_noPCR	P32809
1177	3	7/6/2020	11:55	7/11/2020	12:31	120.6					Specimen Insufficient	Insufficient_noPCR	P51303
1178	3	7/6/2020	12:11	7/11/2020	8:31	116.33					Negative	Resulted	P34188
1179	3	7/6/2020	12:10	7/11/2020	8:31	116.35	Undetermined	Undetermined	Undetermined	Undetermined	Negative	Resulted	P46760
1180	3	7/6/2020	12:08	7/11/2020	12:31	120.38					Specimen Insufficient	Insufficient_noPCR	P35441
1181	3	7/6/2020	12:08	7/11/2020	8:31	116.38					Negative	Resulted	P35385
1182	3	7/6/2020	12:02	7/11/2020	8:31	116.48					Negative	Resulted	P33488
1183	3	7/6/2020	12:01	7/7/2020	17:37	29.6	30.81730743	Undetermined	Undetermined	Undetermined	Negative	Resulted	P49364
1184	3	7/6/2020	12:00	7/7/2020	17:37	29.62	28.04762333	Undetermined	Undetermined	Undetermined	Negative	Resulted	P44954
1185	3	7/6/2020	11:56	7/7/2020	17:37	29.68	27.2841386	Undetermined	Undetermined	Undetermined	Negative	Resulted	P47754
1186	3	7/6/2020	11:46	7/7/2020	17:37	29.85	30.68990627	Undetermined	Undetermined	Undetermined	Negative	Resulted	P48384
1187	3	7/6/2020	12:32	7/11/2020	8:31	115.98					Negative	Resulted	P44919
1188	3	7/6/2020	12:39	7/11/2020	12:01	119.37	Undetermined	Undetermined	Undetermined	Undetermined	Specimen Insufficient	Insufficient_PCR	P46389
1189	3	7/6/2020	12:38	7/11/2020	12:01	119.38	Undetermined	Undetermined	Undetermined	Undetermined	Specimen Insufficient	Insufficient_PCR	P32249
1190	3	7/6/2020	12:36	7/7/2020	17:37	29.02	26.69082634	Undetermined	Undetermined	Undetermined	Negative	Resulted	P31927
1191	3	7/6/2020	12:34	7/11/2020	8:31	115.95					Negative	Resulted	P34209
1192	3	7/6/2020	12:33	7/11/2020	8:31	115.97					Negative	Resulted	P33782
1193	3	7/6/2020	12:31	7/11/2020	12:31	120					Specimen Insufficient	Insufficient_noPCR	P48041
1194	3	7/6/2020	12:30	7/7/2020	17:37	29.12	29.78839395	Undetermined	Undetermined	Undetermined	Negative	Resulted	P32382
1195	3	7/6/2020	12:30	7/11/2020	12:31	120.02					Specimen Insufficient	Insufficient_noPCR	P32606
1196	3	7/6/2020	11:11	7/7/2020	17:35	30.4	29.0109649	Undetermined	Undetermined	Undetermined	Negative	Resulted	P33852
1197	3	7/6/2020	11:12	7/7/2020	17:35	30.38	29.75961593	Undetermined	Undetermined	Undetermined	Negative	Resulted	P45864
1198	3	7/6/2020	11:13	7/7/2020	17:37	30.4	24.65901268	Undetermined	Undetermined	Undetermined	Negative	Resulted	P45500
1199	3	7/6/2020	11:14	7/7/2020	17:37	30.38	33.88655949	Undetermined	Undetermined	Undetermined	Negative	Resulted	P31304
1200	3	7/6/2020	11:15	7/7/2020	17:37	30.37	28.19669951	Undetermined	Undetermined	Undetermined	Negative	Resulted	P45234
1201	3	7/6/2020	11:17	7/11/2020	12:01	120.73	Undetermined	Undetermined	Undetermined	Undetermined	Specimen Insufficient	Insufficient_PCR	P33068
1202	3	7/6/2020	11:20	7/11/2020	12:01	120.68	Undetermined	Undetermined	Undetermined	Undetermined	Specimen Insufficient	Insufficient_PCR	P45822
1203	3	7/6/2020	10:55	7/11/2020	8:31	117.6	Undetermined	Undetermined	Undetermined	Undetermined	Negative	Resulted	P45430
1204	3	7/6/2020	10:58	7/7/2020	17:35	30.62	28.70398999	Undetermined	Undetermined	Undetermined	Negative	Resulted	P32480
1205	3	7/6/2020	10:59	7/11/2020	8:31	117.53	Undetermined	Undetermined	Undetermined	Undetermined	Negative	Resulted	P45115
1206	3	7/6/2020	11:02	7/7/2020	17:35	30.55	27.45701979	Undetermined	Undetermined	Undetermined	Negative	Resulted	P32375
1207	3	7/6/2020	10:59	7/7/2020	17:35	30.6	26.62576368	Undetermined	Undetermined	Undetermined	Negative	Resulted	P45129
1208	3	7/6/2020	11:06	7/11/2020	12:31	121.42					Specimen Insufficient	Insufficient_noPCR	P45493
1209	3	7/6/2020	11:00	7/11/2020	8:31	117.52					Negative	Resulted	P45528
1210	3	7/6/2020	11:10	7/11/2020	8:31	117.35					Negative	Resulted	P45570
1211	3	7/6/2020	11:22	7/11/2020	8:31	117.15					Negative	Resulted	P35959
1212	3	7/6/2020	11:30	7/7/2020	17:37	30.12	27.49368698	Undetermined	Undetermined	Undetermined	Negative	Resulted	P35938
1213	3	7/6/2020	11:31	7/7/2020	17:37	30.1	27.49855858	Undetermined	Undetermined	Undetermined	Negative	Resulted	P31255
1214	3	7/6/2020	11:34	7/11/2020	8:31	116.95					Negative	Resulted	P45780
1215	3	7/6/2020	11:39	7/11/2020	8:31	116.87					Negative	Resulted	P48048
1216	3	7/6/2020	11:35	7/7/2020	17:37	30.03	29.51917015	Undetermined	Undetermined	Undetermined	Negative	Resulted	P47460
1217	3	7/6/2020	11:37	7/11/2020	8:31	116.9					Negative	Resulted	P48657
1218	3	7/6/2020	11:42	7/11/2020	12:31	120.82					Specimen Insufficient	Insufficient_noPCR	P32270
1219	3	7/6/2020	11:45	7/11/2020	12:31	120.77					Specimen Insufficient	Insufficient_noPCR	P47236
1220	3	7/6/2020	12:19	7/7/2020	17:37	29.3	27.06542323	Undetermined	Undetermined	Undetermined	Negative	Resulted	P48265
1221	3	7/6/2020	12:20	7/7/2020	17:37	29.28	30.29880154	Undetermined	Undetermined	Undetermined	Negative	Resulted	P48958
1222	3	7/6/2020	12:22	7/7/2020	17:37	29.25	33.95070043	Undetermined	Undetermined	Undetermined	Negative	Resulted	P33432
1223	3	7/6/2020	12:21	7/11/2020	8:31	116.17					Negative	Resulted	P49497
1224	3	7/6/2020	12:30	7/7/2020	17:37	29.12	27.24444105	Undetermined	Undetermined	Undetermined	Negative	Resulted	P46907
1225	3	7/6/2020	12:31	7/7/2020	17:37	29.1	29.39193885	Undetermined	Undetermined	Undetermined	Negative	Resulted	P49665
1226	3	7/6/2020	12:00	7/11/2020	12:11	120.18					Specimen Insufficient	Insufficient_noPCR	P33768
1227	3	7/6/2020	12:01	7/7/2020	17:37	29.6	35.10984004	Undetermined	Undetermined	Undetermined	Negative	Resulted	P33530
1228	3	7/6/2020	12:07	7/7/2020	17:37	29.5	26.12505166	Undetermined	Undetermined	Undetermined	Negative	Resulted	P38122
1229	3	7/6/2020	12:03	7/11/2020	12:31	120.47					Specimen Insufficient	Insufficient_noPCR	P49294
1230	3	7/6/2020	12:05	7/11/2020	8:31	116.43					Negative	Resulted	P31192
1231	3	7/6/2020	12:07	7/11/2020	8:31	116.4					Negative	Resulted	P34643
1232	3	7/6/2020	12:11	7/11/2020	8:31	116.33					Negative	Resulted	P49357
1233	3	7/6/2020	12:18	7/7/2020	17:37	29.32	23.58645961	Undetermined	Undetermined	Undetermined	Negative	Resulted	P49098
1234	3	7/6/2020	11:37	7/11/2020	12:31	120.9					Specimen Insufficient	Insufficient_noPCR	P48307
1235	3	7/6/2020	11:39	7/11/2020	12:11	120.53					Specimen Insufficient	Insufficient_noPCR	P46158
1236	3	7/6/2020	11:40	7/11/2020	8:31	116.85	Undetermined	Undetermined	Undetermined	Undetermined	Negative	Resulted	P47411
1237	3	7/6/2020	11:44	7/7/2020	17:37	29.88	30.41689632	Undetermined	Undetermined	Undetermined	Negative	Resulted	P31388
1238	3	7/6/2020	11:46	7/7/2020	17:37	29.85	30.69349373	Undetermined	Undetermined	Undetermined	Negative	Resulted	P45745
1239	3	7/6/2020	11:47	7/7/2020	17:37	29.83	27.84363461	Undetermined	Undetermined	Undetermined	Negative	Resulted	P48209
1240	3	7/6/2020	11:48	7/7/2020	17:37	29.82	29.61041343	Undetermined	Undetermined	Undetermined	Negative	Resulted	P48811
1241	3	7/6/2020	11:56	7/7/2020	17:37	29.68	28.64763624	Undetermined	Undetermined	Undetermined	Negative	Resulted	P45038
1242	3	7/6/2020	11:56	7/7/2020	17:37	29.68	34.00261098	Undetermined	Undetermined	Undetermined	Negative	Resulted	P33628
1243	3	7/6/2020	13:14	7/7/2020	17:38	28.4	29.60598662	Undetermined	Undetermined	Undetermined	Negative	Resulted	P50092
1244	3	7/6/2020	13:21	7/11/2020	8:31	115.17					Negative	Resulted	P50064
1245	3	7/6/2020	13:20	7/11/2020	12:31	119.18					Specimen Insufficient	Insufficient_noPCR	P44877
1246	3	7/6/2020	13:15	7/7/2020	17:38	28.38	27.03138437	Undetermined	Undetermined	Undetermined	Negative	Resulted	P33089
1247	3	7/6/2020	13:14	7/7/2020	17:38	28.4	30.84076463	Undetermined	Undetermined	Undetermined	Negative	Resulted	P33138
1248	3	7/6/2020	13:13	7/7/2020	17:37	28.4	31.37272722	Undetermined	Undetermined	Undetermined	Negative	Resulted	P34608
1249	3	7/6/2020	13:12	7/7/2020	17:38	28.43	27.35832876	Undetermined	Undetermined	Undetermined	Negative	Resulted	P33649
1250	3	7/6/2020	13:10	7/11/2020	8:31	115.35	Undetermined	Undetermined	Undetermined	Undetermined	Negative	Resulted	P32844
1251	3	7/6/2020	12:57	7/11/2020	12:31	119.57					Specimen Insufficient	Insufficient_noPCR	P48300
1252	3	7/6/2020	12:58	7/11/2020	8:31	115.55					Negative	Resulted	P44856
1253	3	7/6/2020	12:57	7/11/2020	8:31	115.57	Undetermined	Undetermined	Undetermined	Undetermined	Negative	Resulted	P49854
1254	3	7/6/2020	12:55	7/11/2020	12:31	119.6					Specimen Insufficient	Insufficient_noPCR	P49945
1255	3	7/6/2020	12:54	7/7/2020	17:37	28.72	29.60194215	Undetermined	Undetermined	Undetermined	Negative	Resulted	P49931
1256	3	7/6/2020	12:53	7/11/2020	8:31	115.63					Negative	Resulted	P35973
1257	3	7/6/2020	12:54	7/11/2020	12:31	119.62					Specimen Insufficient	Insufficient_noPCR	P49924
1258	3	7/6/2020	12:52	7/11/2020	8:31	115.65					Negative	Resulted	P32277
1259	3	7/6/2020	12:50	7/7/2020	17:37	28.78	28.02726242	Undetermined	Undetermined	Undetermined	Negative	Resulted	P50071
1260	3	7/6/2020	12:49	7/11/2020	8:31	115.7					Negative	Resulted	P50008
1261	3	7/6/2020	12:48	7/7/2020	17:37	28.82	30.11010036	Undetermined	Undetermined	Undetermined	Negative	Resulted	P31416
1262	3	7/6/2020	12:44	7/11/2020	12:01	119.28	Undetermined	Undetermined	Undetermined	Undetermined	Specimen Insufficient	Insufficient_PCR	P50029
1263	3	7/6/2020	12:42	7/7/2020	17:37	28.92	28.33165904	Undetermined	Undetermined	Undetermined	Negative	Resulted	P45549
1264	3	7/6/2020	12:41	7/7/2020	17:37	28.93	28.54867863	Undetermined	Undetermined	Undetermined	Negative	Resulted	P45850
1265	3	7/6/2020	12:40	7/7/2020	17:37	28.95	27.37406628	Undetermined	Undetermined	Undetermined	Negative	Resulted	P32550
1266	3	7/6/2020	12:41	7/11/2020	12:01	119.33	Undetermined	Undetermined	Undetermined	Undetermined	Specimen Insufficient	Insufficient_PCR	P48279
1267	3	7/6/2020	10:59	7/7/2020	17:35	30.6	29.70227986	Undetermined	Undetermined	Undetermined	Negative	Resulted	P33544
1268	3	7/6/2020	10:58	7/11/2020	8:31	117.55					Negative	Resulted	P33495
1269	3	7/6/2020	10:56	7/7/2020	17:35	30.65	28.50778712	Undetermined	Undetermined	Undetermined	Negative	Resulted	P42903
1270	3	7/6/2020	10:51	7/11/2020	12:01	121.17	Undetermined	Undetermined	Undetermined	Undetermined	Specimen Insufficient	Insufficient_PCR	P49994
1271	3	7/6/2020	10:55	7/7/2020	17:35	30.67	32.09558407	Undetermined	Undetermined	Undetermined	Negative	Resulted	P34979
1272	3	7/6/2020	11:16	7/7/2020	17:37	30.35	29.87005499	Undetermined	Undetermined	Undetermined	Negative	Resulted	P31780
1273	3	7/6/2020	11:14	7/7/2020	17:37	30.38	28.52318061	Undetermined	Undetermined	Undetermined	Negative	Resulted	P35147
1274	3	7/6/2020	11:13	7/7/2020	17:37	30.4	28.31562216	Undetermined	Undetermined	Undetermined	Negative	Resulted	P34734
1275	3	7/6/2020	11:12	7/11/2020	8:31	117.32	Undetermined	Undetermined	Undetermined	Undetermined	Negative	Resulted	P45514
1276	3	7/6/2020	11:10	7/11/2020	12:31	121.35					Specimen Insufficient	Insufficient_noPCR	P45682
1277	3	7/6/2020	11:09	7/11/2020	8:31	117.37					Negative	Resulted	P32872
1278	3	7/6/2020	11:09	7/7/2020	17:35	30.43	30.24483031	Undetermined	Undetermined	Undetermined	Negative	Resulted	P45983
1279	3	7/6/2020	10:57	7/11/2020	8:31	117.57					Negative	Resulted	P34153
1280	3	7/6/2020	11:02	7/7/2020	17:35	30.55	28.09239286	Undetermined	Undetermined	Undetermined	Negative	Resulted	P45626
1281	3	7/6/2020	11:36	7/11/2020	12:31	120.92					Specimen Insufficient	Insufficient_noPCR	P45556
1282	3	7/6/2020	11:35	7/7/2020	17:37	30.03	27.75084269	Undetermined	Undetermined	Undetermined	Negative	Resulted	P33012
1283	3	7/6/2020	11:34	7/11/2020	12:31	120.95					Specimen Insufficient	Insufficient_noPCR	P45955
1284	3	7/6/2020	11:32	7/11/2020	8:31	116.98					Negative	Resulted	P45969
1285	3	7/6/2020	11:30	7/11/2020	8:31	117.02					Negative	Resulted	P45920
1286	3	7/6/2020	11:30	7/11/2020	8:31	117.02					Negative	Resulted	P45871
1287	3	7/6/2020	11:29	7/7/2020	17:37	30.13	30.08150432	Undetermined	Undetermined	Undetermined	Negative	Resulted	P35966
1288	3	7/6/2020	11:16	7/7/2020	17:37	30.35	29.27961026	Undetermined	Undetermined	Undetermined	Negative	Resulted	P32242
1289	3	7/6/2020	11:18	7/7/2020	17:37	30.32	27.46398643	Undetermined	Undetermined	Undetermined	Negative	Resulted	P46655
1290	4	7/13/2020	11:39	7/17/2020	14:00	98.35	24.25118818	Undetermined	Undetermined	Undetermined	Negative	Resulted	P59066
1291	4	7/13/2020	11:34	7/17/2020	20:17	104.72	26.57343896	Undetermined	Undetermined	Undetermined	Negative	Resulted	P37233
1292	4	7/13/2020	11:25	7/17/2020	14:00	98.58	23.58545628	Undetermined	Undetermined	Undetermined	Negative	Resulted	P50799
1293	4	7/13/2020	11:32	7/17/2020	14:00	98.47	29.4516419	Undetermined	Undetermined	Undetermined	Negative	Resulted	P58562
1294	4	7/13/2020	11:08	7/17/2020	13:59	98.85	27.5496023	Undetermined	Undetermined	Undetermined	Negative	Resulted	P39382
1295	4	7/13/2020	11:30	7/17/2020	14:00	98.5	26.85099446	Undetermined	Undetermined	Undetermined	Negative	Resulted	P42280
1296	4	7/13/2020	11:07	7/17/2020	13:59	98.87	24.44066172	Undetermined	Undetermined	Undetermined	Negative	Resulted	P40390
1297	4	7/13/2020	11:04	7/17/2020	13:59	98.92	24.52127104	Undetermined	Undetermined	Undetermined	Negative	Resulted	P41468
1298	4	7/13/2020	11:06	7/17/2020	13:59	98.88	24.85598842	Undetermined	Undetermined	Undetermined	Negative	Resulted	P54691
1299	4	7/13/2020	11:03	7/17/2020	13:59	98.93	25.4841092	Undetermined	Undetermined	Undetermined	Negative	Resulted	P50253
1300	4	7/13/2020	10:57	7/17/2020	20:17	105.33	26.80994723	Undetermined	Undetermined	Undetermined	Negative	Resulted	P54362
1301	4	7/13/2020	10:58	7/17/2020	20:17	105.32	27.19499582	Undetermined	Undetermined	Undetermined	Negative	Resulted	P41377
1302	4	7/13/2020	11:23	7/17/2020	20:17	104.9	29.27690597	Undetermined	Undetermined	Undetermined	Negative	Resulted	P37366
1303	4	7/13/2020	11:40	7/17/2020	14:00	98.33	24.42144758	Undetermined	Undetermined	Undetermined	Negative	Resulted	P58058
1304	4	7/13/2020	11:27	7/17/2020	14:00	98.55	27.52359903	Undetermined	Undetermined	Undetermined	Negative	Resulted	P37352
1305	4	7/13/2020	11:04	7/17/2020	13:59	98.92	28.12879064	Undetermined	Undetermined	Undetermined	Negative	Resulted	P51667
1306	4	7/13/2020	11:23	7/17/2020	13:59	98.6	27.77120836	Undetermined	Undetermined	Undetermined	Negative	Resulted	P55111
1307	4	7/13/2020	11:36	7/17/2020	15:36	100	Undetermined	Undetermined	Undetermined	Undetermined	Specimen Insufficient	Insufficient_PCR	P57988
1308	4	7/13/2020	11:33	7/17/2020	13:59	98.43	26.9630343	Undetermined	Undetermined	Undetermined	Negative	Resulted	P37002
1309	4	7/13/2020	11:31	7/17/2020	14:00	98.48	27.85216252	Undetermined	Undetermined	Undetermined	Negative	Resulted	P54460
1310	4	7/13/2020	11:36	7/17/2020	14:00	98.4	25.1561101	Undetermined	Undetermined	Undetermined	Negative	Resulted	P41265
1311	4	7/13/2020	11:21	7/17/2020	15:36	100.25	Undetermined	Undetermined	Undetermined	Undetermined	Specimen Insufficient	Insufficient_PCR	P55279
1312	4	7/13/2020	11:34	7/17/2020	20:17	104.72	27.39910059	Undetermined	Undetermined	Undetermined	Negative	Resulted	P37681
1313	4	7/13/2020	10:43	7/17/2020	13:59	99.27	24.1452554	Undetermined	Undetermined	Undetermined	Negative	Resulted	P37394
1314	4	7/13/2020	10:43	7/17/2020	15:36	100.88	Undetermined	Undetermined	Undetermined	Undetermined	Specimen Insufficient	Insufficient_PCR	P51240
1315	4	7/13/2020	10:44	7/17/2020	15:36	100.87	Undetermined	Undetermined	Undetermined	Undetermined	Specimen Insufficient	Insufficient_PCR	P50246
1316	4	7/13/2020	10:47	7/17/2020	13:59	99.2	24.72513051	Undetermined	Undetermined	Undetermined	Negative	Resulted	P53095
1317	4	7/13/2020	10:51	7/17/2020	20:17	105.43	26.81500244	Undetermined	Undetermined	Undetermined	Negative	Resulted	P37548
1318	4	7/13/2020	11:01	7/17/2020	13:59	98.97	24.41065769	Undetermined	Undetermined	Undetermined	Negative	Resulted	P44569
1319	4	7/13/2020	11:03	7/17/2020	13:59	98.93	29.31976322	Undetermined	Undetermined	Undetermined	Negative	Resulted	P42308
1320	4	7/13/2020	11:11	7/17/2020	20:17	105.1	36.81319533	Undetermined	Undetermined	Undetermined	Negative	Resulted	P55062
1321	4	7/13/2020	11:16	7/17/2020	13:59	98.72	24.436794	Undetermined	Undetermined	Undetermined	Negative	Resulted	P55181
1322	4	7/13/2020	11:13	7/17/2020	13:59	98.77	24.74758625	Undetermined	Undetermined	Undetermined	Negative	Resulted	P59059
1323	4	7/13/2020	11:10	7/17/2020	13:59	98.82	27.31767867	Undetermined	Undetermined	Undetermined	Negative	Resulted	P36960
1324	4	7/13/2020	10:39	7/17/2020	13:59	99.33	24.08647147	Undetermined	Undetermined	Undetermined	Negative	Resulted	P42175
1325	4	7/13/2020	12:29	7/17/2020	14:00	97.52	24.90393318	Undetermined	Undetermined	Undetermined	Negative	Resulted	P39319
1326	4	7/13/2020	12:28	7/17/2020	14:00	97.53	24.96149673	Undetermined	Undetermined	Undetermined	Negative	Resulted	P58352
1327	4	7/13/2020	12:26	7/17/2020	14:06	97.67	24.58070967	Undetermined	Undetermined	Undetermined	Negative	Resulted	P31808
1328	4	7/13/2020	12:25	7/17/2020	14:00	97.58	26.95845448	Undetermined	Undetermined	Undetermined	Negative	Resulted	P37471
1329	4	7/13/2020	12:23	7/17/2020	14:00	97.62	27.34953448	Undetermined	Undetermined	Undetermined	Negative	Resulted	P38136
1330	4	7/13/2020	12:21	7/17/2020	14:00	97.65	26.44626589	Undetermined	Undetermined	Undetermined	Negative	Resulted	P52276
1331	4	7/13/2020	12:20	7/17/2020	14:00	97.67	24.17057386	Undetermined	Undetermined	Undetermined	Negative	Resulted	P42217
1332	4	7/13/2020	12:13	7/17/2020	14:00	97.78	23.75216011	Undetermined	Undetermined	Undetermined	Negative	Resulted	P50288
1333	4	7/13/2020	12:11	7/17/2020	15:36	99.42	Undetermined	Undetermined	Undetermined	Undetermined	Specimen Insufficient	Insufficient_PCR	P39403
1334	4	7/13/2020	12:09	7/17/2020	15:36	99.45	Undetermined	Undetermined	Undetermined	Undetermined	Specimen Insufficient	Insufficient_PCR	P46060
1335	4	7/13/2020	12:07	7/17/2020	14:00	97.88	24.64512546	Undetermined	Undetermined	Undetermined	Negative	Resulted	P37702
1336	4	7/13/2020	12:06	7/17/2020	14:00	97.9	23.88549441	Undetermined	Undetermined	Undetermined	Negative	Resulted	P39389
1337	4	7/13/2020	12:05	7/17/2020	14:00	97.92	23.91282577	Undetermined	Undetermined	Undetermined	Negative	Resulted	P54320
1338	4	7/13/2020	11:58	7/17/2020	14:00	98.03	26.6963711	Undetermined	Undetermined	Undetermined	Negative	Resulted	P39207
1339	4	7/13/2020	11:57	7/17/2020	14:00	98.05	27.12421017	Undetermined	Undetermined	Undetermined	Negative	Resulted	P41496
1340	4	7/13/2020	11:52	7/17/2020	14:00	98.13	25.57376434	Undetermined	Undetermined	Undetermined	Negative	Resulted	P54866
1341	4	7/13/2020	11:55	7/16/2020	18:58	79.05					Specimen Insufficient	Insufficient_noPCR	P45402
1342	4	7/13/2020	11:50	7/17/2020	14:00	98.17	27.14623255	Undetermined	Undetermined	Undetermined	Negative	Resulted	P54299
1343	4	7/13/2020	11:48	7/17/2020	14:00	98.2	24.92257378	Undetermined	Undetermined	Undetermined	Negative	Resulted	P33600
1344	4	7/13/2020	11:47	7/17/2020	15:36	99.82	Undetermined	Undetermined	Undetermined	Undetermined	Specimen Insufficient	Insufficient_PCR	P59122
1345	4	7/13/2020	11:45	7/17/2020	14:00	98.25	29.71721008	Undetermined	Undetermined	Undetermined	Negative	Resulted	P59108
1346	4	7/13/2020	11:45	7/17/2020	14:00	98.25	23.953249	Undetermined	Undetermined	Undetermined	Negative	Resulted	P55153
1347	4	7/13/2020	11:44	7/17/2020	14:00	98.27	24.4715612	Undetermined	Undetermined	Undetermined	Negative	Resulted	P42014
1348	4	7/13/2020	11:42	7/17/2020	14:00	98.3	26.01243647	Undetermined	Undetermined	Undetermined	Negative	Resulted	P41153
1349	4	7/13/2020	12:12	7/17/2020	14:00	97.8	24.37014549	Undetermined	Undetermined	Undetermined	Negative	Resulted	P53025
1350	4	7/13/2020	12:34	7/17/2020	14:00	97.43	23.87818129	Undetermined	Undetermined	Undetermined	Negative	Resulted	P39592
1351	4	7/13/2020	12:30	7/17/2020	14:00	97.5	25.72900982	Undetermined	Undetermined	Undetermined	Negative	Resulted	P33740
1352	4	7/13/2020	12:33	7/17/2020	14:06	97.55	27.99536605	Undetermined	Undetermined	Undetermined	Negative	Resulted	P36316
1353	4	7/13/2020	12:28	7/17/2020	14:00	97.53	25.6997008	Undetermined	Undetermined	Undetermined	Negative	Resulted	P42476
1354	4	7/13/2020	12:27	7/17/2020	14:00	97.55	25.81983686	Undetermined	Undetermined	Undetermined	Negative	Resulted	P32151
1355	4	7/13/2020	12:25	7/17/2020	14:00	97.58	25.11912813	Undetermined	Undetermined	Undetermined	Negative	Resulted	P32816
1356	4	7/13/2020	12:24	7/17/2020	14:00	97.6	24.84014007	Undetermined	Undetermined	Undetermined	Negative	Resulted	P50120
1357	4	7/13/2020	12:16	7/17/2020	14:00	97.73	28.40382758	Undetermined	Undetermined	Undetermined	Negative	Resulted	P41104
1358	4	7/13/2020	11:56	7/17/2020	14:00	98.07	24.63969502	Undetermined	Undetermined	Undetermined	Negative	Resulted	P38206
1359	4	7/13/2020	12:20	7/17/2020	14:00	97.67	23.95290885	Undetermined	Undetermined	Undetermined	Negative	Resulted	P33019
1360	4	7/13/2020	12:13	7/17/2020	14:00	97.78	26.08760065	Undetermined	Undetermined	Undetermined	Negative	Resulted	P38948
1361	6	7/29/2020	11:49	7/31/2020	8:30	44.68	32.43647468	Undetermined	Undetermined	Undetermined	Negative	Resulted	P80696
1362	6	7/29/2020	11:53	7/31/2020	8:30	44.62	28.22609966	Undetermined	Undetermined	Undetermined	Negative	Resulted	P80521
1363	6	7/29/2020	11:56	7/31/2020	8:30	44.57	27.25641978	Undetermined	Undetermined	Undetermined	Negative	Resulted	P34440
1364	6	7/29/2020	11:58	7/31/2020	8:30	44.53	26.13442348	Undetermined	Undetermined	Undetermined	Negative	Resulted	P37576
1365	6	7/29/2020	11:59	7/31/2020	8:34	44.58					Specimen Insufficient	Insufficient_noPCR	P49294
1366	6	7/29/2020	12:01	7/31/2020	8:30	44.48	27.1783026	Undetermined	Undetermined	Undetermined	Negative	Resulted	P36967
1367	6	7/29/2020	11:28	7/31/2020	8:29	45.02	26.54187967	Undetermined	Undetermined	Undetermined	Negative	Resulted	P36855
1368	6	7/29/2020	11:28	7/31/2020	8:29	45.02	27.67101146	Undetermined	Undetermined	Undetermined	Negative	Resulted	P31633
1369	6	7/29/2020	11:31	7/31/2020	8:29	44.97	27.5622068	Undetermined	Undetermined	Undetermined	Negative	Resulted	P50295
1370	6	7/29/2020	11:32	7/31/2020	8:30	44.97	27.25452758	Undetermined	Undetermined	Undetermined	Negative	Resulted	P63091
1371	6	7/29/2020	11:35	7/31/2020	8:29	44.9	27.28862605	Undetermined	Undetermined	Undetermined	Negative	Resulted	P40390
1372	6	7/29/2020	11:36	7/31/2020	8:29	44.88	27.84981598	Undetermined	Undetermined	Undetermined	Negative	Resulted	P60501
1373	6	7/29/2020	11:34	7/31/2020	8:30	44.93	26.67913705	Undetermined	Undetermined	Undetermined	Negative	Resulted	P35056
1374	6	7/29/2020	12:07	7/31/2020	8:30	44.38	26.60382966	Undetermined	Undetermined	Undetermined	Negative	Resulted	P38220
1375	6	7/29/2020	12:08	7/31/2020	8:30	44.37	36.64570444	Undetermined	Undetermined	Undetermined	Negative	Resulted	P36981
1376	5	7/22/2020	11:16	7/24/2020	13:04	49.8	34.95574885	Undetermined	Undetermined	Undetermined	Negative	Resulted	P45437
1377	6	7/27/2020	14:59	7/31/2020	8:35	89.6	Undetermined	Undetermined	Undetermined	Undetermined	Specimen Insufficient	Insufficient_PCR	P53767
1378	6	7/27/2020	15:30	7/29/2020	12:49	45.32	26.54513593	Undetermined	Undetermined	Undetermined	Negative	Resulted	P79702
1379	6	7/27/2020	15:43	7/29/2020	12:49	45.1	25.13000179	Undetermined	Undetermined	Undetermined	Negative	Resulted	P35182
1380	6	7/27/2020	15:40	7/29/2020	12:49	45.15	25.68587217	Undetermined	Undetermined	Undetermined	Negative	Resulted	P52276
1381	6	7/27/2020	15:41	7/29/2020	12:49	45.13	27.93010721	Undetermined	Undetermined	Undetermined	Negative	Resulted	P39676
1382	6	7/27/2020	15:43	7/29/2020	12:49	45.1	24.85170198	Undetermined	Undetermined	Undetermined	Negative	Resulted	P36414
1383	6	7/27/2020	15:44	7/29/2020	12:49	45.08	25.54449499	Undetermined	Undetermined	Undetermined	Negative	Resulted	P32466
1384	6	7/27/2020	15:45	7/29/2020	12:49	45.07	25.76314522	Undetermined	Undetermined	Undetermined	Negative	Resulted	P41202
1385	6	7/29/2020	9:56	7/31/2020	8:28	46.53	27.23076322	Undetermined	Undetermined	Undetermined	Negative	Resulted	P39319
1386	6	7/29/2020	9:47	7/31/2020	8:28	46.68	26.09849911	Undetermined	Undetermined	Undetermined	Negative	Resulted	P54362
1387	6	7/29/2020	9:45	7/31/2020	8:28	46.72	28.37809571	Undetermined	Undetermined	Undetermined	Negative	Resulted	P32046
1388	6	7/27/2020	15:52	7/29/2020	12:49	44.95	25.82216635	Undetermined	Undetermined	Undetermined	Negative	Resulted	P49518
1389	6	7/27/2020	15:50	7/31/2020	8:28	88.63	Undetermined	Undetermined	Undetermined	Undetermined	Negative	Resulted	P67830
1390	6	7/27/2020	15:49	7/29/2020	12:49	45	24.65830732	Undetermined	Undetermined	Undetermined	Negative	Resulted	P81144
1391	6	7/29/2020	9:37	7/31/2020	8:28	46.85	27.32147056	Undetermined	Undetermined	Undetermined	Negative	Resulted	P44891
1392	3	7/8/2020	12:58	7/10/2020	13:37	48.65	28.9495421	Undetermined	Undetermined	Undetermined	Negative	Resulted	P50099
1393	3	7/8/2020	12:52	7/16/2020	18:23	197.52	27.43482334	35.38397449	Undetermined	Undetermined	Inconclusive	Resulted	P48587
1394	3	7/8/2020	12:51	7/17/2020	15:35	218.73	Undetermined	Undetermined	Undetermined	Undetermined	Specimen Insufficient	Insufficient_PCR	P32207
1395	3	7/8/2020	13:19	7/17/2020	13:59	216.67	Undetermined	Undetermined	Undetermined	Undetermined	Negative	Resulted	P31822
1396	3	7/8/2020	13:09	7/10/2020	13:37	48.47	27.13134236	Undetermined	Undetermined	Undetermined	Negative	Resulted	P32956
1397	3	7/8/2020	13:07	7/10/2020	13:40	48.55	30.75202347	Undetermined	Undetermined	Undetermined	Negative	Resulted	P35371
1398	3	7/8/2020	13:24	7/17/2020	15:35	218.18	Undetermined	Undetermined	Undetermined	Undetermined	Specimen Insufficient	Insufficient_PCR	P33789
1399	3	7/8/2020	13:09	7/10/2020	13:40	48.52	27.70042328	Undetermined	Undetermined	Undetermined	Negative	Resulted	P49210
1400	3	7/8/2020	13:22	7/16/2020	18:21	196.98					Specimen Insufficient	Insufficient_noPCR	P39501
1401	3	7/8/2020	13:24	7/10/2020	13:40	48.27	28.20396608	Undetermined	Undetermined	Undetermined	Negative	Resulted	P49224
1402	3	7/8/2020	13:30	7/10/2020	13:40	48.17	26.76491095	Undetermined	Undetermined	Undetermined	Negative	Resulted	P48272
1403	3	7/8/2020	13:29	7/10/2020	13:40	48.18	27.97777871	Undetermined	Undetermined	Undetermined	Negative	Resulted	P33502
1404	3	7/8/2020	13:20	7/10/2020	13:40	48.33	31.49534205	Undetermined	Undetermined	Undetermined	Negative	Resulted	P49280
1405	3	7/8/2020	13:32	7/10/2020	13:40	48.13	30.27407858	Undetermined	Undetermined	Undetermined	Negative	Resulted	P49917
1406	3	7/8/2020	13:28	7/10/2020	13:40	48.2	27.43157646	Undetermined	Undetermined	Undetermined	Negative	Resulted	P35910
1407	3	7/8/2020	13:03	7/16/2020	18:21	197.3					Specimen Insufficient	Insufficient_noPCR	P34027
1408	3	7/8/2020	13:14	7/10/2020	13:40	48.43	30.2924646	Undetermined	Undetermined	Undetermined	Negative	Resulted	P34013
1409	3	7/8/2020	13:16	7/10/2020	13:40	48.4	28.88604912	Undetermined	Undetermined	Undetermined	Negative	Resulted	P45080
1410	3	7/8/2020	13:17	7/10/2020	13:40	48.38	31.63216885	Undetermined	Undetermined	Undetermined	Negative	Resulted	P44870
1411	3	7/8/2020	14:11	7/10/2020	13:40	47.48	32.12518963	Undetermined	Undetermined	Undetermined	Negative	Resulted	P45941
1412	3	7/8/2020	14:26	7/10/2020	13:40	47.23	26.34738465	Undetermined	Undetermined	Undetermined	Negative	Resulted	P32564
1413	3	7/8/2020	13:41	7/10/2020	13:40	47.98	29.37231982	Undetermined	Undetermined	Undetermined	Negative	Resulted	P49070
1414	3	7/8/2020	13:06	7/10/2020	13:40	48.57	26.1422588	Undetermined	Undetermined	Undetermined	Negative	Resulted	P31815
1415	3	7/8/2020	14:34	7/10/2020	13:40	47.1	26.58893942	Undetermined	Undetermined	Undetermined	Negative	Resulted	P32032
1416	3	7/8/2020	14:23	7/17/2020	15:35	217.2	Undetermined	Undetermined	Undetermined	Undetermined	Specimen Insufficient	Insufficient_PCR	P46011
1417	3	7/8/2020	14:16	7/10/2020	13:40	47.4	27.5355765	Undetermined	Undetermined	Undetermined	Negative	Resulted	P32669
1418	3	7/8/2020	13:58	7/10/2020	13:40	47.7	28.12493444	Undetermined	Undetermined	Undetermined	Negative	Resulted	P33579
1419	3	7/8/2020	14:47	7/10/2020	13:40	46.88	25.27102614	Undetermined	Undetermined	Undetermined	Negative	Resulted	P36043
1420	3	7/8/2020	14:43	7/17/2020	15:35	216.87	Undetermined	Undetermined	Undetermined	Undetermined	Specimen Insufficient	Insufficient_PCR	P32543
1421	3	7/8/2020	13:59	7/10/2020	13:40	47.68	26.23556355	Undetermined	Undetermined	Undetermined	Negative	Resulted	P33775
1422	3	7/8/2020	14:02	7/10/2020	13:40	47.63	27.72617876	Undetermined	Undetermined	Undetermined	Negative	Resulted	P35784
1423	3	7/8/2020	14:04	7/10/2020	13:40	47.6	25.85746054	Undetermined	Undetermined	Undetermined	Negative	Resulted	P34076
1424	3	7/8/2020	14:07	7/10/2020	13:40	47.55	26.73414521	Undetermined	Undetermined	Undetermined	Negative	Resulted	P32326
1425	3	7/8/2020	15:55	7/17/2020	15:35	215.67	38.06187314	Undetermined	Undetermined	Undetermined	Specimen Insufficient	Insufficient_PCR	P35819
1426	4	7/15/2020	15:27	7/17/2020	20:23	52.93	27.09723127	Undetermined	Undetermined	Undetermined	Negative	Resulted	P59129
1427	4	7/15/2020	15:28	7/17/2020	20:23	52.92	31.48319316	Undetermined	Undetermined	Undetermined	Negative	Resulted	P42168
1428	3	7/8/2020	15:51	7/10/2020	13:40	45.82	27.87949504	Undetermined	Undetermined	Undetermined	Negative	Resulted	P35133
1429	4	7/15/2020	15:26	7/17/2020	20:23	52.95	27.65159626	Undetermined	Undetermined	Undetermined	Negative	Resulted	P57414
1430	4	7/15/2020	15:30	7/17/2020	20:23	52.88	27.86419829	Undetermined	Undetermined	Undetermined	Negative	Resulted	P37037
1431	4	7/15/2020	15:38	7/17/2020	20:16	52.63	Undetermined	Undetermined	Undetermined	Undetermined	Specimen Insufficient	Insufficient_PCR	P37429
1432	3	7/8/2020	15:50	7/10/2020	13:40	45.83	28.37492426	Undetermined	Undetermined	Undetermined	Negative	Resulted	P34461
1433	4	7/15/2020	15:18	7/17/2020	20:23	53.08	28.41250777	Undetermined	Undetermined	Undetermined	Negative	Resulted	P32137
1434	4	7/15/2020	15:34	7/17/2020	20:23	52.82	29.91898944	Undetermined	Undetermined	Undetermined	Negative	Resulted	P43673
1435	4	7/15/2020	15:41	7/17/2020	20:23	52.7	27.87457418	Undetermined	Undetermined	Undetermined	Negative	Resulted	P33327
1436	3	7/8/2020	15:48	7/10/2020	13:37	45.82	25.56770212	Undetermined	Undetermined	Undetermined	Negative	Resulted	P32928
1437	3	7/8/2020	15:46	7/10/2020	13:40	45.9	28.10274921	Undetermined	Undetermined	Undetermined	Negative	Resulted	P34111
1438	4	7/15/2020	15:36	7/17/2020	20:23	52.78	27.13489272	Undetermined	Undetermined	Undetermined	Negative	Resulted	P58492
1439	4	7/15/2020	15:23	7/17/2020	20:23	53	30.27606273	Undetermined	Undetermined	Undetermined	Negative	Resulted	P34279
1440	3	7/8/2020	15:45	7/17/2020	15:35	215.83	Undetermined	Undetermined	Undetermined	Undetermined	Specimen Insufficient	Insufficient_PCR	P33418
1441	3	7/8/2020	15:42	7/10/2020	13:40	45.97	33.15243338	Undetermined	Undetermined	Undetermined	Negative	Resulted	P46039
1442	4	7/15/2020	15:42	7/17/2020	20:23	52.68	30.04184904	Undetermined	Undetermined	Undetermined	Negative	Resulted	P39186
1443	4	7/15/2020	15:51	7/17/2020	20:23	52.53	31.17894969	Undetermined	Undetermined	Undetermined	Negative	Resulted	P33278
1444	6	7/29/2020	10:06	7/31/2020	8:28	46.37	25.92117359	Undetermined	Undetermined	Undetermined	Negative	Resulted	P54376
1445	6	7/29/2020	9:57	7/31/2020	8:28	46.52	28.54246631	24.72662603	28.58251692	29.57956671	Positive	Resulted	P39410
1446	3	7/8/2020	12:43	7/10/2020	13:37	48.9	27.18700768	Undetermined	Undetermined	Undetermined	Negative	Resulted	P33747
1447	3	7/8/2020	13:00	7/16/2020	18:21	197.35					Specimen Insufficient	Insufficient_noPCR	P32284
1448	6	7/29/2020	9:45	7/31/2020	8:28	46.72	24.98647728	Undetermined	Undetermined	Undetermined	Negative	Resulted	P35721
1449	3	7/8/2020	12:50	7/10/2020	13:37	48.78	31.23801456	Undetermined	Undetermined	Undetermined	Negative	Resulted	P35917
1450	3	7/8/2020	12:44	7/10/2020	13:37	48.88	26.24929868	Undetermined	Undetermined	Undetermined	Negative	Resulted	P35945
1451	3	7/8/2020	13:04	7/17/2020	15:35	218.52	Undetermined	Undetermined	Undetermined	Undetermined	Specimen Insufficient	Insufficient_PCR	P31689
1452	6	7/29/2020	10:02	7/31/2020	8:28	46.43	27.08510973	Undetermined	Undetermined	Undetermined	Negative	Resulted	P37912
1453	6	7/29/2020	9:57	7/31/2020	8:28	46.52	26.06645325	Undetermined	Undetermined	Undetermined	Negative	Resulted	P52297
1454	6	7/29/2020	10:04	7/31/2020	8:28	46.4	27.51718085	Undetermined	Undetermined	Undetermined	Negative	Resulted	P53130
1455	3	7/8/2020	13:05	7/10/2020	13:37	48.53	34.00769668	Undetermined	Undetermined	Undetermined	Negative	Resulted	P33565
1456	6	7/29/2020	13:01	7/31/2020	8:32	43.52	26.07006149	Undetermined	Undetermined	Undetermined	Negative	Resulted	P44821
1457	6	7/29/2020	14:06	7/31/2020	8:32	42.43	26.01951115	Undetermined	Undetermined	Undetermined	Negative	Resulted	P42224
1458	3	7/8/2020	12:47	7/17/2020	15:35	218.8	Undetermined	Undetermined	Undetermined	Undetermined	Specimen Insufficient	Insufficient_PCR	P40012
1459	3	7/8/2020	13:01	7/17/2020	13:59	216.97	Undetermined	Undetermined	Undetermined	Undetermined	Negative	Resulted	P33915
1460	6	7/29/2020	10:57	7/31/2020	8:29	45.53	26.75259681	Undetermined	Undetermined	Undetermined	Negative	Resulted	P39326
1461	6	7/29/2020	10:11	7/31/2020	8:28	46.28	27.92013316	Undetermined	Undetermined	Undetermined	Negative	Resulted	P79429
1462	6	7/29/2020	10:16	7/31/2020	8:28	46.2	26.72172285	Undetermined	Undetermined	Undetermined	Negative	Resulted	P74970
1463	6	7/29/2020	10:19	7/31/2020	8:29	46.17	26.27012691	Undetermined	Undetermined	Undetermined	Negative	Resulted	P68642
1464	6	7/29/2020	10:39	7/31/2020	8:29	45.83	27.30760777	Undetermined	Undetermined	Undetermined	Negative	Resulted	P84098
1465	6	7/29/2020	10:45	7/31/2020	8:29	45.73	27.66342201	Undetermined	Undetermined	Undetermined	Negative	Resulted	P53417
1466	6	7/29/2020	10:46	7/31/2020	8:29	45.72	30.42355007	Undetermined	Undetermined	Undetermined	Negative	Resulted	P37681
1467	6	7/29/2020	14:08	7/31/2020	8:32	42.4	26.92914515	Undetermined	Undetermined	Undetermined	Negative	Resulted	P42532
1468	6	7/29/2020	10:55	7/31/2020	8:29	45.57	26.88405183	Undetermined	Undetermined	Undetermined	Negative	Resulted	P53634
1469	6	7/29/2020	11:01	7/31/2020	8:29	45.47	27.31970832	Undetermined	Undetermined	Undetermined	Negative	Resulted	P50232
1470	6	7/29/2020	11:02	7/31/2020	8:29	45.45	26.30831163	Undetermined	Undetermined	Undetermined	Negative	Resulted	P70980
1471	6	7/29/2020	14:13	7/31/2020	8:32	42.32	27.13035047	Undetermined	Undetermined	Undetermined	Negative	Resulted	P38241
1472	6	7/29/2020	14:11	7/31/2020	8:32	42.35	26.32221421	Undetermined	Undetermined	Undetermined	Negative	Resulted	P57477
1473	6	7/29/2020	10:29	7/31/2020	8:29	46	26.27403234	Undetermined	Undetermined	Undetermined	Negative	Resulted	P54544
1474	6	7/29/2020	11:03	7/31/2020	8:44	45.68	Undetermined	Undetermined	Undetermined	Undetermined	Specimen Insufficient	Insufficient_PCR	P52045
1475	6	7/29/2020	14:24	7/31/2020	8:32	42.13	25.79388693	Undetermined	Undetermined	Undetermined	Negative	Resulted	P42665
1476	6	7/29/2020	13:52	7/31/2020	8:44	42.87	Undetermined	Undetermined	Undetermined	Undetermined	Specimen Insufficient	Insufficient_PCR	P33873
1477	6	7/29/2020	13:53	7/31/2020	8:32	42.65	27.06768904	Undetermined	Undetermined	Undetermined	Negative	Resulted	P68817
1478	6	7/29/2020	14:31	7/31/2020	8:32	42.02	27.02283948	Undetermined	Undetermined	Undetermined	Negative	Resulted	P44569
1479	6	7/29/2020	13:27	7/31/2020	8:32	43.08	27.58745472	Undetermined	Undetermined	Undetermined	Negative	Resulted	P36617
1480	6	7/29/2020	13:41	7/31/2020	8:32	42.85	26.59584102	Undetermined	Undetermined	Undetermined	Negative	Resulted	P40243
1481	6	7/29/2020	13:08	7/31/2020	8:32	43.4	26.28089826	Undetermined	Undetermined	Undetermined	Negative	Resulted	P49070
1482	6	7/29/2020	14:25	7/31/2020	8:32	42.12	27.9235918	Undetermined	Undetermined	Undetermined	Negative	Resulted	P35091
1483	6	7/29/2020	13:21	7/31/2020	8:32	43.18	26.54251092	Undetermined	Undetermined	Undetermined	Negative	Resulted	P55195
1484	6	7/29/2020	13:17	7/31/2020	8:44	43.45	38.59156683	Undetermined	Undetermined	Undetermined	Specimen Insufficient	Insufficient_PCR	P40362
1485	6	7/29/2020	13:46	7/31/2020	8:32	42.77	25.94441441	Undetermined	Undetermined	Undetermined	Negative	Resulted	P33404
1486	6	7/29/2020	14:02	7/31/2020	8:32	42.5	25.13853426	Undetermined	Undetermined	Undetermined	Negative	Resulted	P32655
1487	6	7/29/2020	14:05	7/31/2020	8:32	42.45	26.78896669	Undetermined	Undetermined	Undetermined	Negative	Resulted	P46340
1488	6	7/29/2020	14:04	7/31/2020	8:32	42.47	26.09045174	Undetermined	Undetermined	Undetermined	Negative	Resulted	P39788
1489	6	7/29/2020	14:03	7/31/2020	8:32	42.48	27.2518514	Undetermined	Undetermined	Undetermined	Negative	Resulted	P59115
1490	6	7/29/2020	14:32	7/31/2020	8:32	42	26.67851548	Undetermined	Undetermined	Undetermined	Negative	Resulted	P34965
1491	6	7/29/2020	14:34	7/31/2020	8:32	41.97	28.35218011	Undetermined	Undetermined	Undetermined	Negative	Resulted	P33726
1492	6	7/29/2020	13:54	7/31/2020	8:32	42.63	28.66518801	Undetermined	Undetermined	Undetermined	Negative	Resulted	P57260
1493	6	7/29/2020	13:59	7/31/2020	8:32	42.55	27.4365448	Undetermined	Undetermined	Undetermined	Negative	Resulted	P40453
1494	6	7/29/2020	10:59	7/31/2020	8:29	45.5	26.32704866	Undetermined	Undetermined	Undetermined	Negative	Resulted	P37625
1495	6	7/29/2020	11:07	7/31/2020	8:29	45.37	25.86102055	Undetermined	Undetermined	Undetermined	Negative	Resulted	P37541
1496	6	7/29/2020	11:15	7/31/2020	8:34	45.32					Specimen Insufficient	Insufficient_noPCR	P32354
1497	6	7/29/2020	10:13	7/31/2020	8:28	46.25	27.5893015	Undetermined	Undetermined	Undetermined	Negative	Resulted	P64960
1498	6	7/29/2020	10:27	7/31/2020	8:29	46.03	26.73986699	Undetermined	Undetermined	Undetermined	Negative	Resulted	P57757
1499	6	7/29/2020	10:12	7/31/2020	8:28	46.27	27.31641516	Undetermined	Undetermined	Undetermined	Negative	Resulted	P74795
1500	6	7/29/2020	10:58	7/31/2020	8:29	45.52	26.35012276	Undetermined	Undetermined	Undetermined	Negative	Resulted	P37765
1501	6	7/29/2020	10:50	7/31/2020	8:29	45.65	27.20144219	Undetermined	Undetermined	Undetermined	Negative	Resulted	P54278
1502	6	7/29/2020	10:31	7/31/2020	8:28	45.95	27.78544235	Undetermined	Undetermined	Undetermined	Negative	Resulted	P50190
1503	6	7/29/2020	10:23	7/31/2020	8:29	46.1	26.24914736	Undetermined	Undetermined	Undetermined	Negative	Resulted	P50799
1504	6	7/29/2020	10:29	7/31/2020	8:44	46.25	Undetermined	Undetermined	Undetermined	Undetermined	Specimen Insufficient	Insufficient_PCR	P37100
1505	6	7/29/2020	10:38	7/31/2020	8:29	45.85	26.38086701	Undetermined	Undetermined	Undetermined	Negative	Resulted	P79667
1506	6	7/29/2020	10:38	7/31/2020	8:29	45.85	26.74041161	Undetermined	Undetermined	Undetermined	Negative	Resulted	P39354
1507	6	7/29/2020	10:57	7/31/2020	8:29	45.53	27.16375896	Undetermined	Undetermined	Undetermined	Negative	Resulted	P37499
1508	6	7/29/2020	11:21	7/31/2020	8:29	45.13	28.30381797	Undetermined	Undetermined	Undetermined	Negative	Resulted	P33803
1509	6	7/29/2020	11:02	7/31/2020	8:29	45.45	26.19593205	Undetermined	Undetermined	Undetermined	Negative	Resulted	P31199
1510	6	7/29/2020	11:02	7/31/2020	8:29	45.45	26.20508844	Undetermined	Undetermined	Undetermined	Negative	Resulted	P40425
1511	6	7/29/2020	11:07	7/31/2020	8:29	45.37	26.17045788	Undetermined	Undetermined	Undetermined	Negative	Resulted	P32823
1512	6	7/29/2020	11:21	7/31/2020	8:29	45.13	27.07123501	Undetermined	Undetermined	Undetermined	Negative	Resulted	P81781
1513	6	7/29/2020	10:32	7/31/2020	8:29	45.95	27.61851211	Undetermined	Undetermined	Undetermined	Negative	Resulted	P55181
1514	6	7/29/2020	10:24	7/31/2020	8:28	46.07	27.1961359	Undetermined	Undetermined	Undetermined	Negative	Resulted	P58331
1515	6	7/29/2020	10:26	7/31/2020	8:28	46.03	26.95408796	Undetermined	Undetermined	Undetermined	Negative	Resulted	P39550
1516	6	7/29/2020	10:41	7/31/2020	8:28	45.78	28.45096904	Undetermined	Undetermined	Undetermined	Negative	Resulted	P49840
1517	6	7/29/2020	10:33	7/31/2020	8:34	46.02					Specimen Insufficient	Insufficient_noPCR	P35098
1518	6	7/29/2020	10:43	7/31/2020	8:29	45.77	27.73248309	Undetermined	Undetermined	Undetermined	Negative	Resulted	P37331
1519	6	7/29/2020	10:42	7/31/2020	8:29	45.78	27.86796251	Undetermined	Undetermined	Undetermined	Negative	Resulted	P84511
1520	6	7/29/2020	10:12	7/31/2020	8:29	46.28	26.84873811	Undetermined	Undetermined	Undetermined	Negative	Resulted	P37415
1521	6	7/29/2020	10:56	7/31/2020	8:29	45.55	26.65357033	Undetermined	Undetermined	Undetermined	Negative	Resulted	P57134
1522	6	7/29/2020	13:00	7/31/2020	8:32	43.53	25.71529188	Undetermined	Undetermined	Undetermined	Negative	Resulted	P54439
1523	6	7/29/2020	12:58	7/31/2020	8:32	43.57	26.97622982	Undetermined	Undetermined	Undetermined	Negative	Resulted	P36141
1524	6	7/29/2020	12:59	7/31/2020	8:32	43.55	25.88194179	Undetermined	Undetermined	Undetermined	Negative	Resulted	P39865
1525	6	7/29/2020	12:58	7/31/2020	8:30	43.53	26.90155902	Undetermined	Undetermined	Undetermined	Negative	Resulted	P37702
1526	6	7/29/2020	13:01	7/31/2020	8:32	43.52	26.05722276	Undetermined	Undetermined	Undetermined	Negative	Resulted	P32634
1527	6	7/29/2020	13:09	7/31/2020	8:32	43.38	27.88385851	Undetermined	Undetermined	Undetermined	Negative	Resulted	P49896
1528	6	7/29/2020	13:17	7/31/2020	8:32	43.25	26.38972025	Undetermined	Undetermined	Undetermined	Negative	Resulted	P37079
1529	6	7/29/2020	13:27	7/31/2020	8:32	43.08	26.8134578	Undetermined	Undetermined	Undetermined	Negative	Resulted	P52990
1530	6	7/29/2020	13:25	7/31/2020	8:32	43.12	26.13449186	Undetermined	Undetermined	Undetermined	Negative	Resulted	P50043
1531	6	7/29/2020	13:39	7/31/2020	8:32	42.88	28.34986289	Undetermined	Undetermined	Undetermined	Negative	Resulted	P37716
1532	6	7/29/2020	14:31	7/31/2020	8:32	42.02	26.6501271	Undetermined	Undetermined	Undetermined	Negative	Resulted	P39417
1533	6	7/29/2020	13:47	7/31/2020	8:32	42.75	25.94349952	Undetermined	Undetermined	Undetermined	Negative	Resulted	P41279
1534	6	7/29/2020	13:53	7/31/2020	8:32	42.65	26.64081143	Undetermined	Undetermined	Undetermined	Negative	Resulted	P52969
1535	6	7/29/2020	13:56	7/31/2020	8:32	42.6	25.12399957	Undetermined	Undetermined	Undetermined	Negative	Resulted	P79695
1536	6	7/29/2020	13:58	7/31/2020	8:32	42.57	27.22586281	Undetermined	Undetermined	Undetermined	Negative	Resulted	P34328
1537	6	7/29/2020	14:01	7/31/2020	8:32	42.52	25.73011252	Undetermined	Undetermined	Undetermined	Negative	Resulted	P40397
1538	6	7/29/2020	14:02	7/31/2020	8:32	42.5	26.3563041	Undetermined	Undetermined	Undetermined	Negative	Resulted	P45913
1539	6	7/29/2020	14:04	7/31/2020	8:32	42.47	26.96937013	Undetermined	Undetermined	Undetermined	Negative	Resulted	P54495
1540	6	7/29/2020	14:05	7/31/2020	8:32	42.45	26.44564606	Undetermined	Undetermined	Undetermined	Negative	Resulted	P43400
1541	6	7/29/2020	14:07	7/31/2020	8:32	42.42	25.97212285	Undetermined	Undetermined	Undetermined	Negative	Resulted	P33229
1542	6	7/29/2020	14:10	7/31/2020	8:32	42.37	27.22312112	Undetermined	Undetermined	Undetermined	Negative	Resulted	P40432
1543	6	7/29/2020	14:16	7/31/2020	8:32	42.27	25.69784734	Undetermined	Undetermined	Undetermined	Negative	Resulted	P34349
1544	6	7/29/2020	14:20	7/31/2020	8:32	42.2	27.09873316	Undetermined	Undetermined	Undetermined	Negative	Resulted	P56973
1545	6	7/29/2020	14:22	7/31/2020	8:32	42.17	28.07880217	Undetermined	Undetermined	Undetermined	Negative	Resulted	P40404
1546	6	7/29/2020	14:24	7/31/2020	8:32	42.13	26.0296911	Undetermined	Undetermined	Undetermined	Negative	Resulted	P67795
1547	6	7/29/2020	11:15	7/31/2020	8:29	45.23	26.61703873	Undetermined	Undetermined	Undetermined	Negative	Resulted	P84476
1548	6	7/29/2020	11:32	7/31/2020	8:29	44.95	26.91006183	Undetermined	Undetermined	Undetermined	Negative	Resulted	P58744
1549	6	7/29/2020	11:35	7/31/2020	8:29	44.9	26.72012418	Undetermined	Undetermined	Undetermined	Negative	Resulted	P36316
1550	6	7/29/2020	11:31	7/31/2020	8:29	44.97	26.06899391	Undetermined	Undetermined	Undetermined	Negative	Resulted	P51261
1551	6	7/29/2020	11:44	7/31/2020	8:30	44.77	27.00995391	Undetermined	Undetermined	Undetermined	Negative	Resulted	P42385
1552	6	7/29/2020	11:29	7/31/2020	8:29	45	27.37609387	Undetermined	Undetermined	Undetermined	Negative	Resulted	P60151
1553	6	7/29/2020	11:37	7/31/2020	8:30	44.88	25.45930195	Undetermined	Undetermined	Undetermined	Negative	Resulted	P63658
1554	6	7/29/2020	11:42	7/31/2020	8:30	44.8	27.10952681	Undetermined	Undetermined	Undetermined	Negative	Resulted	P34636
1555	6	7/29/2020	11:45	7/31/2020	8:44	44.98	38.15101691	Undetermined	Undetermined	Undetermined	Specimen Insufficient	Insufficient_PCR	P34342
1556	6	7/29/2020	11:23	7/31/2020	8:29	45.1	25.52327948	Undetermined	Undetermined	Undetermined	Negative	Resulted	P52563
1557	6	7/29/2020	11:48	7/31/2020	8:30	44.7	26.21337574	Undetermined	Undetermined	Undetermined	Negative	Resulted	P38206
1558	6	7/29/2020	12:07	7/31/2020	8:30	44.38	26.74184305	Undetermined	Undetermined	Undetermined	Negative	Resulted	P49301
1559	6	7/29/2020	12:08	7/31/2020	8:30	44.37	26.9100302	Undetermined	Undetermined	Undetermined	Negative	Resulted	P48713
1560	6	7/29/2020	12:04	7/31/2020	8:30	44.43	25.9753529	Undetermined	Undetermined	Undetermined	Negative	Resulted	P40971
1561	6	7/29/2020	12:03	7/31/2020	8:30	44.45	28.16107411	Undetermined	Undetermined	Undetermined	Negative	Resulted	P40376
1562	6	7/29/2020	11:58	7/31/2020	8:30	44.53	27.61592924	Undetermined	Undetermined	Undetermined	Negative	Resulted	P43428
1563	6	7/29/2020	11:55	7/31/2020	8:30	44.58	34.45599006	Undetermined	Undetermined	Undetermined	Negative	Resulted	P39382
1564	6	7/29/2020	11:51	7/31/2020	8:44	44.88	Undetermined	Undetermined	Undetermined	Undetermined	Specimen Insufficient	Insufficient_PCR	P37772
1565	6	7/29/2020	11:54	7/31/2020	8:30	44.6	30.94573043	Undetermined	Undetermined	Undetermined	Negative	Resulted	P39011
1566	6	7/29/2020	11:50	7/31/2020	8:30	44.67	27.5129704	Undetermined	Undetermined	Undetermined	Negative	Resulted	P33285
1567	6	7/29/2020	11:52	7/31/2020	8:30	44.63	26.74929606	Undetermined	Undetermined	Undetermined	Negative	Resulted	P33383
1568	6	7/29/2020	11:23	7/31/2020	8:29	45.1	26.16229247	Undetermined	Undetermined	Undetermined	Negative	Resulted	P36470
1569	6	7/29/2020	13:00	7/31/2020	8:30	43.5	26.37439379	Undetermined	Undetermined	Undetermined	Negative	Resulted	P58534
1570	6	7/29/2020	12:37	7/31/2020	8:30	43.88	26.14012003	Undetermined	Undetermined	Undetermined	Negative	Resulted	P36337
1571	6	7/29/2020	12:54	7/31/2020	8:30	43.6	26.79330897	Undetermined	Undetermined	Undetermined	Negative	Resulted	P49973
1572	6	7/29/2020	12:35	7/31/2020	8:30	43.92	25.83533125	Undetermined	Undetermined	Undetermined	Negative	Resulted	P45850
1573	6	7/29/2020	11:25	7/31/2020	8:29	45.07	27.25352563	Undetermined	Undetermined	Undetermined	Negative	Resulted	P36372
1574	6	7/29/2020	12:58	7/31/2020	8:30	43.53	27.60740619	Undetermined	Undetermined	Undetermined	Negative	Resulted	P58450
1575	6	7/29/2020	12:54	7/31/2020	8:30	43.6	26.59977436	Undetermined	Undetermined	Undetermined	Negative	Resulted	P38276
1576	6	7/29/2020	11:23	7/31/2020	8:29	45.1	26.86456915	Undetermined	Undetermined	Undetermined	Negative	Resulted	P36953
1577	6	7/29/2020	11:21	7/31/2020	8:29	45.13	26.75978164	Undetermined	Undetermined	Undetermined	Negative	Resulted	P44877
1578	6	7/29/2020	12:32	7/31/2020	8:30	43.97	27.20404788	Undetermined	Undetermined	Undetermined	Negative	Resulted	P74662
1579	6	7/29/2020	12:49	7/31/2020	8:30	43.68	27.27173938	Undetermined	Undetermined	Undetermined	Negative	Resulted	P39718
1580	6	7/29/2020	12:26	7/31/2020	8:30	44.07	27.7270823	Undetermined	Undetermined	Undetermined	Negative	Resulted	P55524
1581	6	7/29/2020	12:30	7/31/2020	8:30	44	27.64382883	Undetermined	Undetermined	Undetermined	Negative	Resulted	P42686
1582	6	7/29/2020	10:51	7/31/2020	8:29	45.63	25.31035826	Undetermined	Undetermined	Undetermined	Negative	Resulted	P33663
1583	6	7/29/2020	10:48	7/31/2020	8:29	45.68	27.07877929	Undetermined	Undetermined	Undetermined	Negative	Resulted	P34230
1584	6	7/29/2020	12:57	7/31/2020	8:30	43.55	29.97715394	Undetermined	Undetermined	Undetermined	Negative	Resulted	P50183
1585	6	7/29/2020	12:50	7/31/2020	8:30	43.67	27.55668862	Undetermined	Undetermined	Undetermined	Negative	Resulted	P69643
1586	6	7/29/2020	10:46	7/31/2020	8:29	45.72	26.04228312	Undetermined	Undetermined	Undetermined	Negative	Resulted	P45528
1587	6	7/29/2020	12:11	7/31/2020	8:30	44.32	26.19839091	Undetermined	Undetermined	Undetermined	Negative	Resulted	P58394
1588	6	7/29/2020	12:10	7/31/2020	8:30	44.33	26.58149454	Undetermined	Undetermined	Undetermined	Negative	Resulted	P54250
1589	6	7/29/2020	12:16	7/31/2020	8:30	44.23	25.63572572	Undetermined	Undetermined	Undetermined	Negative	Resulted	P55349
1590	6	7/29/2020	12:49	7/31/2020	8:30	43.68	27.14313002	Undetermined	Undetermined	Undetermined	Negative	Resulted	P37457
1591	6	7/29/2020	12:20	7/31/2020	8:30	44.17	25.64274553	Undetermined	Undetermined	Undetermined	Negative	Resulted	P52199
1592	6	7/29/2020	12:25	7/31/2020	8:30	44.08	35.13648639	Undetermined	Undetermined	Undetermined	Negative	Resulted	P32879
1593	6	7/29/2020	12:24	7/31/2020	8:30	44.1	25.68587941	Undetermined	Undetermined	Undetermined	Negative	Resulted	P49224
1594	6	7/29/2020	12:20	7/31/2020	8:30	44.17	25.04203523	Undetermined	Undetermined	Undetermined	Negative	Resulted	P33425
1595	6	7/29/2020	12:18	7/31/2020	8:30	44.2	28.56672005	Undetermined	Undetermined	Undetermined	Negative	Resulted	P37345
1596	6	7/29/2020	12:26	7/31/2020	8:30	44.07	27.38696585	Undetermined	Undetermined	Undetermined	Negative	Resulted	P33642
1597	4	7/13/2020	14:16	7/17/2020	14:02	95.77	26.76313829	Undetermined	Undetermined	Undetermined	Negative	Resulted	P58499
1598	6	7/29/2020	12:17	7/31/2020	8:30	44.22	26.35182418	Undetermined	Undetermined	Undetermined	Negative	Resulted	P39228
1599	4	7/13/2020	12:12	7/17/2020	14:00	97.8	24.76147458	Undetermined	Undetermined	Undetermined	Negative	Resulted	P51261
1600	4	7/13/2020	11:41	7/17/2020	20:17	104.6	28.091812	Undetermined	Undetermined	Undetermined	Negative	Resulted	P36806
1601	4	7/13/2020	12:11	7/17/2020	15:36	99.42	Undetermined	Undetermined	Undetermined	Undetermined	Specimen Insufficient	Insufficient_PCR	P40103
1602	4	7/13/2020	13:56	7/17/2020	14:02	96.1	25.07451725	Undetermined	Undetermined	Undetermined	Negative	Resulted	P50358
1603	6	7/29/2020	10:49	7/31/2020	8:29	45.67	27.07152639	Undetermined	Undetermined	Undetermined	Negative	Resulted	P36526
1604	6	7/29/2020	12:28	7/31/2020	8:30	44.03	27.21410204	Undetermined	Undetermined	Undetermined	Negative	Resulted	P40369
1605	6	7/29/2020	12:16	7/31/2020	8:30	44.23	27.83137768	Undetermined	Undetermined	Undetermined	Negative	Resulted	P31850
1606	6	7/29/2020	12:31	7/31/2020	8:34	44.05					Specimen Insufficient	Insufficient_noPCR	P47712
1607	6	7/29/2020	10:47	7/31/2020	8:29	45.7	26.36344007	Undetermined	Undetermined	Undetermined	Negative	Resulted	P31808
1608	6	7/29/2020	10:42	7/31/2020	8:29	45.78	26.98910486	Undetermined	Undetermined	Undetermined	Negative	Resulted	P49546
1609	6	7/29/2020	12:27	7/31/2020	8:30	44.05	28.25613102	Undetermined	Undetermined	Undetermined	Negative	Resulted	P70945
1610	4	7/13/2020	11:44	7/17/2020	14:00	98.27	24.15996174	Undetermined	Undetermined	Undetermined	Negative	Resulted	P39011
1611	6	7/29/2020	10:57	7/31/2020	8:29	45.53	27.48875202	Undetermined	Undetermined	Undetermined	Negative	Resulted	P69538
1612	6	7/29/2020	9:41	7/31/2020	8:28	46.78	27.67019619	Undetermined	Undetermined	Undetermined	Negative	Resulted	P39851
1613	6	7/29/2020	12:09	7/31/2020	8:30	44.35	26.73522032	Undetermined	Undetermined	Undetermined	Negative	Resulted	P37737
1614	4	7/13/2020	11:46	7/17/2020	15:36	99.83	Undetermined	Undetermined	Undetermined	Undetermined	Specimen Insufficient	Insufficient_PCR	P51513
1615	4	7/13/2020	11:40	7/17/2020	14:00	98.33	25.32070746	Undetermined	Undetermined	Undetermined	Negative	Resulted	P53144
1616	4	7/13/2020	11:50	7/17/2020	14:00	98.17	23.7935274	Undetermined	Undetermined	Undetermined	Negative	Resulted	P37569
1617	4	7/13/2020	11:43	7/17/2020	14:00	98.28	26.30681237	Undetermined	Undetermined	Undetermined	Negative	Resulted	P58037
1618	4	7/13/2020	12:08	7/17/2020	14:00	97.87	25.56921902	Undetermined	Undetermined	Undetermined	Negative	Resulted	P34797
1619	4	7/13/2020	12:06	7/17/2020	14:00	97.9	26.52601132	Undetermined	Undetermined	Undetermined	Negative	Resulted	P37499
1620	4	7/13/2020	12:09	7/17/2020	14:00	97.85	23.70867349	Undetermined	Undetermined	Undetermined	Negative	Resulted	P55132
1621	4	7/13/2020	11:52	7/17/2020	14:00	98.13	25.14414541	Undetermined	Undetermined	Undetermined	Negative	Resulted	P59101
1622	4	7/13/2020	13:39	7/17/2020	20:17	102.63	28.49379139	Undetermined	Undetermined	Undetermined	Negative	Resulted	P33845
1623	4	7/13/2020	13:40	7/17/2020	14:02	96.37	24.67860867	37.1	Undetermined	Undetermined	Negative	Resulted	P58555
1624	4	7/13/2020	11:59	7/17/2020	14:00	98.02	24.32231995	Undetermined	Undetermined	Undetermined	Negative	Resulted	P36967
1625	4	7/13/2020	11:47	7/17/2020	14:00	98.22	26.26379992	Undetermined	Undetermined	Undetermined	Negative	Resulted	P40579
1626	4	7/13/2020	14:01	7/17/2020	14:02	96.02	27.29450078	Undetermined	Undetermined	Undetermined	Negative	Resulted	P42413
1627	4	7/13/2020	13:53	7/17/2020	20:17	102.4	29.92167621	Undetermined	Undetermined	Undetermined	Negative	Resulted	P32053
1628	4	7/13/2020	13:46	7/17/2020	20:17	102.52	29.67200831	Undetermined	Undetermined	Undetermined	Negative	Resulted	P51814
1629	4	7/13/2020	13:43	7/17/2020	14:06	96.38	24.58832841	Undetermined	Undetermined	Undetermined	Negative	Resulted	P35322
1630	4	7/13/2020	11:12	7/17/2020	20:17	105.08	27.99229225	Undetermined	Undetermined	Undetermined	Negative	Resulted	P44296
1631	4	7/13/2020	11:11	7/17/2020	13:59	98.8	25.60271807	Undetermined	Undetermined	Undetermined	Negative	Resulted	P53319
1632	4	7/13/2020	11:10	7/17/2020	13:59	98.82	24.07857647	Undetermined	Undetermined	Undetermined	Negative	Resulted	P57813
1633	4	7/13/2020	14:16	7/17/2020	14:02	95.77	26.6501357	Undetermined	Undetermined	Undetermined	Negative	Resulted	P58394
1634	4	7/13/2020	11:21	7/17/2020	13:59	98.63	23.93713914	Undetermined	Undetermined	Undetermined	Negative	Resulted	P55195
1635	4	7/13/2020	11:18	7/17/2020	14:00	98.7	24.67827157	Undetermined	Undetermined	Undetermined	Negative	Resulted	P33803
1636	4	7/13/2020	11:15	7/17/2020	13:59	98.73	23.9014177	Undetermined	Undetermined	Undetermined	Negative	Resulted	P57351
1637	4	7/13/2020	11:09	7/17/2020	13:59	98.83	27.60979124	Undetermined	Undetermined	Undetermined	Negative	Resulted	P45822
1638	4	7/13/2020	14:20	7/17/2020	14:02	95.7	24.79062717	Undetermined	Undetermined	Undetermined	Negative	Resulted	P39550
1639	4	7/13/2020	14:13	7/28/2020	11:32	357.32	Undetermined	Undetermined	Undetermined	Undetermined	Negative	Resulted	P49973
1640	4	7/13/2020	14:14	7/17/2020	14:02	95.8	24.95686169	Undetermined	Undetermined	Undetermined	Negative	Resulted	P53977
1641	4	7/13/2020	14:05	7/17/2020	14:02	95.95	26.34972077	Undetermined	Undetermined	Undetermined	Negative	Resulted	P37534
1642	4	7/13/2020	14:03	7/17/2020	20:17	102.23	26.56177413	Undetermined	Undetermined	Undetermined	Negative	Resulted	P53158
1643	4	7/13/2020	14:11	7/17/2020	14:02	95.85	24.72450986	Undetermined	Undetermined	Undetermined	Negative	Resulted	P42532
1644	4	7/13/2020	14:09	7/17/2020	14:02	95.88	24.17440715	Undetermined	Undetermined	Undetermined	Negative	Resulted	P38248
1645	4	7/13/2020	14:07	7/17/2020	14:02	95.92	24.79129837	Undetermined	Undetermined	Undetermined	Negative	Resulted	P57197
1646	4	7/13/2020	14:19	7/17/2020	14:02	95.72	26.02593247	Undetermined	Undetermined	Undetermined	Negative	Resulted	P42553
1647	4	7/13/2020	14:18	7/17/2020	14:02	95.73	28.23320039	Undetermined	Undetermined	Undetermined	Negative	Resulted	P36911
1648	4	7/13/2020	14:07	7/17/2020	14:02	95.92	24.18900277	Undetermined	Undetermined	Undetermined	Negative	Resulted	P37023
1649	4	7/13/2020	14:06	7/17/2020	14:02	95.93	30.22945062	Undetermined	Undetermined	Undetermined	Negative	Resulted	P51051
1650	4	7/13/2020	14:27	7/17/2020	14:02	95.58	25.16447524	Undetermined	Undetermined	Undetermined	Negative	Resulted	P33607
1651	4	7/13/2020	14:23	7/17/2020	14:02	95.65	25.99799032	Undetermined	Undetermined	Undetermined	Negative	Resulted	P36428
1652	4	7/13/2020	14:37	7/17/2020	14:02	95.42	24.46008488	Undetermined	Undetermined	Undetermined	Negative	Resulted	P40026
1653	4	7/13/2020	14:36	7/24/2020	13:04	262.47	27.42642543	Undetermined	Undetermined	Undetermined	Negative	Resulted	P39998
1654	4	7/13/2020	14:39	7/17/2020	14:02	95.38	32.63183369	Undetermined	Undetermined	Undetermined	Negative	Resulted	P42350
1655	4	7/13/2020	14:39	7/17/2020	14:02	95.38	25.96593983	Undetermined	Undetermined	Undetermined	Negative	Resulted	P36918
1656	4	7/13/2020	15:01	7/17/2020	14:02	95.02	25.28860002	Undetermined	Undetermined	Undetermined	Negative	Resulted	P41216
1657	4	7/13/2020	14:30	7/17/2020	14:02	95.53	23.79874047	Undetermined	Undetermined	Undetermined	Negative	Resulted	P37555
1658	4	7/13/2020	13:48	7/17/2020	14:02	96.23	27.31110907	Undetermined	Undetermined	Undetermined	Negative	Resulted	P39214
1659	4	7/13/2020	13:55	7/17/2020	14:02	96.12	25.77727919	Undetermined	Undetermined	Undetermined	Negative	Resulted	P32284
1660	4	7/13/2020	14:02	7/17/2020	20:17	102.25	27.09768734	Undetermined	Undetermined	Undetermined	Negative	Resulted	P33593
1661	4	7/13/2020	14:11	7/17/2020	14:02	95.85	27.53744597	Undetermined	Undetermined	Undetermined	Negative	Resulted	P32431
1662	4	7/13/2020	14:16	7/17/2020	15:36	97.33	Undetermined	Undetermined	Undetermined	Undetermined	Specimen Insufficient	Insufficient_PCR	P42763
1663	4	7/13/2020	14:22	7/17/2020	14:02	95.67	27.88810357	Undetermined	Undetermined	Undetermined	Negative	Resulted	P32781
1664	4	7/13/2020	14:25	7/17/2020	15:36	97.18	Undetermined	Undetermined	Undetermined	Undetermined	Specimen Insufficient	Insufficient_PCR	P58758
1665	4	7/13/2020	13:43	7/17/2020	14:06	96.38	24.3190737	Undetermined	Undetermined	Undetermined	Negative	Resulted	P59087
1666	4	7/13/2020	14:14	7/17/2020	14:02	95.8	23.68919454	Undetermined	Undetermined	Undetermined	Negative	Resulted	P42497
1667	4	7/13/2020	14:14	7/17/2020	14:02	95.8	30.18487153	Undetermined	Undetermined	Undetermined	Negative	Resulted	P54439
1668	4	7/13/2020	14:18	7/17/2020	14:02	95.73	26.09739978	Undetermined	Undetermined	Undetermined	Negative	Resulted	P42427
1669	4	7/13/2020	14:57	7/17/2020	20:17	101.33	27.76342385	Undetermined	Undetermined	Undetermined	Negative	Resulted	P32046
1670	4	7/13/2020	15:00	7/17/2020	14:02	95.03	24.47665705	Undetermined	Undetermined	Undetermined	Negative	Resulted	P41706
1671	4	7/13/2020	14:12	7/17/2020	14:02	95.83	26.13393973	Undetermined	Undetermined	Undetermined	Negative	Resulted	P41923
1672	4	7/13/2020	14:37	7/17/2020	14:02	95.42	24.5070211	Undetermined	Undetermined	Undetermined	Negative	Resulted	P39375
1673	4	7/13/2020	14:41	7/17/2020	14:02	95.35	25.21402967	Undetermined	Undetermined	Undetermined	Negative	Resulted	P53053
1674	4	7/13/2020	14:39	7/17/2020	14:02	95.38	25.7086499	Undetermined	Undetermined	Undetermined	Negative	Resulted	P39718
1675	4	7/13/2020	14:46	7/17/2020	14:02	95.27	24.63251089	Undetermined	Undetermined	Undetermined	Negative	Resulted	P42357
1676	4	7/13/2020	14:35	7/17/2020	14:02	95.45	24.65218952	Undetermined	Undetermined	Undetermined	Negative	Resulted	P37121
1677	3	7/8/2020	14:08	7/10/2020	13:40	47.53	27.60455105	Undetermined	Undetermined	Undetermined	Negative	Resulted	P49861
1678	3	7/8/2020	14:09	7/16/2020	18:21	196.2					Specimen Insufficient	Insufficient_noPCR	P33698
1679	3	7/8/2020	14:14	7/10/2020	13:40	47.43	27.8005049	Undetermined	Undetermined	Undetermined	Negative	Resulted	P32494
1680	3	7/8/2020	15:29	7/10/2020	13:37	46.13	30.09578523	Undetermined	Undetermined	Undetermined	Negative	Resulted	P33348
1681	3	7/8/2020	15:30	7/10/2020	13:37	46.12	35.19566582	Undetermined	Undetermined	Undetermined	Negative	Resulted	P49252
1682	3	7/8/2020	15:33	7/10/2020	13:37	46.07	29.04893863	Undetermined	Undetermined	Undetermined	Negative	Resulted	P35084
1683	3	7/8/2020	15:34	7/10/2020	13:37	46.05	32.00423709	Undetermined	Undetermined	Undetermined	Negative	Resulted	P47845
1684	3	7/8/2020	15:37	7/10/2020	13:37	46	30.22691478	Undetermined	Undetermined	Undetermined	Negative	Resulted	P34097
1685	3	7/8/2020	15:38	7/16/2020	18:21	194.72					Specimen Insufficient	Insufficient_noPCR	P32704
1686	3	7/8/2020	15:39	7/10/2020	13:37	45.97	26.71259788	Undetermined	Undetermined	Undetermined	Negative	Resulted	P34489
1687	3	7/8/2020	15:04	7/17/2020	13:59	214.92	Undetermined	Undetermined	Undetermined	Undetermined	Negative	Resulted	P34398
1688	3	7/8/2020	15:08	7/16/2020	18:21	195.22					Specimen Insufficient	Insufficient_noPCR	P35455
1689	3	7/8/2020	15:09	7/10/2020	13:37	46.47	26.39994996	Undetermined	Undetermined	Undetermined	Negative	Resulted	P32858
1690	3	7/8/2020	15:12	7/10/2020	13:37	46.42	28.7299188	Undetermined	Undetermined	Undetermined	Negative	Resulted	P32767
1691	3	7/8/2020	15:21	7/10/2020	13:37	46.27	31.51976967	Undetermined	Undetermined	Undetermined	Negative	Resulted	P35798
1692	3	7/8/2020	15:23	7/10/2020	13:37	46.23	26.5505316	Undetermined	Undetermined	Undetermined	Negative	Resulted	P32648
1693	3	7/8/2020	15:26	7/10/2020	13:37	46.18	28.04010623	Undetermined	Undetermined	Undetermined	Negative	Resulted	P32529
1694	3	7/8/2020	15:28	7/10/2020	13:37	46.15	34.1667172	Undetermined	Undetermined	Undetermined	Negative	Resulted	P49896
1695	3	7/8/2020	15:32	7/10/2020	13:37	46.08	30.92261616	Undetermined	Undetermined	Undetermined	Negative	Resulted	P32158
1696	3	7/8/2020	14:41	7/10/2020	13:40	46.98	28.99006029	Undetermined	Undetermined	Undetermined	Negative	Resulted	P32305
1697	3	7/8/2020	14:42	7/17/2020	15:35	216.88	Undetermined	Undetermined	Undetermined	Undetermined	Specimen Insufficient	Insufficient_PCR	P33719
1698	3	7/8/2020	14:49	7/10/2020	13:37	46.8	28.42109244	Undetermined	Undetermined	Undetermined	Negative	Resulted	P32025
1699	3	7/8/2020	14:54	7/10/2020	13:37	46.72	26.32386234	Undetermined	Undetermined	Undetermined	Negative	Resulted	P35308
1700	3	7/8/2020	14:55	7/10/2020	13:37	46.7	25.24561595	Undetermined	Undetermined	Undetermined	Negative	Resulted	P33894
1701	3	7/8/2020	15:01	7/10/2020	13:37	46.6	30.44565534	Undetermined	Undetermined	Undetermined	Negative	Resulted	P33453
1702	3	7/8/2020	14:59	7/17/2020	15:35	216.6	Undetermined	Undetermined	Undetermined	Undetermined	Specimen Insufficient	Insufficient_PCR	P33684
1703	3	7/8/2020	14:58	7/17/2020	15:35	216.62	Undetermined	Undetermined	Undetermined	Undetermined	Specimen Insufficient	Insufficient_PCR	P33537
1704	3	7/8/2020	14:56	7/17/2020	13:59	215.05	Undetermined	Undetermined	Undetermined	Undetermined	Negative	Resulted	P33411
1705	3	7/8/2020	14:29	7/10/2020	13:40	47.18	27.1758839	Undetermined	Undetermined	Undetermined	Negative	Resulted	P45318
1706	3	7/8/2020	14:35	7/10/2020	13:40	47.08	30.17616312	Undetermined	Undetermined	Undetermined	Negative	Resulted	P33999
1707	3	7/8/2020	14:34	7/10/2020	13:40	47.1	25.59026281	Undetermined	Undetermined	Undetermined	Negative	Resulted	P31990
1708	3	7/8/2020	14:30	7/10/2020	13:40	47.17	27.38331993	Undetermined	Undetermined	Undetermined	Negative	Resulted	P34867
1709	3	7/8/2020	14:29	7/10/2020	13:40	47.18	26.8777205	Undetermined	Undetermined	Undetermined	Negative	Resulted	P35315
1710	3	7/8/2020	14:28	7/10/2020	13:40	47.2	32.06965907	Undetermined	Undetermined	Undetermined	Negative	Resulted	P40404
1711	3	7/8/2020	14:26	7/10/2020	13:40	47.23	26.74509409	Undetermined	Undetermined	Undetermined	Negative	Resulted	P35952
1712	3	7/8/2020	14:25	7/17/2020	15:35	217.17	Undetermined	Undetermined	Undetermined	Undetermined	Specimen Insufficient	Insufficient_PCR	P48160
1713	3	7/8/2020	14:21	7/10/2020	13:40	47.32	29.39761805	Undetermined	Undetermined	Undetermined	Negative	Resulted	P32039
1714	3	7/8/2020	14:19	7/16/2020	18:21	196.03					Specimen Insufficient	Insufficient_noPCR	P32921
1715	3	7/8/2020	14:17	7/16/2020	18:21	196.07					Specimen Insufficient	Insufficient_noPCR	P32627
1716	3	7/8/2020	14:08	7/10/2020	13:40	47.53	26.31784947	Undetermined	Undetermined	Undetermined	Negative	Resulted	P32592
1717	3	7/8/2020	14:12	7/10/2020	13:40	47.47	25.66576843	Undetermined	Undetermined	Undetermined	Negative	Resulted	P33810
1718	3	7/8/2020	14:10	7/10/2020	13:40	47.5	26.51258165	Undetermined	Undetermined	Undetermined	Negative	Resulted	P34818
1719	3	7/8/2020	14:06	7/10/2020	13:40	47.57	27.26133393	Undetermined	Undetermined	Undetermined	Negative	Resulted	P35826
1720	3	7/8/2020	13:44	7/10/2020	13:40	47.93	32.68592352	Undetermined	Undetermined	Undetermined	Negative	Resulted	P34755
1721	3	7/8/2020	13:34	7/10/2020	13:40	48.1	25.65342775	Undetermined	Undetermined	Undetermined	Negative	Resulted	P34524
1722	3	7/8/2020	13:47	7/10/2020	13:40	47.88	27.40103907	Undetermined	Undetermined	Undetermined	Negative	Resulted	P33236
1723	3	7/8/2020	13:56	7/16/2020	18:21	196.42					Specimen Insufficient	Insufficient_noPCR	P49350
1724	3	7/8/2020	13:50	7/10/2020	13:40	47.83	26.58102255	Undetermined	Undetermined	Undetermined	Negative	Resulted	P34825
1725	3	7/8/2020	14:00	7/10/2020	13:40	47.67	27.21986466	Undetermined	Undetermined	Undetermined	Negative	Resulted	P39914
1726	3	7/8/2020	14:02	7/10/2020	13:40	47.63	33.5449781	Undetermined	Undetermined	Undetermined	Negative	Resulted	P48146
1727	3	7/8/2020	14:03	7/17/2020	15:35	217.53	Undetermined	Undetermined	Undetermined	Undetermined	Specimen Insufficient	Insufficient_PCR	P31731
1728	3	7/8/2020	14:04	7/10/2020	13:40	47.6	26.4136056	Undetermined	Undetermined	Undetermined	Negative	Resulted	P33901
1729	3	7/8/2020	15:14	7/10/2020	13:37	46.38	31.81661429	Undetermined	Undetermined	Undetermined	Negative	Resulted	P34118
1730	3	7/8/2020	15:15	7/17/2020	13:59	214.73	Undetermined	Undetermined	Undetermined	Undetermined	Negative	Resulted	P31472
1731	3	7/8/2020	15:35	7/10/2020	13:37	46.03	26.56281017	Undetermined	Undetermined	Undetermined	Negative	Resulted	P31829
1732	3	7/8/2020	15:09	7/10/2020	13:37	46.47	27.26267386	Undetermined	Undetermined	Undetermined	Negative	Resulted	P34503
1733	3	7/8/2020	15:07	7/10/2020	13:37	46.5	30.41456878	Undetermined	Undetermined	Undetermined	Negative	Resulted	P49952
1734	3	7/8/2020	14:59	7/10/2020	13:37	46.63	26.50248583	Undetermined	Undetermined	Undetermined	Negative	Resulted	P33180
1735	3	7/8/2020	15:21	7/16/2020	18:21	195					Specimen Insufficient	Insufficient_noPCR	P32851
1736	3	7/8/2020	15:20	7/10/2020	13:37	46.28	29.50769024	Undetermined	Undetermined	Undetermined	Negative	Resulted	P31920
1737	3	7/8/2020	14:55	7/17/2020	15:35	216.67	Undetermined	Undetermined	Undetermined	Undetermined	Specimen Insufficient	Insufficient_PCR	P35658
1738	3	7/8/2020	15:04	7/10/2020	13:37	46.55	28.35719351	Undetermined	Undetermined	Undetermined	Negative	Resulted	P42791
1739	3	7/8/2020	15:30	7/10/2020	13:37	46.12	26.82340865	Undetermined	Undetermined	Undetermined	Negative	Resulted	P35343
1740	3	7/8/2020	14:57	7/10/2020	13:37	46.67	27.74614004	Undetermined	Undetermined	Undetermined	Negative	Resulted	P32802
1741	3	7/8/2020	15:32	7/10/2020	13:37	46.08	28.75226159	Undetermined	Undetermined	Undetermined	Negative	Resulted	P32459
1742	3	7/8/2020	15:33	7/10/2020	13:37	46.07	27.21218702	Undetermined	Undetermined	Undetermined	Negative	Resulted	P49833
1743	3	7/8/2020	15:34	7/17/2020	15:35	216.02	Undetermined	Undetermined	Undetermined	Undetermined	Specimen Insufficient	Insufficient_PCR	P42371
1744	3	7/8/2020	15:38	7/10/2020	13:37	45.98	26.14835983	Undetermined	Undetermined	Undetermined	Negative	Resulted	P48202
1745	5	7/20/2020	12:38	7/22/2020	13:01	48.38	24.74881012	Undetermined	Undetermined	Undetermined	Negative	Resulted	P34811
1746	5	7/20/2020	12:38	7/22/2020	13:01	48.38	25.44923471	Undetermined	Undetermined	Undetermined	Negative	Resulted	P33880
1747	5	7/20/2020	12:51	7/22/2020	13:02	48.18	25.88047226	Undetermined	Undetermined	Undetermined	Negative	Resulted	P46865
1748	5	7/20/2020	13:00	7/22/2020	13:02	48.03	26.83334606	Undetermined	Undetermined	Undetermined	Negative	Resulted	P66332
1749	5	7/20/2020	12:36	7/22/2020	13:01	48.42	25.20309527	Undetermined	Undetermined	Undetermined	Negative	Resulted	P45549
1750	5	7/20/2020	12:34	7/22/2020	13:01	48.45	27.79128346	Undetermined	Undetermined	Undetermined	Negative	Resulted	P61565
1751	5	7/20/2020	12:30	7/22/2020	13:01	48.52	25.93931764	Undetermined	Undetermined	Undetermined	Negative	Resulted	P49924
1752	5	7/20/2020	12:58	7/22/2020	13:02	48.07	24.49151187	Undetermined	Undetermined	Undetermined	Negative	Resulted	P34062
1753	5	7/20/2020	12:49	7/22/2020	13:02	48.22	24.53515409	Undetermined	Undetermined	Undetermined	Negative	Resulted	P66269
1754	5	7/20/2020	12:50	7/22/2020	13:02	48.2	26.28050646	Undetermined	Undetermined	Undetermined	Negative	Resulted	P38514
1755	5	7/20/2020	12:51	7/22/2020	13:02	48.18	25.00400654	Undetermined	Undetermined	Undetermined	Negative	Resulted	P35847
1756	5	7/20/2020	12:57	7/22/2020	13:02	48.08	25.19166017	Undetermined	Undetermined	Undetermined	Negative	Resulted	P32837
1757	4	7/15/2020	13:31	7/17/2020	20:21	54.83	26.92033799	Undetermined	Undetermined	Undetermined	Negative	Resulted	P53564
1758	4	7/15/2020	13:30	7/17/2020	20:21	54.85	28.54297694	Undetermined	Undetermined	Undetermined	Negative	Resulted	P40362
1759	5	7/20/2020	12:48	7/22/2020	13:02	48.23	27.94157017	Undetermined	Undetermined	Undetermined	Negative	Resulted	P48279
1760	5	7/20/2020	12:47	7/22/2020	13:01	48.23	27.42271482	Undetermined	Undetermined	Undetermined	Negative	Resulted	P66283
1761	5	7/20/2020	13:06	7/22/2020	13:02	47.93	25.95032501	Undetermined	Undetermined	Undetermined	Negative	Resulted	P33138
1762	5	7/20/2020	13:07	7/22/2020	13:02	47.92	25.74905412	Undetermined	Undetermined	Undetermined	Negative	Resulted	P48251
1763	5	7/20/2020	12:46	7/22/2020	13:02	48.27	26.57250947	Undetermined	Undetermined	Undetermined	Negative	Resulted	P67606
1764	4	7/15/2020	13:06	7/17/2020	20:21	55.25	27.45090745	Undetermined	Undetermined	Undetermined	Negative	Resulted	P40411
1765	4	7/15/2020	13:07	7/17/2020	20:21	55.23	27.18900088	Undetermined	Undetermined	Undetermined	Negative	Resulted	P44814
1766	4	7/15/2020	13:09	7/17/2020	20:21	55.2	30.83248393	Undetermined	Undetermined	Undetermined	Negative	Resulted	P58450
1767	4	7/15/2020	13:08	7/17/2020	20:21	55.22	27.13572696	Undetermined	Undetermined	Undetermined	Negative	Resulted	P33355
1768	4	7/15/2020	13:29	7/17/2020	20:21	54.87	26.96503735	Undetermined	Undetermined	Undetermined	Negative	Resulted	P49546
1769	4	7/15/2020	13:01	7/17/2020	20:21	55.33	28.94688245	Undetermined	Undetermined	Undetermined	Negative	Resulted	P38801
1770	4	7/15/2020	12:54	7/17/2020	20:21	55.45	27.50224119	Undetermined	Undetermined	Undetermined	Negative	Resulted	P54334
1771	4	7/15/2020	13:01	7/17/2020	20:21	55.33	28.53909152	Undetermined	Undetermined	Undetermined	Negative	Resulted	P58275
1772	4	7/15/2020	13:53	7/17/2020	20:23	54.5	28.9318156	Undetermined	Undetermined	Undetermined	Negative	Resulted	P44842
1773	4	7/15/2020	13:39	7/17/2020	20:23	54.73	28.654869	Undetermined	Undetermined	Undetermined	Negative	Resulted	P33943
1774	4	7/15/2020	13:37	7/17/2020	20:21	54.73	28.24467384	Undetermined	Undetermined	Undetermined	Negative	Resulted	P57344
1775	4	7/15/2020	13:37	7/17/2020	20:23	54.77	29.48619532	Undetermined	Undetermined	Undetermined	Negative	Resulted	P39340
1776	4	7/15/2020	13:54	7/17/2020	20:23	54.48	28.04716361	Undetermined	Undetermined	Undetermined	Negative	Resulted	P58415
1777	4	7/15/2020	13:16	7/17/2020	20:21	55.08	27.30444144	Undetermined	Undetermined	Undetermined	Negative	Resulted	P54215
1778	4	7/15/2020	13:19	7/17/2020	20:21	55.03	27.10802526	Undetermined	Undetermined	Undetermined	Negative	Resulted	P33873
1779	4	7/15/2020	13:03	7/17/2020	20:16	55.22	Undetermined	Undetermined	Undetermined	Undetermined	Specimen Insufficient	Insufficient_PCR	P37695
1780	4	7/15/2020	14:04	7/17/2020	20:23	54.32	36.05192768	Undetermined	Undetermined	Undetermined	Negative	Resulted	P47712
1781	4	7/15/2020	13:59	7/17/2020	20:23	54.4	27.5173014	Undetermined	Undetermined	Undetermined	Negative	Resulted	P44821
1782	4	7/15/2020	13:58	7/17/2020	20:23	54.42	26.82639044	Undetermined	Undetermined	Undetermined	Negative	Resulted	P37345
1783	4	7/15/2020	14:13	7/17/2020	20:23	54.17	27.69931204	Undetermined	Undetermined	Undetermined	Negative	Resulted	P39697
1784	4	7/15/2020	14:12	7/17/2020	20:23	54.18	26.99414361	Undetermined	Undetermined	Undetermined	Negative	Resulted	P39536
1785	4	7/15/2020	14:11	7/17/2020	20:23	54.2	27.10661442	Undetermined	Undetermined	Undetermined	Negative	Resulted	P42441
1786	4	7/15/2020	14:28	7/17/2020	20:23	53.92	28.17191649	Undetermined	Undetermined	Undetermined	Negative	Resulted	P39543
1787	4	7/15/2020	14:31	7/17/2020	20:23	53.87	27.19689501	Undetermined	Undetermined	Undetermined	Negative	Resulted	P48944
1788	4	7/15/2020	14:32	7/16/2020	18:15	27.72					Specimen Insufficient	Insufficient_noPCR	P45437
1789	4	7/15/2020	14:18	7/17/2020	20:23	54.08	27.32172449	Undetermined	Undetermined	Undetermined	Negative	Resulted	P52969
1790	4	7/15/2020	14:22	7/17/2020	20:23	54.02	26.74747562	Undetermined	Undetermined	Undetermined	Negative	Resulted	P39326
1791	4	7/15/2020	14:24	7/17/2020	20:23	53.98	27.25788785	Undetermined	Undetermined	Undetermined	Negative	Resulted	P52045
1792	5	7/20/2020	13:56	7/22/2020	13:02	47.1	26.37002357	Undetermined	Undetermined	Undetermined	Negative	Resulted	P32326
1793	5	7/20/2020	14:26	7/22/2020	13:03	46.62	24.81360022	Undetermined	Undetermined	Undetermined	Negative	Resulted	P57316
1794	5	7/20/2020	14:10	7/22/2020	13:03	46.88	25.33173439	Undetermined	Undetermined	Undetermined	Negative	Resulted	P32487
1795	5	7/20/2020	13:54	7/28/2020	11:31	189.62	Undetermined	Undetermined	Undetermined	Undetermined	Specimen Insufficient	Insufficient_PCR	P37142
1796	5	7/20/2020	14:13	7/22/2020	13:03	46.83	24.08978545	Undetermined	Undetermined	Undetermined	Negative	Resulted	P32389
1797	5	7/20/2020	14:09	7/24/2020	13:06	94.95	25.47546591	Undetermined	Undetermined	Undetermined	Specimen Insufficient	Insufficient_PCR	P61628
1798	5	7/20/2020	13:58	7/28/2020	11:31	189.55	Undetermined	Undetermined	Undetermined	Undetermined	Specimen Insufficient	Insufficient_PCR	P33488
1799	5	7/20/2020	13:10	7/22/2020	13:02	47.87	25.57535502	Undetermined	Undetermined	Undetermined	Negative	Resulted	P35749
1800	5	7/20/2020	14:29	7/22/2020	13:03	46.57	24.51350016	Undetermined	Undetermined	Undetermined	Negative	Resulted	P32977
1801	5	7/20/2020	14:27	7/24/2020	13:01	94.57	26.60380078	Undetermined	Undetermined	Undetermined	Negative	Resulted	P35966
1802	5	7/20/2020	14:25	7/22/2020	13:03	46.63	25.00882923	Undetermined	Undetermined	Undetermined	Negative	Resulted	P32039
1803	3	7/8/2020	15:41	7/10/2020	13:37	45.93	30.63728536	Undetermined	Undetermined	Undetermined	Negative	Resulted	P32676
1804	5	7/20/2020	13:04	7/24/2020	13:01	95.95	28.97076334	Undetermined	Undetermined	Undetermined	Negative	Resulted	P49980
1805	5	7/20/2020	13:03	7/22/2020	13:02	47.98	25.67037637	Undetermined	Undetermined	Undetermined	Negative	Resulted	P33530
1806	3	7/8/2020	14:49	7/17/2020	13:59	215.17	Undetermined	Undetermined	Undetermined	Undetermined	Negative	Resulted	P35000
1807	3	7/8/2020	15:38	7/10/2020	13:37	45.98	32.24187412	Undetermined	Undetermined	Undetermined	Negative	Resulted	P34412
1808	3	7/8/2020	15:23	7/10/2020	13:37	46.23	25.29729088	Undetermined	Undetermined	Undetermined	Negative	Resulted	P31983
1809	3	7/8/2020	15:28	7/17/2020	15:35	216.12	Undetermined	Undetermined	Undetermined	Undetermined	Specimen Insufficient	Insufficient_PCR	P31360
1810	3	7/8/2020	15:45	7/10/2020	13:40	45.92	28.55994413	Undetermined	Undetermined	Undetermined	Negative	Resulted	P33936
1811	3	7/8/2020	15:43	7/10/2020	13:40	45.95	30.41580814	Undetermined	Undetermined	Undetermined	Negative	Resulted	P49882
1812	3	7/8/2020	14:51	7/10/2020	13:37	46.77	27.93012366	Undetermined	Undetermined	Undetermined	Negative	Resulted	P33033
1813	4	7/15/2020	15:45	7/17/2020	20:23	52.63	29.00099265	Undetermined	Undetermined	Undetermined	Negative	Resulted	P50393
1814	3	7/8/2020	15:46	7/10/2020	13:40	45.9	29.6595152	Undetermined	Undetermined	Undetermined	Negative	Resulted	P33572
1815	5	7/20/2020	15:55	7/22/2020	13:04	45.15	25.79549516	Undetermined	Undetermined	Undetermined	Negative	Resulted	P33936
1816	5	7/22/2020	10:17	7/28/2020	11:31	145.23	Undetermined	Undetermined	Undetermined	Undetermined	Specimen Insufficient	Insufficient_PCR	P38220
1817	5	7/20/2020	15:52	7/22/2020	13:04	45.2	24.60109892	Undetermined	Undetermined	Undetermined	Negative	Resulted	P34818
1818	3	7/8/2020	15:55	7/10/2020	13:40	45.75	28.14154606	Undetermined	Undetermined	Undetermined	Negative	Resulted	P32613
1819	3	7/8/2020	15:58	7/10/2020	13:40	45.7	25.9026676	Undetermined	Undetermined	Undetermined	Negative	Resulted	P32935
1820	5	7/20/2020	15:45	7/22/2020	13:04	45.32	24.97277693	Undetermined	Undetermined	Undetermined	Negative	Resulted	P44926
1821	5	7/20/2020	15:54	7/22/2020	13:03	45.15	25.57792969	Undetermined	Undetermined	Undetermined	Negative	Resulted	P32613
1822	3	7/8/2020	15:53	7/17/2020	13:59	214.1	Undetermined	Undetermined	Undetermined	Undetermined	Negative	Resulted	P35196
1823	3	7/8/2020	15:47	7/10/2020	13:40	45.88	28.27465486	Undetermined	Undetermined	Undetermined	Negative	Resulted	P45766
1824	5	7/20/2020	15:09	7/22/2020	13:04	45.92	25.04343764	Undetermined	Undetermined	Undetermined	Negative	Resulted	P63630
1825	5	7/20/2020	15:59	7/22/2020	13:04	45.08	25.73256087	Undetermined	Undetermined	Undetermined	Negative	Resulted	P66486
1826	5	7/20/2020	15:49	7/22/2020	13:04	45.25	26.21182506	Undetermined	Undetermined	Undetermined	Negative	Resulted	P63413
1827	4	7/15/2020	15:44	7/17/2020	20:23	52.65	27.40585985	Undetermined	Undetermined	Undetermined	Negative	Resulted	P41202
1828	5	7/22/2020	10:16	7/24/2020	13:01	50.75	26.07713349	Undetermined	Undetermined	Undetermined	Negative	Resulted	P32396
1829	5	7/20/2020	15:52	7/22/2020	13:04	45.2	25.37603684	Undetermined	Undetermined	Undetermined	Negative	Resulted	P39032
1830	4	7/15/2020	15:47	7/17/2020	20:23	52.6	27.49216285	Undetermined	Undetermined	Undetermined	Negative	Resulted	P37513
1831	5	7/20/2020	15:22	7/22/2020	13:03	45.68	27.04194565	Undetermined	Undetermined	Undetermined	Negative	Resulted	P49063
1832	4	7/15/2020	15:49	7/17/2020	20:23	52.57	31.02337653	Undetermined	Undetermined	Undetermined	Negative	Resulted	P33271
1833	4	7/15/2020	15:52	7/17/2020	20:23	52.52	26.95755801	Undetermined	Undetermined	Undetermined	Negative	Resulted	P32655
1834	5	7/20/2020	15:26	7/24/2020	14:53	95.45					Specimen Insufficient	Insufficient_noPCR	P59220
1835	5	7/20/2020	15:06	7/22/2020	13:03	45.95	25.61251091	Undetermined	Undetermined	Undetermined	Negative	Resulted	P31969
1836	5	7/20/2020	15:05	7/22/2020	13:03	45.97	25.68395952	Undetermined	Undetermined	Undetermined	Negative	Resulted	P31983
1837	5	7/20/2020	14:56	7/22/2020	13:03	46.12	25.8028119	Undetermined	Undetermined	Undetermined	Negative	Resulted	P45794
1838	5	7/20/2020	15:45	7/22/2020	13:04	45.32	26.0708971	Undetermined	Undetermined	Undetermined	Negative	Resulted	P64505
1839	5	7/20/2020	15:15	7/22/2020	13:04	45.82	25.28799361	Undetermined	Undetermined	Undetermined	Negative	Resulted	P57246
1840	5	7/20/2020	15:01	7/22/2020	13:03	46.03	31.65539928	Undetermined	Undetermined	Undetermined	Negative	Resulted	P63644
1841	5	7/20/2020	14:55	7/22/2020	13:03	46.13	25.36109757	Undetermined	Undetermined	Undetermined	Negative	Resulted	P45906
1842	5	7/20/2020	15:34	7/22/2020	13:04	45.5	25.00739433	Undetermined	Undetermined	Undetermined	Negative	Resulted	P35252
1843	5	7/20/2020	15:17	7/22/2020	13:03	45.77	24.62787227	Undetermined	Undetermined	Undetermined	Negative	Resulted	P33649
1844	5	7/20/2020	15:41	7/22/2020	13:04	45.38	31.08850151	Undetermined	Undetermined	Undetermined	Negative	Resulted	P31829
1845	5	7/20/2020	15:08	7/22/2020	13:03	45.92	25.81093813	Undetermined	Undetermined	Undetermined	Negative	Resulted	P33712
1846	5	7/20/2020	15:20	7/22/2020	13:03	45.72	25.94773958	Undetermined	Undetermined	Undetermined	Negative	Resulted	P31990
1847	5	7/20/2020	14:53	7/22/2020	13:03	46.17	25.99568254	Undetermined	Undetermined	Undetermined	Negative	Resulted	P45080
1848	5	7/20/2020	15:28	7/22/2020	13:04	45.6	24.72506551	Undetermined	Undetermined	Undetermined	Negative	Resulted	P67718
1849	4	7/15/2020	15:42	7/17/2020	20:23	52.68	26.47069433	Undetermined	Undetermined	Undetermined	Negative	Resulted	P35182
1850	5	7/20/2020	15:21	7/22/2020	13:04	45.72	27.08717333	Undetermined	Undetermined	Undetermined	Negative	Resulted	P43190
1851	5	7/20/2020	14:51	7/24/2020	13:01	94.17	25.49798706	Undetermined	Undetermined	Undetermined	Negative	Resulted	P31724
1852	5	7/20/2020	15:31	7/22/2020	13:03	45.53	25.88476472	Undetermined	Undetermined	Undetermined	Negative	Resulted	P34461
1853	4	7/15/2020	15:49	7/17/2020	20:23	52.57	29.18305275	Undetermined	Undetermined	Undetermined	Negative	Resulted	P35245
1854	5	7/20/2020	15:11	7/22/2020	13:03	45.87	24.78847048	Undetermined	Undetermined	Undetermined	Negative	Resulted	P66717
1855	5	7/20/2020	15:37	7/22/2020	13:04	45.45	25.30372786	Undetermined	Undetermined	Undetermined	Negative	Resulted	P59269
1856	5	7/20/2020	15:48	7/22/2020	13:04	45.27	25.67301963	Undetermined	Undetermined	Undetermined	Negative	Resulted	P34027
1857	4	7/15/2020	15:57	7/17/2020	20:23	52.43	30.21303339	Undetermined	Undetermined	Undetermined	Negative	Resulted	P37611
1858	5	7/20/2020	14:50	7/22/2020	13:03	46.22	24.43733509	Undetermined	Undetermined	Undetermined	Negative	Resulted	P32158
1859	4	7/15/2020	15:46	7/17/2020	20:23	52.62	26.67457523	Undetermined	Undetermined	Undetermined	Negative	Resulted	P38780
1860	4	7/15/2020	15:45	7/17/2020	20:23	52.63	26.90104361	Undetermined	Undetermined	Undetermined	Negative	Resulted	P37674
1861	5	7/20/2020	11:06	7/24/2020	13:01	97.92	24.89588476	Undetermined	Undetermined	Undetermined	Negative	Resulted	P49245
1862	5	7/20/2020	11:18	7/22/2020	12:55	49.62	29.10288793	Undetermined	Undetermined	Undetermined	Negative	Resulted	P33026
1863	5	7/20/2020	11:21	7/22/2020	12:55	49.57	25.56056792	Undetermined	Undetermined	Undetermined	Negative	Resulted	P59927
1864	5	7/20/2020	11:33	7/22/2020	12:55	49.37	25.4154458	Undetermined	Undetermined	Undetermined	Negative	Resulted	P42770
1865	4	7/13/2020	15:55	7/17/2020	14:07	94.2	24.20356142	Undetermined	Undetermined	Undetermined	Negative	Resulted	P51933
1866	4	7/13/2020	15:31	7/17/2020	14:07	94.6	25.51056765	Undetermined	Undetermined	Undetermined	Negative	Resulted	P33404
1867	4	7/15/2020	10:47	7/17/2020	20:17	57.5	27.78262154	Undetermined	Undetermined	Undetermined	Negative	Resulted	P50218
1868	5	7/20/2020	10:58	7/22/2020	12:55	49.95	24.29877173	Undetermined	Undetermined	Undetermined	Negative	Resulted	P33929
1869	4	7/13/2020	15:34	7/17/2020	14:07	94.55	25.20224677	Undetermined	Undetermined	Undetermined	Negative	Resulted	P57470
1870	5	7/20/2020	10:54	7/22/2020	12:55	50.02	25.33834119	Undetermined	Undetermined	Undetermined	Negative	Resulted	P33131
1871	4	7/13/2020	15:03	7/17/2020	14:02	94.98	23.75064406	Undetermined	Undetermined	Undetermined	Negative	Resulted	P50162
1872	4	7/13/2020	15:06	7/17/2020	14:02	94.93	27.00923591	Undetermined	Undetermined	Undetermined	Negative	Resulted	P42140
1873	4	7/13/2020	15:52	7/17/2020	20:17	100.42	27.19511672	Undetermined	Undetermined	Undetermined	Negative	Resulted	P31948
1874	5	7/20/2020	10:54	7/22/2020	12:55	50.02	29.22378765	Undetermined	Undetermined	Undetermined	Negative	Resulted	P45234
1875	5	7/20/2020	11:20	7/22/2020	12:55	49.58	25.31988795	Undetermined	Undetermined	Undetermined	Negative	Resulted	P60662
1876	5	7/20/2020	11:34	7/22/2020	13:01	49.45	26.04400736	Undetermined	Undetermined	Undetermined	Negative	Resulted	P61551
1877	5	7/20/2020	10:48	7/22/2020	12:55	50.12	28.65113777	Undetermined	Undetermined	Undetermined	Negative	Resulted	P32732
1878	5	7/20/2020	10:52	7/22/2020	12:55	50.05	27.57211661	Undetermined	Undetermined	Undetermined	Negative	Resulted	P35553
1879	5	7/20/2020	11:23	7/22/2020	12:55	49.53	24.42132113	Undetermined	Undetermined	Undetermined	Negative	Resulted	P35980
1880	5	7/20/2020	11:26	7/22/2020	12:55	49.48	25.25062241	Undetermined	Undetermined	Undetermined	Negative	Resulted	P33628
1881	5	7/20/2020	10:55	7/22/2020	12:55	50	26.17479978	Undetermined	Undetermined	Undetermined	Negative	Resulted	P48209
1882	5	7/20/2020	10:56	7/22/2020	12:55	49.98	24.95721586	Undetermined	Undetermined	Undetermined	Negative	Resulted	P33495
1883	5	7/20/2020	11:13	7/22/2020	12:55	49.7	25.18355724	Undetermined	Undetermined	Undetermined	Negative	Resulted	P45983
1884	5	7/20/2020	13:37	7/22/2020	13:02	47.42	25.0204282	Undetermined	Undetermined	Undetermined	Negative	Resulted	P66360
1885	5	7/20/2020	14:27	7/22/2020	13:03	46.6	25.29746802	Undetermined	Undetermined	Undetermined	Negative	Resulted	P46389
1886	5	7/20/2020	11:11	7/22/2020	12:55	49.73	25.19617386	Undetermined	Undetermined	Undetermined	Negative	Resulted	P60431
1887	5	7/20/2020	10:45	7/22/2020	12:55	50.17	25.16827134	Undetermined	Undetermined	Undetermined	Negative	Resulted	P35224
1888	5	7/20/2020	13:44	7/22/2020	13:02	47.3	25.05175251	Undetermined	Undetermined	Undetermined	Negative	Resulted	P63581
1889	5	7/20/2020	13:42	7/22/2020	13:02	47.33	29.41365329	Undetermined	Undetermined	Undetermined	Negative	Resulted	P66381
1890	5	7/20/2020	13:21	7/22/2020	13:02	47.68	25.31123336	Undetermined	Undetermined	Undetermined	Negative	Resulted	P66304
1891	5	7/20/2020	13:37	7/22/2020	13:02	47.42	25.34639366	Undetermined	Undetermined	Undetermined	Negative	Resulted	P67200
1892	5	7/20/2020	13:48	7/24/2020	13:01	95.22	27.2524976	Undetermined	Undetermined	Undetermined	Negative	Resulted	P67102
1893	5	7/20/2020	13:54	7/22/2020	13:03	47.15	26.19478949	Undetermined	Undetermined	Undetermined	Negative	Resulted	P33208
1894	5	7/20/2020	14:42	7/24/2020	13:01	94.32	25.5741068	Undetermined	Undetermined	Undetermined	Negative	Resulted	P36057
1895	5	7/20/2020	13:05	7/22/2020	13:03	47.97	26.96160204	Undetermined	Undetermined	Undetermined	Negative	Resulted	P49987
1896	5	7/20/2020	14:47	7/22/2020	13:03	46.27	25.89129925	Undetermined	Undetermined	Undetermined	Negative	Resulted	P33551
1897	5	7/20/2020	14:31	7/24/2020	13:01	94.5	25.24554784	Undetermined	Undetermined	Undetermined	Negative	Resulted	P35959
1898	5	7/20/2020	14:44	7/22/2020	13:03	46.32	24.97534614	Undetermined	Undetermined	Undetermined	Negative	Resulted	P44800
1899	5	7/20/2020	14:37	7/22/2020	13:03	46.43	25.73792756	Undetermined	Undetermined	Undetermined	Negative	Resulted	P66290
1900	5	7/20/2020	14:32	7/22/2020	13:03	46.52	25.2503325	Undetermined	Undetermined	Undetermined	Negative	Resulted	P50246
1901	5	7/20/2020	14:07	7/22/2020	13:02	46.92	28.12803519	Undetermined	Undetermined	Undetermined	Negative	Resulted	P67228
1902	5	7/20/2020	13:53	7/24/2020	13:01	95.13	26.35821127	Undetermined	Undetermined	Undetermined	Negative	Resulted	P73591
1903	5	7/20/2020	13:57	7/22/2020	13:02	47.08	25.3208728	Undetermined	Undetermined	Undetermined	Negative	Resulted	P45976
1904	5	7/20/2020	14:08	7/22/2020	13:02	46.9	24.74476745	Undetermined	Undetermined	Undetermined	Negative	Resulted	P42504
1905	5	7/20/2020	14:06	7/22/2020	13:02	46.93	24.5970427	Undetermined	Undetermined	Undetermined	Negative	Resulted	P60655
1906	5	7/20/2020	14:01	7/22/2020	13:03	47.03	26.58185324	Undetermined	Undetermined	Undetermined	Negative	Resulted	P32179
1907	5	7/20/2020	14:03	7/24/2020	13:01	94.97	26.26667671	Undetermined	Undetermined	Undetermined	Negative	Resulted	P32018
1908	5	7/20/2020	14:11	7/22/2020	13:03	46.87	25.34813593	Undetermined	Undetermined	Undetermined	Negative	Resulted	P66248
1909	5	7/20/2020	14:10	7/22/2020	13:03	46.88	25.01087629	Undetermined	Undetermined	Undetermined	Negative	Resulted	P32774
1910	5	7/20/2020	14:09	7/22/2020	13:03	46.9	26.02941395	Undetermined	Undetermined	Undetermined	Negative	Resulted	P67641
1911	5	7/20/2020	14:27	7/22/2020	13:03	46.6	25.49502872	Undetermined	Undetermined	Undetermined	Negative	Resulted	P32627
1912	5	7/20/2020	14:25	7/22/2020	13:03	46.63	25.37725181	Undetermined	Undetermined	Undetermined	Negative	Resulted	P31402
1913	5	7/20/2020	14:20	7/22/2020	13:03	46.72	25.29529707	Undetermined	Undetermined	Undetermined	Negative	Resulted	P33607
1914	5	7/20/2020	14:19	7/24/2020	13:01	94.7	24.96413806	Undetermined	Undetermined	Undetermined	Negative	Resulted	P36064
1915	5	7/20/2020	15:37	7/24/2020	13:01	93.4	25.07376178	Undetermined	Undetermined	Undetermined	Negative	Resulted	P34489
1916	5	7/20/2020	15:36	7/24/2020	13:01	93.42	25.65077011	Undetermined	Undetermined	Undetermined	Negative	Resulted	P42791
1917	5	7/20/2020	15:34	7/22/2020	13:04	45.5	24.6922975	Undetermined	Undetermined	Undetermined	Negative	Resulted	P33068
1918	5	7/20/2020	15:33	7/22/2020	13:04	45.52	31.66841704	Undetermined	Undetermined	Undetermined	Negative	Resulted	P33082
1919	5	7/20/2020	15:43	7/22/2020	13:04	45.35	24.54379262	Undetermined	Undetermined	Undetermined	Negative	Resulted	P45444
1920	5	7/20/2020	15:42	7/22/2020	13:03	45.35	25.54921203	Undetermined	Undetermined	Undetermined	Negative	Resulted	P35406
1921	5	7/20/2020	15:40	7/24/2020	13:01	93.35	24.7832848	Undetermined	Undetermined	Undetermined	Negative	Resulted	P42399
1922	5	7/20/2020	15:45	7/24/2020	13:01	93.27	25.8907948	Undetermined	Undetermined	Undetermined	Negative	Resulted	P45640
1923	5	7/20/2020	15:16	7/22/2020	13:03	45.78	25.88257215	Undetermined	Undetermined	Undetermined	Negative	Resulted	P46697
1924	5	7/20/2020	14:53	7/22/2020	13:03	46.17	28.61675289	Undetermined	Undetermined	Undetermined	Negative	Resulted	P33033
1925	5	7/20/2020	14:51	7/22/2020	13:03	46.2	25.84076358	Undetermined	Undetermined	Undetermined	Negative	Resulted	P60781
1926	5	7/20/2020	14:57	7/22/2020	13:04	46.12	24.8579683	Undetermined	Undetermined	Undetermined	Negative	Resulted	P33299
1927	5	7/20/2020	14:56	7/22/2020	13:03	46.12	24.77952081	Undetermined	Undetermined	Undetermined	Negative	Resulted	P48202
1928	5	7/20/2020	14:55	7/22/2020	13:03	46.13	25.09892689	Undetermined	Undetermined	Undetermined	Negative	Resulted	P34944
1929	5	7/20/2020	15:19	7/22/2020	13:03	45.73	24.95188043	Undetermined	Undetermined	Undetermined	Negative	Resulted	P37044
1930	5	7/20/2020	14:50	7/24/2020	13:01	94.18	26.17644676	Undetermined	Undetermined	Undetermined	Negative	Resulted	P44625
1931	5	7/20/2020	15:17	7/22/2020	13:04	45.78	24.82164522	Undetermined	Undetermined	Undetermined	Negative	Resulted	P38535
1932	5	7/20/2020	15:11	7/22/2020	13:03	45.87	24.79902902	Undetermined	Undetermined	Undetermined	Negative	Resulted	P39025
1933	5	7/20/2020	15:26	7/22/2020	13:04	45.63	25.23614485	Undetermined	Undetermined	Undetermined	Negative	Resulted	P34468
1934	5	7/20/2020	15:21	7/22/2020	13:04	45.72	25.69762003	Undetermined	Undetermined	Undetermined	Negative	Resulted	P37492
1935	5	7/20/2020	15:24	7/22/2020	13:04	45.67	25.39562635	Undetermined	Undetermined	Undetermined	Negative	Resulted	P36694
1936	5	7/20/2020	15:21	7/22/2020	13:03	45.7	24.97154142	Undetermined	Undetermined	Undetermined	Negative	Resulted	P32207
1937	4	7/13/2020	10:27	7/17/2020	20:17	105.83	27.40171918	Undetermined	Undetermined	Undetermined	Negative	Resulted	P39410
1938	4	7/13/2020	10:38	7/17/2020	20:17	105.65	28.26040403	Undetermined	Undetermined	Undetermined	Negative	Resulted	P51653
1939	4	7/13/2020	10:18	7/17/2020	13:59	99.68	26.97051228	Undetermined	Undetermined	Undetermined	Negative	Resulted	P36078
1940	5	7/20/2020	15:30	7/22/2020	13:04	45.57	25.85059045	Undetermined	Undetermined	Undetermined	Negative	Resulted	P45402
1941	4	7/13/2020	10:33	7/17/2020	13:59	99.43	26.56093823	Undetermined	Undetermined	Undetermined	Negative	Resulted	P50295
1942	4	7/13/2020	10:32	7/17/2020	20:17	105.75	27.49128644	Undetermined	Undetermined	Undetermined	Negative	Resulted	P36855
1943	4	7/13/2020	10:28	7/17/2020	13:59	99.52	24.97253993	Undetermined	Undetermined	Undetermined	Negative	Resulted	P50281
1944	4	7/13/2020	10:27	7/17/2020	13:59	99.53	23.82213428	Undetermined	Undetermined	Undetermined	Negative	Resulted	P39844
1945	4	7/13/2020	9:58	7/17/2020	20:17	106.32	27.6167815	Undetermined	Undetermined	Undetermined	Negative	Resulted	P37177
1946	4	7/13/2020	9:55	7/17/2020	20:17	106.37	28.96149939	Undetermined	Undetermined	Undetermined	Negative	Resulted	P36414
1947	4	7/13/2020	10:35	7/17/2020	20:17	105.7	27.70874594	Undetermined	Undetermined	Undetermined	Negative	Resulted	P38843
1948	4	7/13/2020	10:35	7/17/2020	20:17	105.7	29.43091266	Undetermined	Undetermined	Undetermined	Negative	Resulted	P39865
1949	4	7/13/2020	10:17	7/17/2020	20:17	106	28.16923321	Undetermined	Undetermined	Undetermined	Negative	Resulted	P32228
1950	4	7/13/2020	10:18	7/17/2020	20:17	105.98	28.03449082	Undetermined	Undetermined	Undetermined	Negative	Resulted	P50260
1951	4	7/13/2020	10:20	7/17/2020	20:17	105.95	26.84087112	Undetermined	Undetermined	Undetermined	Negative	Resulted	P32914
1952	4	7/13/2020	10:21	7/17/2020	20:17	105.93	27.79191598	Undetermined	Undetermined	Undetermined	Negative	Resulted	P36204
1953	5	7/20/2020	11:27	7/22/2020	12:55	49.47	25.1265358	Undetermined	Undetermined	Undetermined	Negative	Resulted	P32795
1954	4	7/13/2020	10:23	7/17/2020	20:17	105.9	27.31858737	Undetermined	Undetermined	Undetermined	Negative	Resulted	P57225
1955	5	7/20/2020	11:22	7/22/2020	12:55	49.55	29.31287613	Undetermined	Undetermined	Undetermined	Negative	Resulted	P59206
1956	5	7/20/2020	11:24	7/22/2020	12:55	49.52	25.26253587	Undetermined	Undetermined	Undetermined	Negative	Resulted	P33600
1957	5	7/20/2020	11:23	7/22/2020	12:55	49.53	24.21942018	Undetermined	Undetermined	Undetermined	Negative	Resulted	P34734
1958	5	7/20/2020	11:21	7/22/2020	12:55	49.57	26.17790782	Undetermined	Undetermined	Undetermined	Negative	Resulted	P55279
1959	5	7/20/2020	11:18	7/22/2020	12:55	49.62	25.68286694	Undetermined	Undetermined	Undetermined	Negative	Resulted	P48153
1960	5	7/20/2020	11:12	7/22/2020	12:55	49.72	24.64731677	Undetermined	Undetermined	Undetermined	Negative	Resulted	P34195
1961	5	7/20/2020	11:08	7/22/2020	12:55	49.78	25.15958619	Undetermined	Undetermined	Undetermined	Negative	Resulted	P32886
1962	5	7/20/2020	11:06	7/22/2020	12:55	49.82	25.44559421	Undetermined	Undetermined	Undetermined	Negative	Resulted	P33089
1963	5	7/20/2020	10:52	7/22/2020	12:55	50.05	24.89110164	Undetermined	Undetermined	Undetermined	Negative	Resulted	P32739
1964	5	7/20/2020	10:55	7/22/2020	12:55	50	29.69146542	Undetermined	Undetermined	Undetermined	Negative	Resulted	P33012
1965	5	7/20/2020	10:56	7/22/2020	12:55	49.98	25.82800505	Undetermined	Undetermined	Undetermined	Negative	Resulted	P35938
1966	5	7/20/2020	11:00	7/22/2020	12:55	49.92	24.97244283	Undetermined	Undetermined	Undetermined	Negative	Resulted	P45521
1967	5	7/20/2020	11:00	7/22/2020	12:55	49.92	24.99021719	Undetermined	Undetermined	Undetermined	Negative	Resulted	P49994
1968	5	7/20/2020	11:02	7/22/2020	12:55	49.88	21.3662871	Undetermined	Undetermined	Undetermined	Negative	Resulted	P50036
1969	5	7/20/2020	10:41	7/22/2020	12:55	50.23	26.25859502	Undetermined	Undetermined	Undetermined	Negative	Resulted	P45514
1970	5	7/20/2020	11:03	7/24/2020	13:01	97.97	26.48599683	Undetermined	Undetermined	Undetermined	Negative	Resulted	P34979
1971	5	7/20/2020	10:45	7/22/2020	12:55	50.17	26.23024124	Undetermined	Undetermined	Undetermined	Negative	Resulted	P48307
1972	5	7/20/2020	10:46	7/22/2020	12:55	50.15	26.74553659	Undetermined	Undetermined	Undetermined	Negative	Resulted	P39963
1973	5	7/20/2020	10:42	7/22/2020	12:55	50.22	25.18410755	Undetermined	Undetermined	Undetermined	Negative	Resulted	P33565
1974	5	7/20/2020	10:41	7/22/2020	12:55	50.23	27.42540404	Undetermined	Undetermined	Undetermined	Negative	Resulted	P50092
1975	5	7/20/2020	10:40	7/22/2020	12:55	50.25	34.20846472	Undetermined	Undetermined	Undetermined	Negative	Resulted	P33418
1976	5	7/20/2020	10:54	7/22/2020	12:55	50.02	25.19175661	Undetermined	Undetermined	Undetermined	Negative	Resulted	P50071
1977	4	7/13/2020	15:52	7/17/2020	14:07	94.25	25.60966465	Undetermined	Undetermined	Undetermined	Negative	Resulted	P36274
1978	4	7/13/2020	15:56	7/17/2020	20:17	100.35	27.89525976	Undetermined	Undetermined	Undetermined	Negative	Resulted	P39585
1979	4	7/15/2020	11:03	7/17/2020	20:17	57.23	30.1170497	Undetermined	Undetermined	Undetermined	Negative	Resulted	P50778
1980	4	7/15/2020	11:04	7/17/2020	20:21	57.28	27.69692703	Undetermined	Undetermined	Undetermined	Negative	Resulted	P50533
1981	4	7/15/2020	11:05	7/17/2020	20:17	57.2	27.96163388	Undetermined	Undetermined	Undetermined	Negative	Resulted	P34230
1982	4	7/15/2020	11:07	7/17/2020	20:21	57.23	27.48851999	Undetermined	Undetermined	Undetermined	Negative	Resulted	P42833
1983	4	7/13/2020	15:53	7/17/2020	14:07	94.23	25.62151082	Undetermined	Undetermined	Undetermined	Negative	Resulted	P33040
1984	4	7/15/2020	10:07	7/17/2020	20:17	58.17	26.83150301	Undetermined	Undetermined	Undetermined	Negative	Resulted	P42364
1985	4	7/15/2020	10:15	7/17/2020	20:17	58.03	27.53226848	Undetermined	Undetermined	Undetermined	Negative	Resulted	P35329
1986	4	7/15/2020	10:39	7/17/2020	20:17	57.63	28.01413232	Undetermined	Undetermined	Undetermined	Negative	Resulted	P35700
1987	4	7/15/2020	10:15	7/17/2020	20:17	58.03	27.18809249	Undetermined	Undetermined	Undetermined	Negative	Resulted	P52234
1988	4	7/15/2020	10:22	7/17/2020	20:17	57.92	26.7739726	Undetermined	Undetermined	Undetermined	Negative	Resulted	P37709
1989	4	7/15/2020	10:23	7/17/2020	20:17	57.9	31.07348997	Undetermined	Undetermined	Undetermined	Negative	Resulted	P58303
1990	4	7/15/2020	10:31	7/17/2020	20:17	57.77	29.94782746	Undetermined	Undetermined	Undetermined	Negative	Resulted	P40110
1991	4	7/15/2020	10:33	7/17/2020	20:17	57.73	27.3339803	Undetermined	Undetermined	Undetermined	Negative	Resulted	P49742
1992	4	7/15/2020	9:35	7/17/2020	20:17	58.7	27.65027841	Undetermined	Undetermined	Undetermined	Negative	Resulted	P39361
1993	4	7/15/2020	9:49	7/17/2020	20:17	58.47	28.0380165	Undetermined	Undetermined	Undetermined	Negative	Resulted	P38969
1994	4	7/15/2020	9:57	7/17/2020	20:17	58.33	31.17117404	Undetermined	Undetermined	Undetermined	Negative	Resulted	P36939
1995	4	7/15/2020	10:04	7/17/2020	20:17	58.22	27.56002343	Undetermined	Undetermined	Undetermined	Negative	Resulted	P51170
1996	4	7/15/2020	10:08	7/17/2020	20:17	58.15	29.62827037	Undetermined	Undetermined	Undetermined	Negative	Resulted	P37359
1997	4	7/15/2020	10:08	7/17/2020	20:17	58.15	27.42957318	Undetermined	Undetermined	Undetermined	Negative	Resulted	P54376
1998	4	7/15/2020	10:09	7/17/2020	20:17	58.13	29.37873295	Undetermined	Undetermined	Undetermined	Negative	Resulted	P39228
1999	4	7/15/2020	10:11	7/17/2020	20:17	58.1	28.34720326	Undetermined	Undetermined	Undetermined	Negative	Resulted	P56672
[truncated: 10,603 more rows]
