# Supplementary material for: Launching a saliva-based SARS-CoV-2 surveillance testing program on a university campus
Source: PLoS One. 2021 May 26;16(5):e0251296. doi: 10.1371/journal.pone.0251296 (PMC8153421; doi:10.1371/journal.pone.0251296)
Supplement: S3 Table — (CSV) [file pone.0251296.s008.csv]

	participant	age	sex	campus_building	datetimejoined	possibleappts
1	P21105	37	Male	1046	8/4/2020 20:19	6
2	P21112	20	Female	NA	10/19/2020 19:31	1
3	P21119	20	Female	NA	10/19/2020 20:40	1
4	P21126	20	Male	NA	10/19/2020 19:58	1
5	P21133	28	Male	1099	10/19/2020 20:49	1
6	P21140	20	Female	NA	10/20/2020 10:35	1
7	P21147	21	Female	NA	10/20/2020 10:42	1
8	P21154	22	Female	NA	10/20/2020 11:29	1
9	P31192	24	Male	1064	6/19/2020 13:45	9
10	P31199	37	Female	1054	6/19/2020 13:47	9
11	P31227	34	Female	1054	6/19/2020 13:54	9
12	P31248	32	Male	1054	6/19/2020 13:55	9
13	P31255	31	Male	1064	6/19/2020 13:55	9
14	P31276	44	Male	1064	6/19/2020 13:57	9
15	P31304	29	Female	1054	6/19/2020 14:02	9
16	P31325	54	Male	1097	6/19/2020 14:04	9
17	P31332	34	Male	1054	6/19/2020 14:05	9
18	P31360	47	Male	1064	6/19/2020 14:14	9
19	P31367	31	Male	1099	6/19/2020 14:15	9
20	P31374	29	Female	1054	6/19/2020 14:16	9
21	P31388	28	Female	1099	6/19/2020 14:17	9
22	P31395	25	Male	1090	6/19/2020 14:17	9
23	P31402	46	Female	1064	6/19/2020 14:17	9
24	P31416	20	Male	1017	6/19/2020 14:22	9
25	P31423	30	Female	1054	6/19/2020 14:23	9
26	P31451	25	Male	1054	6/19/2020 14:31	9
27	P31472	51	Male	1054	6/19/2020 14:35	9
28	P31486	33	Female	1064	6/19/2020 14:36	9
29	P31528	33	Female	1076	6/19/2020 14:44	9
30	P31535	64	Male	1072	6/19/2020 14:46	9
31	P31563	31	Female	1099	6/19/2020 14:49	9
32	P31633	30	Female	1097	6/19/2020 15:09	9
33	P31640	29	Male	1064	6/19/2020 15:11	9
34	P31689	31	Female	1057	6/19/2020 15:24	9
35	P31710	48	Male	NA	6/19/2020 15:34	9
36	P31724	36	Male	1090	6/19/2020 15:58	9
37	P31731	32	Female	1090	6/19/2020 16:00	9
38	P31738	31	Male	1090	6/19/2020 16:01	9
39	P31745	25	Male	1090	6/19/2020 16:04	9
40	P31752	25	Female	1090	6/19/2020 16:06	9
41	P31759	60	Female	1090	6/19/2020 16:08	9
42	P31766	29	Female	1054	6/19/2020 16:11	9
43	P31773	45	Female	1090	6/19/2020 16:12	9
44	P31780	28	Female	1064	6/19/2020 16:14	9
45	P31787	29	Male	1090	6/19/2020 16:14	9
46	P31794	56	Female	1090	6/19/2020 16:15	9
47	P31801	32	Male	1064	6/19/2020 16:17	9
48	P31808	35	Female	1090	6/19/2020 16:18	9
49	P31815	31	Female	1090	6/19/2020 16:18	9
50	P31822	57	Female	1090	6/19/2020 16:22	9
51	P31829	23	Male	1064	6/19/2020 16:28	9
52	P31836	43	Female	1097	6/19/2020 16:28	9
53	P31843	71	Male	1064	6/19/2020 16:29	9
54	P31850	45	Male	1090	6/19/2020 16:33	9
55	P31857	60	Female	1099	6/19/2020 16:34	9
56	P31864	34	Male	1074	6/19/2020 16:40	9
57	P31871	29	Male	1092	6/19/2020 16:41	9
58	P31878	28	Female	1064	6/19/2020 16:42	9
59	P31885	25	Female	1090	6/19/2020 16:45	9
60	P31892	30	Male	1064	6/19/2020 16:45	9
61	P31899	45	Female	1064	6/19/2020 16:46	9
62	P31906	34	Female	1064	6/19/2020 16:47	9
63	P31913	24	Male	1090	6/19/2020 16:49	9
64	P31920	26	Female	1054	6/19/2020 16:54	9
65	P31927	29	Female	1064	6/19/2020 16:55	9
66	P31934	25	Female	1093	6/19/2020 16:57	9
67	P31948	31	Male	1054	6/19/2020 17:01	9
68	P31955	23	Female	1060	6/19/2020 17:04	9
69	P31962	27	Female	1064	6/19/2020 17:04	9
70	P31969	40	Male	1051	6/19/2020 17:07	9
71	P31976	23	Female	1060	6/19/2020 17:07	9
72	P31983	30	Female	1063	6/19/2020 17:09	9
73	P31990	23	Female	1054	6/19/2020 17:11	9
74	P31997	56	Male	1093	6/19/2020 17:12	9
75	P32004	55	Male	1036	6/19/2020 17:12	9
76	P32011	25	Male	1060	6/19/2020 17:14	9
77	P32018	33	Female	1064	6/19/2020 17:14	9
78	P32025	50	Female	1090	6/19/2020 17:14	9
79	P32032	24	Male	1051	6/19/2020 17:16	9
80	P32039	33	Male	1064	6/19/2020 17:16	9
81	P32046	27	Female	1062	6/19/2020 17:17	9
82	P32053	23	Male	1064	6/19/2020 17:18	9
83	P32067	31	Female	1064	6/19/2020 17:22	9
84	P32074	32	Male	1060	6/19/2020 17:23	9
85	P32081	29	Male	1090	6/19/2020 17:23	9
86	P32088	41	Male	1071	6/19/2020 17:24	9
87	P32095	63	Male	1080	6/19/2020 17:24	9
88	P32102	60	Female	1029	6/19/2020 17:26	9
89	P32109	38	Female	1096	6/19/2020 17:28	9
90	P32116	62	Female	1064	6/19/2020 17:36	9
91	P32123	58	Male	1085	6/19/2020 17:36	9
92	P32130	26	Female	1041	6/19/2020 17:43	9
93	P32137	33	Female	1060	6/19/2020 17:44	9
94	P32144	25	Male	1051	6/19/2020 17:44	9
95	P32151	30	Female	1064	6/19/2020 17:46	9
96	P32158	54	Female	1064	6/19/2020 17:47	9
97	P32165	30	Male	1090	6/19/2020 17:53	9
98	P32172	24	Male	1063	6/19/2020 17:53	9
99	P32179	39	Male	1099	6/19/2020 17:55	9
100	P32186	28	Male	1099	6/19/2020 18:00	9
101	P32193	25	Male	1099	6/19/2020 18:01	9
102	P32207	25	Female	1064	6/19/2020 18:05	9
103	P32214	26	Male	1064	6/19/2020 18:06	9
104	P32221	27	Female	1090	6/19/2020 18:09	9
105	P32228	51	Male	1057	6/19/2020 18:10	9
106	P32235	64	Male	1036	6/19/2020 18:14	9
107	P32242	23	Male	1060	6/19/2020 18:15	9
108	P32249	25	Female	1090	6/19/2020 18:18	9
109	P32256	57	Female	1021	6/19/2020 18:18	9
110	P32263	51	Female	1067	6/19/2020 18:20	9
111	P32270	28	Female	1064	6/19/2020 18:27	9
112	P32277	25	Female	1090	6/19/2020 18:31	9
113	P32284	21	Female	1064	6/19/2020 18:39	9
114	P32291	30	Female	1054	6/19/2020 18:40	9
115	P32305	29	Male	1093	6/19/2020 18:46	9
116	P32326	34	Male	1093	6/19/2020 18:51	9
117	P32354	27	Female	1051	6/19/2020 18:59	9
118	P32375	26	Male	1093	6/19/2020 19:03	9
119	P32382	23	Male	1060	6/19/2020 19:07	9
120	P32389	27	Male	1060	6/19/2020 19:07	9
121	P32396	25	Male	1090	6/19/2020 19:12	9
122	P32403	24	Male	1090	6/19/2020 19:14	9
123	P32410	31	Male	1051	6/19/2020 19:16	9
124	P32417	33	Male	1081	6/19/2020 19:22	9
125	P32424	34	Female	1064	6/19/2020 19:37	9
126	P32431	29	Female	1064	6/19/2020 19:45	9
127	P32438	39	Male	1060	6/19/2020 19:47	9
128	P32445	27	Male	1063	6/19/2020 19:50	9
129	P32452	49	Female	1029	6/19/2020 19:50	9
130	P32459	26	Male	1054	6/19/2020 20:15	9
131	P32466	27	Male	1064	6/19/2020 20:17	9
132	P32473	25	Female	1060	6/19/2020 20:35	9
133	P32480	23	Female	1090	6/19/2020 20:42	9
134	P32487	29	Male	1093	6/19/2020 21:01	9
135	P32494	29	Male	1051	6/19/2020 21:09	9
136	P32501	26	Female	1060	6/19/2020 21:21	9
137	P32508	39	Female	1064	6/19/2020 21:28	9
138	P32515	39	Female	1057	6/19/2020 21:34	9
139	P32522	32	Female	1060	6/19/2020 21:36	9
140	P32529	25	Female	1060	6/19/2020 21:40	9
141	P32536	37	Female	1099	6/19/2020 22:28	9
142	P32543	30	Male	1054	6/19/2020 22:52	9
143	P32550	28	Male	1054	6/19/2020 23:04	9
144	P32557	33	Male	1057	6/20/2020 0:42	9
145	P32564	26	Male	1051	6/20/2020 7:03	9
146	P32571	69	Male	1057	6/20/2020 7:11	9
147	P32578	83	Male	1063	6/20/2020 8:01	9
148	P32585	21	Female	1029	6/20/2020 8:50	9
149	P32592	27	Male	1060	6/20/2020 9:17	9
150	P32599	25	Male	1060	6/20/2020 9:23	9
151	P32606	27	Male	1064	6/20/2020 9:29	9
152	P32613	23	Female	1054	6/20/2020 9:37	9
153	P32620	30	Female	1054	6/20/2020 9:46	9
154	P32627	30	Male	1054	6/20/2020 9:49	9
155	P32634	53	Male	1057	6/20/2020 10:12	9
156	P32641	38	Female	1054	6/20/2020 10:14	9
157	P32648	32	Male	1054	6/20/2020 10:20	9
158	P32655	33	Female	1054	6/20/2020 10:28	9
159	P32662	39	Male	1064	6/20/2020 10:32	9
160	P32669	33	Male	1071	6/20/2020 10:34	9
161	P32676	28	Male	1063	6/20/2020 10:45	9
162	P32683	19	Female	1054	6/20/2020 11:02	9
163	P32690	28	Male	1054	6/20/2020 11:03	9
164	P32697	21	Male	1054	6/20/2020 11:07	9
165	P32704	31	Female	1054	6/20/2020 11:11	9
166	P32711	35	Female	1054	6/20/2020 11:12	9
167	P32718	26	Male	1054	6/20/2020 11:12	9
168	P32725	27	Male	1054	6/20/2020 11:12	9
169	P32732	31	Female	1054	6/20/2020 11:13	9
170	P32739	31	Female	1054	6/20/2020 11:16	9
171	P32746	32	Male	1054	6/20/2020 11:27	9
172	P32753	24	Female	1054	6/20/2020 11:29	9
173	P32760	43	Female	1069	6/20/2020 11:35	9
174	P32767	31	Male	1054	6/20/2020 11:49	9
175	P32774	32	Male	1099	6/20/2020 11:51	9
176	P32781	27	Male	1054	6/20/2020 12:01	9
177	P32788	53	Female	1054	6/20/2020 12:03	9
178	P32795	56	Male	1086	6/20/2020 12:03	9
179	P32802	25	Female	1060	6/20/2020 12:06	9
180	P32809	36	Female	1099	6/20/2020 12:07	9
181	P32816	26	Female	1099	6/20/2020 12:08	9
182	P32823	56	Male	1029	6/20/2020 12:13	9
183	P32830	27	Female	1057	6/20/2020 12:15	9
184	P32837	66	Male	1033	6/20/2020 12:58	9
185	P32844	23	Male	1090	6/20/2020 13:02	9
186	P32851	33	Female	1090	6/20/2020 13:25	9
187	P32858	57	Female	1096	6/20/2020 13:34	9
188	P32865	33	Male	1064	6/20/2020 13:47	9
189	P32872	31	Female	1076	6/20/2020 13:50	9
190	P32879	41	Male	1054	6/20/2020 13:51	9
191	P32886	36	Female	1064	6/20/2020 13:52	9
192	P32893	24	Male	1051	6/20/2020 13:57	9
193	P32900	22	Female	1054	6/20/2020 14:09	9
194	P32907	24	Female	1064	6/20/2020 14:17	9
195	P32914	54	Female	1057	6/20/2020 14:47	9
196	P32921	59	Male	1099	6/20/2020 14:57	9
197	P32928	30	Female	1064	6/20/2020 15:22	9
198	P32935	25	Female	1063	6/20/2020 15:24	9
199	P32942	23	Male	1060	6/20/2020 15:30	9
200	P32949	24	Female	1060	6/20/2020 15:32	9
201	P32956	28	Male	1018	6/20/2020 15:41	9
202	P32963	23	Female	1060	6/20/2020 15:42	9
203	P32970	32	Male	1064	6/20/2020 15:54	9
204	P32977	31	Female	1057	6/20/2020 15:57	9
205	P32984	52	Female	1069	6/20/2020 15:58	9
206	P32991	56	Male	1071	6/20/2020 16:33	9
207	P32998	78	Male	1093	6/20/2020 16:45	9
208	P33005	27	Male	1060	6/20/2020 16:56	9
209	P33012	31	Male	1071	6/20/2020 16:59	9
210	P33019	26	Male	1051	6/20/2020 17:19	9
211	P33026	56	Female	1093	6/20/2020 17:37	9
212	P33033	27	Male	1054	6/20/2020 17:37	9
213	P33040	57	Female	1041	6/20/2020 18:11	9
214	P33047	24	Female	1063	6/20/2020 18:14	9
215	P33054	43	Female	1064	6/20/2020 18:32	9
216	P33061	34	Female	1013	6/20/2020 19:34	9
217	P33068	28	Female	1057	6/20/2020 19:34	9
218	P33075	23	Female	1054	6/20/2020 19:41	9
219	P33082	32	Male	1057	6/20/2020 19:43	9
220	P33089	34	Female	1057	6/20/2020 19:47	9
221	P33096	32	Male	1099	6/20/2020 19:49	9
222	P33103	53	Female	1057	6/20/2020 19:52	9
223	P33110	31	Female	1099	6/20/2020 19:52	9
224	P33117	58	Male	1057	6/20/2020 19:55	9
225	P33124	36	Female	1054	6/20/2020 19:55	9
226	P33131	71	Female	1057	6/20/2020 19:56	9
227	P33138	54	Female	1013	6/20/2020 19:58	9
228	P33145	38	Female	1099	6/20/2020 19:59	9
229	P33152	32	Male	1013	6/20/2020 20:03	9
230	P33159	33	Male	1064	6/20/2020 20:05	9
231	P33166	70	Female	1097	6/20/2020 20:05	9
232	P33173	74	Male	1057	6/20/2020 20:05	9
233	P33180	40	Female	1099	6/20/2020 20:07	9
234	P33187	30	Male	1099	6/20/2020 20:09	9
235	P33194	58	Female	1093	6/20/2020 20:10	9
236	P33201	69	Male	1067	6/20/2020 20:11	9
237	P33208	28	Male	1099	6/20/2020 20:13	9
238	P33215	46	Male	1057	6/20/2020 20:13	9
239	P33222	44	Female	1057	6/20/2020 20:16	9
240	P33229	56	Female	1099	6/20/2020 20:19	9
241	P33236	27	Female	1013	6/20/2020 20:24	9
242	P33243	70	Male	1099	6/20/2020 20:26	9
243	P33250	35	Male	1064	6/20/2020 20:27	9
244	P33257	34	Female	1099	6/20/2020 20:32	9
245	P33264	25	Male	1057	6/20/2020 20:35	9
246	P33271	31	Male	1099	6/20/2020 20:46	9
247	P33278	34	Female	1099	6/20/2020 20:48	9
248	P33285	27	Female	1064	6/20/2020 20:51	9
249	P33292	30	Male	1051	6/20/2020 20:51	9
250	P33299	37	Female	1099	6/20/2020 20:53	9
251	P33306	29	Male	1090	6/20/2020 20:56	9
252	P33313	32	Female	1057	6/20/2020 20:58	9
253	P33320	31	Male	1064	6/20/2020 21:03	9
254	P33327	28	Female	1099	6/20/2020 21:03	9
255	P33334	53	Female	1099	6/20/2020 21:08	9
256	P33341	28	Male	1090	6/20/2020 21:09	9
257	P33348	31	Male	1099	6/20/2020 21:09	9
258	P33355	24	Female	1064	6/20/2020 21:11	9
259	P33362	41	Female	1099	6/20/2020 21:16	9
260	P33369	36	Female	NA	6/20/2020 21:21	9
261	P33376	32	Male	1099	6/20/2020 21:25	9
262	P33383	28	Male	1064	6/20/2020 21:26	9
263	P33390	28	Female	1099	6/20/2020 21:29	9
264	P33397	24	Female	1054	6/20/2020 21:52	9
265	P33404	27	Female	1013	6/20/2020 21:56	9
266	P33411	29	Female	1013	6/20/2020 21:58	9
267	P33418	33	Female	1099	6/20/2020 22:07	9
268	P33425	29	Female	1099	6/20/2020 22:25	9
269	P33432	35	Male	1099	6/20/2020 23:06	9
270	P33439	51	Female	1096	6/20/2020 23:29	9
271	P33446	42	Female	1099	6/20/2020 23:42	9
272	P33453	33	Male	1099	6/20/2020 23:43	9
273	P33460	32	Female	1064	6/21/2020 0:38	9
274	P33467	61	Female	1013	6/21/2020 5:56	9
275	P33474	53	Male	1022	6/21/2020 5:59	9
276	P33481	26	Female	1064	6/21/2020 6:29	9
277	P33488	53	Male	1094	6/21/2020 6:39	9
278	P33495	43	Female	1057	6/21/2020 7:08	9
279	P33502	40	Female	1099	6/21/2020 7:08	9
280	P33509	28	Female	1063	6/21/2020 8:13	9
281	P33516	35	Female	1099	6/21/2020 8:15	9
282	P33523	25	Female	1013	6/21/2020 8:17	9
283	P33530	28	Male	1099	6/21/2020 8:31	9
284	P33537	24	Female	1054	6/21/2020 8:34	9
285	P33544	40	Female	1092	6/21/2020 8:41	9
286	P33551	27	Male	1013	6/21/2020 8:51	9
287	P33558	24	Female	1099	6/21/2020 8:59	9
288	P33565	25	Female	1090	6/21/2020 9:01	9
289	P33572	24	Female	1064	6/21/2020 9:26	9
290	P33579	39	Female	1064	6/21/2020 9:28	9
291	P33586	31	Male	1099	6/21/2020 9:31	9
292	P33593	30	Male	1013	6/21/2020 9:36	9
293	P33600	37	Female	1099	6/21/2020 9:37	9
294	P33607	25	Female	1060	6/21/2020 9:39	9
295	P33614	38	Female	1064	6/21/2020 10:14	9
296	P33621	34	Male	1054	6/21/2020 10:16	9
297	P33628	28	Male	1064	6/21/2020 10:19	9
298	P33635	33	Female	1071	6/21/2020 10:31	9
299	P33642	26	Female	1013	6/21/2020 10:50	9
300	P33649	55	Female	1057	6/21/2020 10:56	9
301	P33656	57	Female	1057	6/21/2020 10:59	9
302	P33663	65	Male	1051	6/21/2020 11:01	9
303	P33670	51	Female	1013	6/21/2020 11:03	9
304	P33677	32	Female	1054	6/21/2020 11:04	9
305	P33684	35	Female	1054	6/21/2020 11:06	9
306	P33691	25	Female	1051	6/21/2020 11:11	9
307	P33698	24	Female	1093	6/21/2020 11:15	9
308	P33705	46	Female	1079	6/21/2020 11:16	9
309	P33712	24	Other	1099	6/21/2020 11:16	9
310	P33719	29	Female	1099	6/21/2020 11:24	9
311	P33726	36	Male	1064	6/21/2020 11:24	9
312	P33733	24	Male	1051	6/21/2020 11:24	9
313	P33740	46	Female	1071	6/21/2020 11:24	9
314	P33747	52	Female	1057	6/21/2020 11:26	9
315	P33754	31	Female	1077	6/21/2020 11:29	9
316	P33761	30	Male	1051	6/21/2020 11:46	9
317	P33768	23	Female	1067	6/21/2020 11:56	9
318	P33775	30	Female	1099	6/21/2020 12:35	9
319	P33782	27	Female	1051	6/21/2020 12:38	9
320	P33789	26	Male	1090	6/21/2020 12:39	9
321	P33796	61	Female	1097	6/21/2020 12:44	9
322	P33803	64	Male	1097	6/21/2020 12:48	9
323	P33810	27	Female	1090	6/21/2020 12:50	9
324	P33817	27	Female	1013	6/21/2020 12:52	9
325	P33824	45	Female	1094	6/21/2020 13:00	9
326	P33831	59	Male	1097	6/21/2020 13:01	9
327	P33838	32	Male	1064	6/21/2020 13:06	9
328	P33845	34	Female	1097	6/21/2020 14:06	9
329	P33852	41	Male	1079	6/21/2020 14:19	9
330	P33859	24	Male	1013	6/21/2020 15:07	9
331	P33866	34	Female	1057	6/21/2020 15:12	9
332	P33873	28	Female	1013	6/21/2020 15:33	9
333	P33880	29	Female	1013	6/21/2020 15:34	9
334	P33887	30	Female	1099	6/21/2020 15:39	9
335	P33894	35	Female	1013	6/21/2020 15:39	9
336	P33901	28	Female	1071	6/21/2020 16:08	9
337	P33908	20	Female	1097	6/21/2020 16:12	9
338	P33915	22	Female	1064	6/21/2020 16:28	9
339	P33922	30	Female	1013	6/21/2020 16:34	9
340	P33929	62	Male	1097	6/21/2020 16:43	9
341	P33936	54	Male	1069	6/21/2020 16:50	9
342	P33943	22	Male	1071	6/21/2020 16:51	9
343	P33950	62	Male	1057	6/21/2020 16:53	9
344	P33957	50	Female	1099	6/21/2020 16:54	9
345	P33964	26	Male	1060	6/21/2020 17:15	9
346	P33971	40	Male	1099	6/21/2020 17:19	9
347	P33978	32	Male	1093	6/21/2020 17:23	9
348	P33985	24	Female	1054	6/21/2020 17:27	9
349	P33992	40	Male	1099	6/21/2020 18:13	9
350	P33999	25	Female	1099	6/21/2020 18:27	9
351	P34006	24	Male	1064	6/21/2020 18:38	9
352	P34013	33	Female	1064	6/21/2020 19:06	9
353	P34020	27	Male	1060	6/21/2020 19:24	9
354	P34027	34	Male	1057	6/21/2020 19:42	9
355	P34034	24	Female	1090	6/21/2020 19:48	9
356	P34041	34	Male	1013	6/21/2020 19:48	9
357	P34048	28	Male	1064	6/21/2020 20:03	9
358	P34055	29	Female	1099	6/21/2020 20:09	9
359	P34062	49	Female	1099	6/21/2020 20:17	9
360	P34069	26	Female	1099	6/21/2020 20:29	9
361	P34076	26	Male	1013	6/21/2020 20:45	9
362	P34083	26	Female	1090	6/21/2020 20:52	9
363	P34090	63	Male	1099	6/21/2020 21:04	9
364	P34097	33	Male	1099	6/21/2020 21:08	9
365	P34104	70	Male	1096	6/21/2020 21:20	9
366	P34111	31	Female	1097	6/21/2020 21:22	9
367	P34118	29	Female	1099	6/21/2020 21:26	9
368	P34125	20	Female	1013	6/21/2020 22:20	9
369	P34132	21	Male	1017	6/21/2020 22:23	9
370	P34139	25	Female	1064	6/21/2020 22:51	9
371	P34146	28	Male	1031	6/21/2020 23:27	9
372	P34153	40	Male	1036	6/22/2020 1:10	9
373	P34160	31	Female	1054	6/22/2020 5:25	9
374	P34167	25	Female	1090	6/22/2020 5:59	9
375	P34174	36	Male	NA	6/22/2020 7:01	9
376	P34181	56	Male	1038	6/22/2020 7:04	9
377	P34188	22	Male	1099	6/22/2020 7:08	9
378	P34195	61	Female	1090	6/22/2020 7:23	9
379	P34202	26	Female	1099	6/22/2020 7:28	9
380	P34209	24	Female	1065	6/22/2020 7:32	9
381	P34216	63	Male	1057	6/22/2020 7:37	9
382	P34223	44	Male	1038	6/22/2020 7:45	9
383	P34230	30	Male	1054	6/22/2020 7:54	9
384	P34237	58	Male	1013	6/22/2020 7:59	9
385	P34244	55	Male	1097	6/22/2020 8:17	9
386	P34265	28	Female	1057	6/22/2020 8:22	9
387	P34279	63	Male	1013	6/22/2020 8:24	9
388	P34328	47	Male	1001	6/22/2020 8:31	9
389	P34342	20	Other	1053	6/22/2020 8:33	9
390	P34349	24	Female	1099	6/22/2020 8:33	9
391	P34356	51	Female	1057	6/22/2020 8:34	9
392	P34370	29	Male	1099	6/22/2020 8:37	9
393	P34377	25	Male	1099	6/22/2020 8:37	9
394	P34391	58	Female	NA	6/22/2020 8:38	9
395	P34398	57	Female	1033	6/22/2020 8:40	9
396	P34412	26	Female	1090	6/22/2020 8:44	9
397	P34440	26	Female	1051	6/22/2020 8:48	9
398	P34461	46	Female	1074	6/22/2020 8:51	9
399	P34468	53	Male	1099	6/22/2020 8:52	9
400	P34475	25	Female	1099	6/22/2020 8:56	9
401	P34482	24	Female	1099	6/22/2020 8:57	9
402	P34489	29	Female	1063	6/22/2020 8:58	9
403	P34496	28	Female	1099	6/22/2020 9:00	9
404	P34503	47	Female	1057	6/22/2020 9:03	9
405	P34510	56	Male	1092	6/22/2020 9:11	9
406	P34517	50	Female	1031	6/22/2020 9:15	9
407	P34524	42	Female	1090	6/22/2020 9:18	9
408	P34538	26	Male	1090	6/22/2020 9:22	9
409	P34559	27	Male	1029, 1092	6/22/2020 9:34	9
410	P34608	29	Male	1064	6/22/2020 9:40	9
411	P34615	25	Male	1064	6/22/2020 9:43	9
412	P34629	29	Male	1051	6/22/2020 9:44	9
413	P34636	30	Female	1057	6/22/2020 9:44	9
414	P34643	27	Female	1099	6/22/2020 9:45	9
415	P34657	27	Female	1060	6/22/2020 9:50	9
416	P34664	23	Female	1090	6/22/2020 9:51	9
417	P34699	51	Female	1054	6/22/2020 9:55	9
418	P34727	28	Female	1060	6/22/2020 9:58	9
419	P34734	24	Female	1064	6/22/2020 9:58	9
420	P34741	26	Male	1090	6/22/2020 9:59	9
421	P34755	51	Female	1094	6/22/2020 10:01	9
422	P34783	54	Male	NA	6/22/2020 10:06	9
423	P34797	25	Female	1051	6/22/2020 10:13	9
424	P34804	58	Female	1094	6/22/2020 10:13	9
425	P34811	29	Female	1064	6/22/2020 10:20	9
426	P34818	23	Male	1090	6/22/2020 10:21	9
427	P34825	63	Male	1038	6/22/2020 10:21	9
428	P34839	28	Female	1054	6/22/2020 10:22	9
429	P34846	35	Male	1057	6/22/2020 10:26	9
430	P34860	60	Male	NA	6/22/2020 10:30	9
431	P34867	26	Male	1090	6/22/2020 10:33	9
432	P34881	31	Male	1057	6/22/2020 10:41	9
433	P34888	49	Female	1044	6/22/2020 10:45	9
434	P34909	64	Female	1098	6/22/2020 10:59	9
435	P34923	61	Female	1037	6/22/2020 11:04	9
436	P34937	24	Female	1057	6/22/2020 11:05	9
437	P34944	51	Male	1057	6/22/2020 11:06	9
438	P34951	22	Female	1057	6/22/2020 11:06	9
439	P34958	23	Female	1057	6/22/2020 11:10	9
440	P34965	26	Male	1054	6/22/2020 11:10	9
441	P34979	28	Female	1003	6/22/2020 11:11	9
442	P34993	27	Female	1057	6/22/2020 11:14	9
443	P35000	27	Male	1057	6/22/2020 11:17	9
444	P35007	33	Female	1099	6/22/2020 11:18	9
445	P35014	30	Male	1057	6/22/2020 11:19	9
446	P35028	34	Male	1054	6/22/2020 11:24	9
447	P35035	32	Female	1097	6/22/2020 11:25	9
448	P35042	59	Female	1053	6/22/2020 11:25	9
449	P35056	43	Female	1069	6/22/2020 11:30	9
450	P35084	32	Male	1013	6/22/2020 11:50	9
451	P35091	30	Male	1064	6/22/2020 11:51	9
452	P35098	28	Female	1099	6/22/2020 11:51	9
453	P35119	35	Female	1057	6/22/2020 11:58	9
454	P35126	25	Male	1060	6/22/2020 11:58	9
455	P35133	27	Female	1018	6/22/2020 12:00	9
456	P35140	30	Male	1053	6/22/2020 12:01	9
457	P35147	22	Female	1071	6/22/2020 12:01	9
458	P35168	30	Female	1013	6/22/2020 12:06	9
459	P35182	25	Male	1090	6/22/2020 12:10	9
460	P35189	30	Female	1013	6/22/2020 12:11	9
461	P35196	47	Female	NA	6/22/2020 12:19	9
462	P35210	54	Male	1057	6/22/2020 12:21	9
463	P35217	51	Female	1076	6/22/2020 12:25	9
464	P35224	35	Female	NA	6/22/2020 12:28	9
465	P35238	25	Female	1099	6/22/2020 12:39	9
466	P35245	29	Male	1013	6/22/2020 12:42	9
467	P35252	67	Male	1051	6/22/2020 12:44	9
468	P35287	28	Male	1013	6/22/2020 13:03	9
469	P35301	25	Female	1041	6/22/2020 13:04	9
470	P35308	35	Male	1064	6/22/2020 13:09	9
471	P35315	27	Female	1060	6/22/2020 13:11	9
472	P35322	56	Female	1064	6/22/2020 13:11	9
473	P35329	63	Male	1090	6/22/2020 13:11	9
474	P35336	30	Female	1090	6/22/2020 13:12	9
475	P35343	33	Male	1090	6/22/2020 13:14	9
476	P35350	32	Female	1064	6/22/2020 13:17	9
477	P35371	31	Female	1090	6/22/2020 13:27	9
478	P35385	34	Male	1090	6/22/2020 13:32	9
479	P35406	39	Female	1064	6/22/2020 13:46	9
480	P35420	36	Male	1001	6/22/2020 13:48	9
481	P35441	53	Male	1097	6/22/2020 14:01	9
482	P35455	46	Male	1013, 1062, 1099	6/22/2020 14:06	9
483	P35476	49	Female	1057	6/22/2020 14:08	9
484	P35525	23	Female	1064	6/22/2020 14:42	9
485	P35553	26	Female	1064	6/22/2020 14:54	9
486	P35567	29	Male	1074	6/22/2020 14:56	9
487	P35602	33	Male	1037	6/22/2020 15:07	9
488	P35637	71	Male	1037	6/22/2020 15:11	9
489	P35658	50	Female	1009	6/22/2020 15:13	9
490	P35693	31	Male	1052	6/22/2020 15:44	9
491	P35700	29	Female	1064	6/22/2020 16:00	9
492	P35714	51	Male	1097	6/22/2020 16:49	9
493	P35721	51	Female	1097	6/22/2020 16:51	9
494	P35735	38	Male	1088	6/22/2020 17:04	9
495	P35749	25	Female	1097	6/22/2020 17:25	9
496	P35756	62	Male	1088	6/22/2020 17:30	9
497	P35770	26	Female	1099	6/22/2020 17:41	9
498	P35784	52	Male	1097	6/22/2020 17:51	9
499	P35791	34	Male	1064	6/22/2020 17:55	9
500	P35798	59	Male	1088	6/22/2020 18:06	9
501	P35805	58	Male	1088	6/22/2020 18:11	9
502	P35812	25	Male	1063	6/22/2020 18:15	9
503	P35819	36	Male	1054	6/22/2020 18:17	9
504	P35826	24	Female	1013	6/22/2020 18:20	9
505	P35833	26	Male	1090	6/22/2020 18:23	9
506	P35840	24	Male	1093	6/22/2020 18:26	9
507	P35847	27	Male	1054	6/22/2020 18:28	9
508	P35854	24	Female	1057	6/22/2020 18:55	9
509	P35861	53	Male	1069	6/22/2020 19:13	9
510	P35910	24	Female	1090	6/22/2020 20:02	9
511	P35917	29	Female	1099	6/22/2020 20:28	9
512	P35924	24	Female	1054	6/22/2020 20:50	9
513	P35931	53	Male	1097	6/22/2020 21:15	9
514	P35938	25	Male	1063	6/22/2020 21:16	9
515	P35945	23	Female	1064	6/22/2020 21:20	9
516	P35952	31	Female	1064	6/22/2020 22:08	9
517	P35959	25	Female	1099	6/22/2020 22:52	9
518	P35966	31	Female	1099	6/22/2020 22:52	9
519	P35973	48	Male	1037	6/22/2020 23:29	9
520	P35980	56	Male	1048	6/22/2020 23:35	9
521	P35987	27	Male	1017	6/23/2020 5:56	9
522	P35994	57	Female	1099	6/23/2020 6:21	9
523	P36001	48	Female	1094	6/23/2020 6:36	9
524	P36008	51	Male	NA	6/23/2020 6:42	9
525	P36015	40	Male	1019	6/23/2020 7:07	9
526	P36022	23	Female	1057	6/23/2020 7:17	9
527	P36029	23	Male	1051	6/23/2020 7:19	9
528	P36036	27	Male	1093	6/23/2020 7:24	9
529	P36043	42	Male	1053	6/23/2020 7:37	9
530	P36050	47	Male	1064	6/23/2020 7:47	9
531	P36057	63	Male	1001	6/23/2020 7:51	9
532	P36064	56	Male	1057	6/23/2020 7:57	9
533	P36071	32	Male	1069	6/23/2020 8:00	9
534	P36078	39	Male	1074	6/23/2020 8:05	9
535	P36085	25	Male	1051	6/23/2020 8:11	9
536	P36092	30	Male	1064	6/23/2020 8:15	9
537	P36106	66	Female	1023	6/23/2020 8:26	9
538	P36141	31	Female	1064	6/23/2020 8:34	9
539	P36162	28	Male	1038	6/23/2020 8:41	9
540	P36183	49	Male	NA	6/23/2020 8:48	9
541	P36204	53	Female	1094	6/23/2020 8:51	9
542	P36274	50	Female	1095	6/23/2020 9:06	9
543	P36302	52	Female	1043	6/23/2020 9:10	9
544	P36316	28	Male	1064	6/23/2020 9:12	9
545	P36351	29	Female	1097	6/23/2020 9:16	9
546	P36372	27	Male	1064	6/23/2020 9:18	9
547	P36400	46	Female	1076	6/23/2020 9:25	9
548	P36414	28	Female	1097	6/23/2020 9:34	9
549	P36421	30	Male	1057	6/23/2020 9:38	9
550	P36428	35	Male	1054	6/23/2020 9:50	9
551	P36470	32	Male	1090	6/23/2020 10:00	9
552	P36491	27	Female	1064	6/23/2020 10:05	9
553	P36498	30	Female	1071	6/23/2020 10:05	9
554	P36526	30	Male	1099	6/23/2020 10:09	9
555	P36533	28	Male	1001	6/23/2020 10:09	9
556	P36589	29	Female	1071	6/23/2020 10:18	9
557	P36617	32	Male	1090	6/23/2020 10:22	9
558	P36645	23	Female	1060	6/23/2020 10:25	9
559	P36666	21	Female	1071	6/23/2020 10:27	9
560	P36694	55	Male	1088	6/23/2020 10:30	9
561	P36806	70	Male	1064	6/23/2020 10:48	9
562	P36813	23	Female	1057	6/23/2020 10:49	9
563	P36834	40	Female	1061	6/23/2020 10:53	9
564	P36855	62	Male	1048	6/23/2020 10:58	9
565	P36911	22	Male	1060	6/23/2020 11:10	9
566	P36918	34	Male	1099	6/23/2020 11:11	9
567	P36939	38	Male	1096	6/23/2020 11:20	9
568	P36946	34	Male	1090	6/23/2020 11:22	9
569	P36953	53	Male	1096	6/23/2020 11:25	9
570	P36960	26	Male	1054	6/23/2020 11:31	9
571	P36967	33	Female	1057	6/23/2020 11:36	9
572	P36981	38	Male	1054	6/23/2020 11:38	9
573	P36995	45	Female	1013	6/23/2020 11:51	9
574	P37002	62	Male	1061	6/23/2020 12:04	9
575	P37009	32	Female	1064	6/23/2020 12:11	9
576	P37016	47	Male	1096	6/23/2020 12:12	9
577	P37023	30	Male	1054	6/23/2020 12:13	9
578	P37030	44	Female	1096	6/23/2020 12:15	9
579	P37037	23	Female	1064	6/23/2020 12:19	9
580	P37044	23	Male	1054	6/23/2020 12:24	9
581	P37058	31	Male	1099	6/23/2020 12:38	9
582	P37072	27	Female	1061	6/23/2020 12:40	9
583	P37079	36	Male	1099	6/23/2020 12:43	9
584	P37086	33	Female	1054	6/23/2020 12:46	9
585	P37100	27	Female	1076	6/23/2020 12:53	9
586	P37114	50	Female	1099	6/23/2020 12:58	9
587	P37121	58	Male	1094	6/23/2020 12:58	9
588	P37142	59	Female	1069	6/23/2020 13:08	9
589	P37177	27	Male	1064	6/23/2020 13:24	9
590	P37191	31	Female	1064	6/23/2020 13:43	9
591	P37233	26	Female	1064	6/23/2020 14:04	9
592	P37240	32	Female	1013	6/23/2020 14:07	9
593	P37331	48	Male	1096	6/23/2020 14:52	9
594	P37338	23	Female	1090	6/23/2020 14:54	9
595	P37345	30	Male	1054	6/23/2020 15:01	9
596	P37352	32	Female	1088	6/23/2020 15:01	9
597	P37359	56	Male	1025	6/23/2020 15:07	9
598	P37366	33	Male	1096	6/23/2020 15:10	9
599	P37380	29	Female	1064	6/23/2020 15:14	9
600	P37387	20	Male	1064	6/23/2020 15:21	9
601	P37394	27	Female	1054	6/23/2020 15:25	9
602	P37401	37	Male	1057	6/23/2020 15:28	9
603	P37408	54	Female	1025	6/23/2020 15:37	9
604	P37415	24	Female	1064	6/23/2020 15:40	9
605	P37422	49	Male	1088	6/23/2020 15:56	9
606	P37429	45	Female	1064	6/23/2020 16:02	9
607	P37436	32	Male	1099	6/23/2020 16:04	9
608	P37443	25	Male	1090	6/23/2020 16:11	9
609	P37450	25	Male	1057	6/23/2020 16:28	9
610	P37457	27	Female	1099	6/23/2020 16:29	9
611	P37464	32	Female	1054	6/23/2020 16:32	9
612	P37471	25	Female	1099	6/23/2020 16:32	9
613	P37478	30	Female	1099	6/23/2020 16:38	9
614	P37485	27	Female	1051	6/23/2020 16:40	9
615	P37492	25	Male	1064	6/23/2020 16:43	9
616	P37499	49	Female	1099	6/23/2020 16:47	9
617	P37506	34	Female	1071	6/23/2020 16:49	9
618	P37513	35	Female	1099	6/23/2020 16:58	9
619	P37520	23	Female	1097	6/23/2020 17:13	9
620	P37527	36	Female	1057	6/23/2020 17:35	9
621	P37534	56	Male	1031	6/23/2020 17:40	9
622	P37541	29	Female	1057	6/23/2020 17:49	9
623	P37548	25	Female	1079	6/23/2020 17:58	9
624	P37555	38	Male	1090	6/23/2020 18:01	9
625	P37562	32	Female	1013	6/23/2020 18:03	9
626	P37569	31	Female	1099	6/23/2020 18:08	9
627	P37576	35	Male	1099	6/23/2020 18:25	9
628	P37583	31	Female	1099	6/23/2020 18:38	9
629	P37590	24	Female	1029	6/23/2020 18:39	9
630	P37597	35	Male	1013	6/23/2020 18:43	9
631	P37604	42	Female	1067	6/23/2020 18:48	9
632	P37611	59	Male	1057	6/23/2020 18:48	9
633	P37618	36	Male	NA	6/23/2020 18:50	9
634	P37625	57	Male	1086	6/23/2020 18:55	9
635	P37632	31	Male	1004	6/23/2020 19:00	9
636	P37639	26	Male	1093	6/23/2020 19:01	9
637	P37646	49	Male	1097	6/23/2020 19:08	9
638	P37653	46	Male	1064	6/23/2020 19:46	9
639	P37660	34	Female	1064	6/23/2020 20:20	9
640	P37667	26	Male	1064	6/23/2020 20:25	9
641	P37674	32	Male	1099	6/23/2020 20:54	9
642	P37681	28	Female	1097	6/23/2020 21:26	9
643	P37688	58	Female	NA	6/23/2020 22:22	9
644	P37695	32	Female	1097	6/23/2020 22:43	9
645	P37702	25	Male	1064	6/24/2020 0:14	9
646	P37709	31	Male	1077	6/24/2020 1:13	9
647	P37716	20	Male	1054	6/24/2020 4:20	9
648	P37723	47	Male	NA	6/24/2020 6:04	9
649	P37730	59	Female	NA	6/24/2020 6:11	9
650	P37737	24	Male	1093	6/24/2020 6:13	9
651	P37744	24	Female	1054	6/24/2020 6:15	9
652	P37751	28	Male	1076	6/24/2020 8:13	9
653	P37758	37	Female	1096	6/24/2020 8:18	9
654	P37765	38	Male	1013	6/24/2020 8:31	9
655	P37772	30	Male	1090	6/24/2020 8:36	9
656	P37912	41	Male	1092	6/24/2020 9:06	9
657	P38066	25	Male	1090	6/24/2020 9:38	9
658	P38080	25	Male	1089	6/24/2020 9:40	9
659	P38101	37	Female	1094	6/24/2020 9:45	9
660	P38115	43	Female	1094	6/24/2020 9:48	9
661	P38122	27	Female	1069	6/24/2020 9:50	9
662	P38129	36	Female	1099	6/24/2020 9:50	9
663	P38136	43	Male	1092	6/24/2020 9:51	9
664	P38143	52	Female	1094	6/24/2020 9:51	9
665	P38157	62	Male	1099	6/24/2020 9:53	9
666	P38178	33	Female	1094	6/24/2020 9:57	9
667	P38206	49	Male	1080	6/24/2020 10:02	9
668	P38220	34	Female	1092	6/24/2020 10:04	9
669	P38227	42	Female	1053	6/24/2020 10:05	9
670	P38241	30	Female	1092	6/24/2020 10:09	9
671	P38248	31	Female	1071	6/24/2020 10:21	9
672	P38255	32	Female	1099	6/24/2020 10:22	9
673	P38276	26	Male	1029	6/24/2020 10:26	9
674	P38283	26	Female	1099	6/24/2020 10:26	9
675	P38388	29	Male	1088	6/24/2020 11:03	9
676	P38437	29	Female	1090	6/24/2020 11:15	9
677	P38444	49	Male	1094	6/24/2020 11:20	9
678	P38458	38	Male	1096	6/24/2020 11:21	9
679	P38493	22	Female	1100	6/24/2020 11:31	9
680	P38507	28	Male	1064	6/24/2020 11:34	9
681	P38514	26	Male	1057	6/24/2020 11:35	9
682	P38535	24	Male	1048	6/24/2020 11:36	9
683	P38584	56	Female	1059	6/24/2020 11:53	9
684	P38766	21	Female	1057	6/24/2020 13:10	9
685	P38780	27	Female	1090	6/24/2020 13:12	9
686	P38801	29	Male	1097	6/24/2020 13:25	9
687	P38822	36	Male	1076	6/24/2020 13:39	9
688	P38843	35	Female	1099	6/24/2020 13:59	9
689	P38885	41	Female	1053	6/24/2020 14:15	9
690	P38892	35	Male	1097	6/24/2020 14:16	9
691	P38899	62	Female	1057	6/24/2020 14:20	9
692	P38906	55	Female	1053	6/24/2020 14:20	9
693	P38927	22	Male	1013	6/24/2020 14:24	9
694	P38948	25	Male	1064	6/24/2020 14:27	9
695	P38969	36	Female	1064	6/24/2020 14:34	9
696	P39025	28	Female	1064	6/24/2020 15:29	9
697	P39032	31	Male	1064	6/24/2020 15:41	9
698	P39067	49	Male	NA	6/24/2020 15:51	9
699	P39095	43	Male	1080	6/24/2020 15:55	9
700	P39193	22	Female	NA	6/24/2020 16:38	9
701	P39200	33	Female	1097	6/24/2020 16:56	9
702	P39207	25	Female	1099	6/24/2020 16:59	9
703	P39214	31	Male	1052	6/24/2020 17:03	9
704	P39221	25	Female	1090	6/24/2020 17:03	9
705	P39228	53	Male	1052	6/24/2020 17:10	9
706	P39235	26	Male	1097	6/24/2020 17:18	9
707	P39242	29	Male	1090	6/24/2020 17:35	9
708	P39249	27	Male	1051	6/24/2020 17:51	9
709	P39256	27	Female	1051	6/24/2020 17:54	9
710	P39270	40	Female	1003	6/24/2020 19:18	9
711	P39298	51	Female	1032	6/24/2020 20:10	9
712	P39319	25	Male	1045	6/24/2020 20:24	9
713	P39326	61	Male	1052	6/24/2020 21:47	9
714	P39333	31	Female	1013	6/24/2020 21:56	9
715	P39340	80	Male	1088	6/24/2020 22:07	9
716	P39347	33	Male	1053	6/25/2020 3:37	9
717	P39354	57	Male	1060	6/25/2020 6:36	9
718	P39361	21	Female	1090	6/25/2020 6:42	9
719	P39368	41	Male	1094	6/25/2020 6:49	9
720	P39375	35	Female	1094	6/25/2020 6:58	9
721	P39382	28	Female	1064	6/25/2020 7:11	9
722	P39389	33	Male	1053	6/25/2020 7:23	9
723	P39396	56	Male	NA	6/25/2020 7:52	9
724	P39403	30	Male	1090	6/25/2020 7:55	9
725	P39410	55	Female	1057	6/25/2020 8:05	9
726	P39417	52	Female	NA	6/25/2020 8:21	9
727	P39424	56	Female	1094	6/25/2020 8:53	9
728	P39487	28	Male	1051	6/25/2020 9:21	9
729	P39501	43	Female	1094	6/25/2020 9:32	9
730	P39515	32	Male	1064	6/25/2020 9:39	9
731	P39522	25	Male	1029	6/25/2020 9:40	9
732	P39536	25	Male	1060	6/25/2020 9:49	9
733	P39543	23	Male	1093	6/25/2020 9:50	9
734	P39550	24	Female	1054	6/25/2020 9:55	9
735	P39578	30	Male	1099	6/25/2020 10:09	9
736	P39585	56	Male	1092	6/25/2020 10:09	9
737	P39592	35	Female	1013	6/25/2020 10:11	9
738	P39613	56	Male	1053	6/25/2020 10:24	9
739	P39620	25	Male	1093	6/25/2020 10:26	9
740	P39627	25	Female	1099	6/25/2020 10:27	9
741	P39641	31	Male	1018	6/25/2020 10:32	9
742	P39676	45	Male	1097	6/25/2020 10:55	9
743	P39690	26	Female	1051	6/25/2020 11:02	9
744	P39697	25	Male	1093	6/25/2020 11:07	9
745	P39718	25	Female	1013	6/25/2020 11:17	9
746	P39725	27	Female	1077	6/25/2020 11:20	9
747	P39746	30	Male	1099	6/25/2020 11:35	9
748	P39760	43	Male	1043	6/25/2020 12:16	9
749	P39767	22	Female	1054	6/25/2020 12:22	9
750	P39788	25	Male	1013	6/25/2020 12:58	9
751	P39802	43	Female	1061	6/25/2020 13:19	9
752	P39844	28	Female	1071	6/25/2020 13:45	9
753	P39851	31	Male	1071	6/25/2020 13:46	9
754	P39858	22	Female	1071	6/25/2020 14:02	9
755	P39865	50	Female	1099	6/25/2020 14:06	9
756	P39914	33	Female	1057	6/25/2020 14:27	9
757	P39935	45	Female	1096	6/25/2020 14:38	9
758	P39956	35	Male	1001	6/25/2020 14:51	9
759	P39963	33	Male	1092	6/25/2020 14:51	9
760	P39970	73	Male	1088	6/25/2020 14:52	9
761	P39991	34	Female	1053	6/25/2020 15:23	9
762	P39998	61	Male	1060	6/25/2020 15:23	9
763	P40005	55	Female	1068	6/25/2020 15:28	9
764	P40012	25	Male	1077	6/25/2020 15:41	9
765	P40026	39	Male	1090	6/25/2020 15:44	9
767	P40082	93	Male	1064	6/25/2020 16:29	9
768	P40089	37	Female	1036	6/25/2020 16:41	9
769	P40103	49	Male	1101	6/25/2020 17:18	9
770	P40110	61	Male	1064	6/25/2020 17:20	9
771	P40243	30	Male	NA	6/25/2020 18:44	9
772	P40271	22	Male	1099	6/25/2020 19:18	9
773	P40362	33	Female	1013	6/25/2020 21:03	9
774	P40369	28	Female	1090	6/25/2020 21:51	9
775	P40376	53	Female	1013	6/25/2020 22:02	9
776	P40383	32	Male	1099	6/25/2020 23:13	9
777	P40390	25	Female	1097	6/25/2020 23:19	9
778	P40397	54	Male	1088	6/26/2020 2:25	9
779	P40404	24	Female	1060	6/26/2020 6:12	9
780	P40411	42	Male	1053	6/26/2020 6:16	9
781	P40418	37	Male	NA	6/26/2020 6:20	9
782	P40425	45	Female	1076	6/26/2020 6:25	9
783	P40432	60	Male	NA	6/26/2020 7:30	9
784	P40439	27	Male	NA	6/26/2020 7:35	9
785	P40446	68	Male	1029	6/26/2020 7:44	9
786	P40453	65	Female	1091	6/26/2020 7:45	9
787	P40460	30	Male	NA	6/26/2020 7:51	9
788	P40467	63	Male	1029	6/26/2020 8:02	9
789	P40474	50	Female	1069	6/26/2020 8:26	9
790	P40481	45	Male	1090	6/26/2020 8:29	9
791	P40488	55	Female	1089	6/26/2020 8:41	9
792	P40495	54	Male	1074	6/26/2020 8:44	9
793	P40565	33	Female	1100	6/26/2020 9:43	9
794	P40572	40	Female	1094	6/26/2020 9:46	9
795	P40579	21	Male	1097	6/26/2020 9:47	9
796	P40586	53	Female	1013	6/26/2020 9:48	9
797	P40600	21	Female	1099	6/26/2020 9:50	9
798	P40607	32	Female	1099	6/26/2020 9:51	9
799	P40719	29	Male	1099	6/26/2020 10:06	9
800	P40740	56	Male	1001	6/26/2020 10:10	9
801	P40761	27	Male	1064	6/26/2020 10:13	9
802	P40782	39	Male	1013	6/26/2020 10:15	9
803	P40852	35	Female	1099	6/26/2020 10:51	9
804	P40880	22	Female	1064	6/26/2020 10:57	9
805	P40887	21	Female	1082	6/26/2020 10:58	9
806	P40894	31	Female	1099	6/26/2020 11:00	9
807	P40929	34	Female	1057	6/26/2020 11:08	9
808	P40971	25	Male	1013	6/26/2020 11:22	9
809	P41069	22	Male	1099	6/26/2020 11:56	9
810	P41097	26	Male	1064	6/26/2020 12:01	9
811	P41104	48	Female	1057	6/26/2020 12:02	9
812	P41153	60	Male	NA	6/26/2020 12:24	9
813	P41167	55	Female	1099	6/26/2020 12:32	9
814	P41202	59	Male	1086, 1103	6/26/2020 12:45	9
815	P41216	24	Male	1029	6/26/2020 12:46	9
816	P41237	26	Male	1092	6/26/2020 12:50	9
817	P41265	23	Female	1090	6/26/2020 12:55	9
818	P41279	48	Female	1097	6/26/2020 13:02	9
819	P41307	53	Male	1099	6/26/2020 13:15	9
820	P41321	20	Male	1082	6/26/2020 13:16	9
821	P41377	43	Male	1090	6/26/2020 13:27	9
822	P41468	75	Male	1099	6/26/2020 13:44	9
823	P41496	44	Female	1078	6/26/2020 13:47	9
824	P41706	28	Female	1054	6/26/2020 14:14	9
825	P41720	50	Female	1061	6/26/2020 14:16	9
826	P41804	32	Male	1099	6/26/2020 14:25	9
827	P41923	33	Male	1064	6/26/2020 14:38	9
828	P42014	55	Male	1078	6/26/2020 14:56	9
829	P42140	26	Male	1099	6/26/2020 15:29	9
830	P42154	69	Female	1014	6/26/2020 15:35	9
831	P42168	73	Female	1034	6/26/2020 15:38	9
832	P42175	25	Male	1071	6/26/2020 15:39	9
833	P42217	31	Male	1057	6/26/2020 16:03	9
834	P42224	24	Female	1099	6/26/2020 16:04	9
835	P42238	26	Male	1064	6/26/2020 16:07	9
836	P42273	59	Female	1003	6/26/2020 17:51	9
837	P42280	60	Female	1054	6/26/2020 18:07	9
838	P42308	53	Female	1097	6/26/2020 19:52	9
839	P42315	31	Male	1064	6/26/2020 19:53	9
840	P42322	32	Female	1025	6/26/2020 20:01	9
841	P42329	36	Female	1094	6/26/2020 20:24	9
842	P42336	23	Male	1063	6/26/2020 20:53	9
843	P42343	25	Male	NA	6/26/2020 21:29	9
844	P42350	27	Male	1099	6/26/2020 21:46	9
845	P42357	42	Male	1090	6/26/2020 22:53	9
846	P42364	29	Female	NA	6/26/2020 23:24	9
847	P42371	33	Male	1019	6/27/2020 7:46	8
848	P42378	36	Male	1060	6/27/2020 8:35	8
849	P42385	24	Female	1077	6/27/2020 12:43	8
850	P42399	25	Male	1077	6/27/2020 14:27	8
851	P42406	36	Male	1065	6/27/2020 14:33	8
852	P42413	46	Male	1029	6/27/2020 19:31	8
853	P42420	27	Male	1060	6/27/2020 19:53	8
854	P42427	63	Male	1099	6/27/2020 20:49	8
855	P42441	26	Female	1099	6/27/2020 21:29	8
856	P42448	28	Female	1060	6/27/2020 22:12	8
857	P42455	25	Male	1076	6/27/2020 23:12	8
858	P42462	53	Female	1036	6/28/2020 6:54	8
859	P42469	30	Female	1099	6/28/2020 7:46	8
860	P42476	33	Male	1064	6/28/2020 8:12	8
861	P42483	65	Male	1029	6/28/2020 8:21	8
862	P42490	27	Female	1060	6/28/2020 9:55	8
863	P42497	44	Male	1099	6/28/2020 11:09	8
864	P42504	32	Male	1025	6/28/2020 12:23	8
865	P42511	25	Male	1051	6/28/2020 14:01	8
866	P42518	25	Male	1031	6/28/2020 14:31	8
867	P42525	30	Male	1067	6/28/2020 17:01	8
868	P42532	23	Female	1064	6/28/2020 18:58	8
869	P42539	35	Female	1064	6/28/2020 19:13	8
870	P42546	24	Female	1099	6/28/2020 19:33	8
871	P42553	25	Male	1064	6/28/2020 21:05	8
872	P42623	23	Female	1093	6/28/2020 22:03	8
873	P42665	21	Male	1099	6/28/2020 22:36	8
874	P42686	23	Female	1051	6/28/2020 22:43	8
875	P42763	23	Female	1071	6/29/2020 0:16	8
876	P42770	27	Female	1099	6/29/2020 1:14	8
877	P42777	29	Female	NA	6/29/2020 2:13	8
878	P42784	38	Male	1054	6/29/2020 6:39	8
879	P42791	38	Male	1060	6/29/2020 7:02	8
880	P42798	26	Male	1099	6/29/2020 8:02	8
881	P42805	52	Male	1043	6/29/2020 8:09	8
882	P42812	52	Male	1092	6/29/2020 8:22	8
883	P42819	64	Female	1089	6/29/2020 8:30	8
884	P42826	43	Female	1053	6/29/2020 8:33	8
885	P42833	35	Male	1054	6/29/2020 8:42	8
886	P42840	26	Female	1060	6/29/2020 8:43	8
887	P42889	26	Female	1077	6/29/2020 9:26	8
888	P42903	33	Female	1064	6/29/2020 9:29	8
889	P43001	29	Female	1052	6/29/2020 9:59	8
890	P43113	34	Male	1054	6/29/2020 10:17	8
891	P43190	38	Female	1099	6/29/2020 10:35	8
892	P43211	52	Male	1088	6/29/2020 10:40	8
893	P43288	25	Female	1097	6/29/2020 10:58	8
894	P43400	25	Male	1071	6/29/2020 11:26	8
895	P43428	32	Female	1099	6/29/2020 11:29	8
896	P43463	27	Female	1097	6/29/2020 11:34	8
897	P43624	50	Male	1088	6/29/2020 12:21	8
898	P43652	26	Male	1063	6/29/2020 12:31	8
899	P43673	47	Female	1078	6/29/2020 12:37	8
900	P43687	30	Male	1013	6/29/2020 12:44	8
901	P43715	24	Male	1090	6/29/2020 12:57	8
902	P43897	34	Male	1099	6/29/2020 13:48	8
903	P43918	23	Male	1090	6/29/2020 13:55	8
904	P44037	52	Female	1053	6/29/2020 14:16	8
905	P44058	62	Female	1057	6/29/2020 14:24	8
906	P44296	30	Female	1057	6/29/2020 15:32	8
907	P44569	31	Female	1064	6/29/2020 16:06	8
908	P44625	25	Female	1064	6/29/2020 16:19	8
909	P44702	19	Male	1053	6/29/2020 17:19	8
910	P44716	32	Female	1099	6/29/2020 17:23	8
911	P44723	52	Female	1064	6/29/2020 17:38	8
912	P44730	22	Female	1053	6/29/2020 17:47	8
913	P44800	26	Female	1090	6/29/2020 19:04	8
914	P44807	22	Male	1099	6/29/2020 19:48	8
915	P44814	43	Female	1022	6/29/2020 20:07	8
916	P44821	28	Male	1054	6/29/2020 20:08	8
917	P44828	27	Male	1090	6/29/2020 20:42	8
918	P44835	21	Male	NA	6/29/2020 21:53	8
919	P44842	24	Female	1054	6/29/2020 23:02	8
920	P44849	20	Female	1090	6/29/2020 23:36	8
921	P44856	26	Male	1099	6/30/2020 7:18	8
922	P44870	38	Female	1040	6/30/2020 7:58	8
923	P44877	42	Male	1028	6/30/2020 8:02	8
924	P44891	30	Male	1097	6/30/2020 8:18	8
925	P44912	40	Female	1033	6/30/2020 8:38	8
926	P44919	27	Female	1090	6/30/2020 8:43	8
927	P44926	34	Male	1080	6/30/2020 8:44	8
928	P44954	24	Female	1099	6/30/2020 9:05	8
929	P44996	30	Female	1052	6/30/2020 9:20	8
930	P45038	31	Male	1064	6/30/2020 9:44	8
931	P45080	33	Male	1036	6/30/2020 10:02	8
932	P45101	73	Female	1089	6/30/2020 10:13	8
933	P45115	33	Male	1038	6/30/2020 10:26	8
934	P45129	31	Male	1038	6/30/2020 10:34	8
935	P45234	45	Male	1086	6/30/2020 11:16	8
936	P45318	41	Male	1065	6/30/2020 11:34	8
937	P45332	40	Female	1065	6/30/2020 11:41	8
938	P45402	28	Female	1051	6/30/2020 11:54	8
939	P45423	27	Male	1029	6/30/2020 12:00	8
940	P45430	40	Male	1095	6/30/2020 12:11	8
941	P45437	76	Female	1006	6/30/2020 12:15	8
942	P45444	22	Female	1093	6/30/2020 12:34	8
943	P45458	29	Female	1054	6/30/2020 12:45	8
944	P45472	37	Male	1022	6/30/2020 12:49	8
945	P45493	26	Male	1057	6/30/2020 12:55	8
946	P45500	32	Female	1090	6/30/2020 12:57	8
947	P45514	34	Male	1057	6/30/2020 13:01	8
948	P45521	52	Male	NA	6/30/2020 13:01	8
949	P45528	56	Male	1064	6/30/2020 13:03	8
950	P45542	30	Female	1097	6/30/2020 13:08	8
951	P45549	28	Male	1054	6/30/2020 13:12	8
952	P45556	47	Male	1013	6/30/2020 13:13	8
953	P45570	52	Female	1097	6/30/2020 13:24	8
954	P45577	55	Male	1070	6/30/2020 13:34	8
955	P45619	59	Female	1097	6/30/2020 13:49	8
956	P45626	44	Male	1064	6/30/2020 13:51	8
957	P45640	33	Male	1097	6/30/2020 13:55	8
958	P45647	37	Female	1094	6/30/2020 14:01	8
959	P45661	55	Female	1099	6/30/2020 14:04	8
960	P45668	23	Male	1099	6/30/2020 14:05	8
961	P45682	52	Male	1097	6/30/2020 14:12	8
962	P45731	39	Female	1022	6/30/2020 14:26	8
963	P45745	27	Male	1062	6/30/2020 14:27	8
964	P45766	28	Female	1054	6/30/2020 14:30	8
965	P45773	35	Male	1090	6/30/2020 14:35	8
966	P45780	36	Male	1096	6/30/2020 14:36	8
967	P45794	29	Female	1071	6/30/2020 14:49	8
968	P45815	26	Female	1097	6/30/2020 15:13	8
969	P45822	24	Female	1052	6/30/2020 15:13	8
970	P45843	27	Female	1097	6/30/2020 15:42	8
971	P45850	34	Female	1097	6/30/2020 15:45	8
972	P45864	28	Female	1097	6/30/2020 16:11	8
973	P45871	47	Male	1097	6/30/2020 16:12	8
974	P45878	25	Female	1038	6/30/2020 16:19	8
975	P45885	23	Female	1018	6/30/2020 16:30	8
976	P45892	20	Female	1060	6/30/2020 17:07	8
977	P45899	73	Male	1069	6/30/2020 17:15	8
978	P45906	37	Male	1098	6/30/2020 17:18	8
979	P45913	40	Male	1057	6/30/2020 17:28	8
980	P45920	34	Female	1064	6/30/2020 17:42	8
981	P45927	28	Female	1097	6/30/2020 17:58	8
982	P45934	40	Male	1002	6/30/2020 18:18	8
983	P45941	41	Female	NA	6/30/2020 19:00	8
984	P45948	31	Female	1094	6/30/2020 19:08	8
985	P45955	23	Female	1090	6/30/2020 19:13	8
986	P45962	54	Male	1092	6/30/2020 19:30	8
987	P45969	24	Male	1018	6/30/2020 19:49	8
988	P45976	22	Male	1099	6/30/2020 19:56	8
989	P45983	52	Male	1059	6/30/2020 20:07	8
990	P45990	24	Female	1097	6/30/2020 22:23	8
991	P45997	26	Female	1099	6/30/2020 22:29	8
992	P46004	22	Male	1099	6/30/2020 22:41	8
993	P46011	27	Male	1051	6/30/2020 23:50	8
994	P46018	26	Male	1060	7/1/2020 0:03	8
995	P46025	25	Female	1035	7/1/2020 1:56	8
996	P46032	27	Male	1018	7/1/2020 3:38	8
997	P46046	43	Male	NA	7/1/2020 5:34	8
998	P46053	34	Female	1099	7/1/2020 7:12	8
999	P46060	23	Male	1070	7/1/2020 7:41	8
1000	P46158	24	Female	1076	7/1/2020 8:31	8
1001	P46340	46	Male	1023	7/1/2020 9:15	8
1002	P46354	43	Female	NA	7/1/2020 9:17	8
1003	P46389	56	Female	1032	7/1/2020 9:31	8
1004	P46438	36	Male	1032	7/1/2020 9:41	8
1005	P46522	42	Female	NA	7/1/2020 9:53	8
1006	P46620	29	Female	1097	7/1/2020 10:19	8
1007	P46655	59	Male	1092	7/1/2020 10:30	8
1008	P46697	39	Female	1097	7/1/2020 10:59	8
1009	P46760	54	Female	1013	7/1/2020 11:09	8
1010	P46865	48	Female	1052	7/1/2020 11:42	8
1011	P46907	59	Male	1068	7/1/2020 12:02	8
1012	P46921	23	Female	1070	7/1/2020 12:14	8
1013	P47159	53	Male	1094	7/1/2020 13:34	8
1014	P47236	49	Male	1097	7/1/2020 13:43	8
1015	P47327	23	Male	1070	7/1/2020 13:56	8
1016	P47411	26	Female	1093	7/1/2020 14:07	8
1017	P47460	39	Male	1013	7/1/2020 14:10	8
1018	P47530	31	Male	1059	7/1/2020 14:20	8
1019	P47656	76	Male	1097	7/1/2020 14:36	8
1020	P47712	61	Female	1070	7/1/2020 14:42	8
1021	P47754	26	Male	1099	7/1/2020 14:50	8
1022	P47845	27	Female	1038	7/1/2020 15:12	8
1023	P47908	27	Female	1099	7/1/2020 15:22	8
1024	P48041	28	Female	1071	7/1/2020 15:59	8
1025	P48048	24	Male	1036	7/1/2020 16:01	8
1026	P48083	40	Male	1029	7/1/2020 16:14	8
1027	P48132	46	Female	1057	7/1/2020 16:52	8
1028	P48146	29	Female	1013	7/1/2020 17:06	8
1029	P48160	20	Female	1064	7/1/2020 17:38	8
1030	P48202	22	Female	1054	7/1/2020 18:47	8
1031	P48209	32	Female	1057	7/1/2020 20:40	8
1032	P48251	24	Female	1090	7/1/2020 21:24	8
1033	P48258	38	Male	NA	7/1/2020 22:37	8
1034	P48265	35	Female	NA	7/1/2020 22:40	8
1035	P48272	53	Female	1063	7/1/2020 22:54	8
1036	P48279	26	Female	1099	7/1/2020 23:47	8
1037	P48286	21	Female	1053	7/2/2020 2:53	8
1038	P48300	67	Male	1036	7/2/2020 6:50	8
1039	P48307	42	Female	1096	7/2/2020 7:22	8
1040	P48370	32	Male	1060	7/2/2020 8:25	8
1041	P48384	44	Male	1047	7/2/2020 8:26	8
1042	P48482	63	Female	1069	7/2/2020 8:47	8
1043	P48587	45	Female	1094	7/2/2020 9:08	8
1044	P48601	37	Male	1057	7/2/2020 9:09	8
1045	P48657	59	Male	1037	7/2/2020 9:28	8
1046	P48713	46	Female	1029	7/2/2020 9:43	8
1047	P48734	24	Male	1093	7/2/2020 9:48	8
1048	P48811	20	Female	1036	7/2/2020 10:09	8
1049	P48909	54	Female	1021	7/2/2020 10:43	8
1050	P48944	60	Female	1043	7/2/2020 10:51	8
1051	P48958	20	Male	1036	7/2/2020 10:53	8
1052	P48979	25	Female	1061	7/2/2020 10:58	8
1053	P49063	29	Male	1064	7/2/2020 11:20	8
1054	P49070	29	Female	1097	7/2/2020 11:21	8
1055	P49098	54	Female	1094	7/2/2020 11:25	8
1056	P49210	31	Female	1077	7/2/2020 11:37	8
1057	P49224	40	Male	1088	7/2/2020 11:43	8
1058	P49238	31	Male	1069	7/2/2020 11:53	8
1059	P49245	23	Male	1077	7/2/2020 11:55	8
1060	P49252	25	Female	1077	7/2/2020 12:15	8
1061	P49259	38	Female	1064	7/2/2020 12:22	8
1062	P49266	32	Female	1054	7/2/2020 12:31	8
1063	P49280	30	Female	1097	7/2/2020 12:56	8
1064	P49294	31	Male	1097	7/2/2020 13:00	8
1065	P49301	60	Male	1051	7/2/2020 13:00	8
1066	P49315	26	Female	1077	7/2/2020 13:09	8
1067	P49329	67	Male	1067	6/25/2020 14:06	9
1068	P49350	23	Male	1029	7/2/2020 13:18	8
1069	P49357	22	Male	1054	7/2/2020 13:19	8
1070	P49364	24	Female	1036	7/2/2020 13:20	8
1071	P49497	35	Male	1022	7/2/2020 14:16	8
1072	P49511	28	Female	1013	7/2/2020 14:27	8
1073	P49518	24	Female	1093	7/2/2020 14:28	8
1074	P49539	19	Female	1097	7/2/2020 14:44	8
1075	P49546	23	Male	1057	7/2/2020 14:45	8
1076	P49588	25	Male	1029	7/2/2020 14:58	8
1077	P49602	30	Female	1071	7/2/2020 15:01	8
1078	P49644	40	Female	1094	7/2/2020 15:19	8
1079	P49665	37	Male	1071	7/2/2020 15:24	8
1080	P49686	20	Male	NA	7/2/2020 15:27	8
1081	P49700	21	Male	NA	7/2/2020 15:35	8
1082	P49721	31	Male	1077	7/2/2020 15:47	8
1083	P49735	48	Female	1094	7/2/2020 15:54	8
1084	P49742	24	Female	1063	6/25/2020 12:13	9
1085	P49749	26	Female	1090	7/2/2020 16:24	8
1086	P49784	26	Female	1077	7/2/2020 16:30	8
1087	P49791	26	Male	1051	7/2/2020 16:35	8
1088	P49805	20	Male	1029	7/2/2020 17:07	8
1089	P49819	41	Female	1094	7/2/2020 17:49	8
1090	P49826	37	Female	1094	7/2/2020 17:58	8
1091	P49833	42	Female	1094	7/2/2020 18:03	8
1092	P49840	66	Male	1036	7/2/2020 18:48	8
1093	P49847	20	Male	NA	7/2/2020 19:31	8
1094	P49854	31	Male	1029	7/2/2020 20:43	8
1095	P49861	45	Male	1022	7/2/2020 21:06	8
1096	P49868	56	Female	1094	7/2/2020 21:07	8
1097	P49875	24	Female	1063	7/2/2020 21:16	8
1098	P49882	26	Female	1067	7/3/2020 5:09	8
1099	P49889	31	Male	1022	7/3/2020 7:32	8
1100	P49896	49	Female	1094	7/3/2020 8:00	8
1101	P49903	56	Male	1094	7/3/2020 8:37	8
1102	P49910	27	Male	1051	7/3/2020 8:44	8
1103	P49917	55	Male	1060	7/3/2020 8:48	8
1104	P49924	46	Female	1037	7/3/2020 9:02	8
1105	P49931	22	Male	1097	7/3/2020 9:43	8
1106	P49938	21	Female	1036	7/3/2020 9:44	8
1107	P49945	38	Female	1057	7/3/2020 10:20	8
1108	P49952	24	Male	1093	7/3/2020 10:52	8
1109	P49959	30	Female	1094	7/3/2020 11:20	8
1110	P49966	37	Female	1099	7/3/2020 11:39	8
1111	P49973	24	Female	1051	7/3/2020 12:02	8
1112	P49980	71	Female	1097	7/3/2020 12:23	8
1113	P49987	77	Male	1097	7/3/2020 12:23	8
1114	P49994	26	Female	1099	7/3/2020 14:36	8
1115	P50001	26	Female	1056	7/3/2020 14:39	8
1116	P50008	23	Male	1064	7/3/2020 15:58	8
1117	P50015	33	Female	1017	7/3/2020 19:02	8
1118	P50022	29	Male	1016	7/3/2020 20:10	8
1119	P50029	27	Female	1013	7/4/2020 0:39	8
1120	P50036	66	Male	1013	7/4/2020 6:56	8
1121	P50043	60	Female	1069	7/4/2020 7:28	8
1122	P50050	59	Female	1099	7/4/2020 8:58	8
1123	P50057	20	Female	1097	7/4/2020 9:07	8
1124	P50064	29	Female	1092	7/4/2020 12:27	8
1125	P50071	54	Female	1019	7/4/2020 12:35	8
1126	P50078	30	Male	1018	7/4/2020 13:18	8
1127	P50085	25	Male	1036	7/4/2020 13:58	8
1128	P50092	23	Male	1036	7/4/2020 14:06	8
1129	P50099	26	Female	1080	7/4/2020 14:12	8
1130	P50106	29	Male	1051	7/4/2020 14:55	8
1131	P50113	40	Male	1009	7/4/2020 18:57	8
1132	P50120	27	Female	1045	7/4/2020 19:41	8
1133	P50127	28	Female	1029	7/4/2020 22:29	8
1134	P50134	39	Female	1090	7/5/2020 6:49	8
1135	P50141	40	Male	1090	7/5/2020 7:22	8
1136	P50148	25	Male	1054	7/5/2020 8:15	8
1137	P50155	47	Male	1055	7/5/2020 9:17	8
1138	P50162	62	Male	1005	7/5/2020 9:33	8
1139	P50169	30	Male	1057	7/5/2020 10:08	8
1140	P50176	50	Male	1095	7/5/2020 10:42	8
1141	P50183	64	Female	1053	7/5/2020 11:42	8
1142	P50190	32	Female	1099	7/5/2020 12:13	8
1143	P50197	48	Female	1021	7/5/2020 13:07	8
1144	P50204	27	Male	1097	7/5/2020 13:33	8
1145	P50211	45	Female	1045	7/5/2020 15:11	8
1146	P50218	27	Female	1099	7/5/2020 15:20	8
1147	P50225	21	Female	1022	7/5/2020 17:47	8
1148	P50232	58	Male	1038	7/5/2020 18:13	8
1149	P50239	39	Female	1054	7/5/2020 19:04	8
1150	P50246	26	Male	1036	7/5/2020 19:35	8
1151	P50253	47	Male	1057	7/5/2020 21:40	8
1152	P50260	30	Male	1050	7/6/2020 0:21	8
1153	P50274	34	Female	1057	7/6/2020 7:27	8
1154	P50281	32	Female	1080	7/6/2020 7:36	8
1155	P50288	30	Female	1094	7/6/2020 8:02	8
1156	P50295	30	Female	NA	7/6/2020 8:07	8
1157	P50302	26	Female	1094	7/6/2020 8:22	8
1158	P50330	40	Male	1001	7/6/2020 8:40	8
1159	P50358	26	Male	1018	7/6/2020 8:45	8
1160	P50372	38	Female	1053	7/6/2020 8:46	8
1161	P50393	51	Male	1097	7/6/2020 8:50	8
1162	P50414	40	Female	1085	7/6/2020 8:54	8
1163	P50484	34	Female	1071	7/6/2020 9:17	8
1164	P50533	30	Male	1071	7/6/2020 9:36	8
1165	P50778	27	Female	1069	7/6/2020 10:10	8
1166	P50799	37	Male	1069	7/6/2020 10:11	8
1167	P50827	25	Male	1077	7/6/2020 10:20	8
1168	P51051	25	Male	1013	7/6/2020 11:13	8
1169	P51170	38	Female	1094	7/6/2020 11:31	8
1170	P51240	20	Female	1097	7/6/2020 11:44	8
1171	P51261	25	Male	1018	7/6/2020 11:47	8
1172	P51275	54	Female	1038	7/6/2020 11:49	8
1173	P51303	48	Male	1013	7/2/2020 8:48	8
1174	P51436	27	Female	1022	7/6/2020 12:48	8
1175	P51513	35	Male	1038	7/6/2020 13:16	8
1176	P51555	33	Male	NA	7/6/2020 13:33	8
1177	P51653	47	Female	1090	7/6/2020 13:55	8
1178	P51667	19	Male	NA	7/6/2020 13:58	8
1179	P51814	22	Male	1032	7/6/2020 14:33	8
1180	P51919	27	Female	1099	7/6/2020 15:12	8
1181	P51933	25	Male	1013	7/6/2020 15:14	8
1182	P51982	41	Male	NA	7/6/2020 15:27	8
1183	P52045	24	Male	1060	7/6/2020 15:49	8
1184	P52185	50	Male	1038	7/6/2020 16:29	8
1185	P52199	32	Male	1099	7/6/2020 16:55	8
1186	P52206	48	Female	1094	7/6/2020 16:56	8
1187	P52227	29	Female	1097	7/6/2020 17:23	8
1188	P52234	27	Male	1090	7/6/2020 17:31	8
1189	P52276	27	Male	1029	7/6/2020 19:12	8
1190	P52290	22	Female	1090	7/6/2020 20:12	8
1191	P52297	34	Male	1069	7/6/2020 21:53	8
1192	P52304	48	Male	1090	7/7/2020 6:06	8
1193	P52332	55	Male	1096	7/7/2020 8:39	8
1194	P52353	35	Male	1094	7/7/2020 9:10	8
1195	P52465	22	Male	1063	7/7/2020 10:02	8
1196	P52563	64	Female	1069	7/7/2020 10:22	8
1197	P52703	24	Female	1057	7/7/2020 11:29	8
1198	P52717	38	Female	1097	7/7/2020 11:46	8
1199	P52850	19	Female	1090	7/7/2020 12:56	8
1200	P52969	44	Female	1013	7/7/2020 14:27	8
1201	P52990	61	Male	1064	7/7/2020 14:43	8
1202	P53025	22	Male	1051	7/7/2020 14:58	8
1203	P53039	47	Male	1086	7/7/2020 15:20	8
1204	P53053	48	Male	1086	7/7/2020 15:26	8
1205	P53095	35	Male	1057	7/7/2020 15:38	8
1206	P53130	23	Female	1099	7/7/2020 16:00	8
1207	P53137	24	Unspecified	1090	7/7/2020 20:25	8
1208	P53144	47	Female	1054	7/7/2020 22:02	8
1209	P53151	38	Female	1100	7/7/2020 22:02	8
1210	P53158	59	Female	1056	7/7/2020 23:23	8
1211	P53165	51	Male	1038	7/8/2020 7:27	8
1212	P53319	46	Male	NA	7/8/2020 9:36	8
1213	P53417	58	Male	1063, 1080, 1090	7/8/2020 9:50	8
1214	P53564	19	Male	NA	7/8/2020 10:22	8
1215	P53634	37	Female	1057	7/8/2020 10:37	8
1216	P53767	36	Male	1043	7/8/2020 11:00	8
1217	P53977	43	Female	1022	7/8/2020 11:30	8
1218	P54061	32	Female	1099	7/8/2020 11:41	8
1219	P54215	28	Female	1045	7/8/2020 12:01	8
1220	P54250	29	Male	1022	7/8/2020 12:08	8
1221	P54278	44	Male	1045	7/8/2020 12:12	8
1222	P54299	51	Female	1076	7/8/2020 12:18	8
1223	P54320	30	Male	1054	7/8/2020 12:25	8
1224	P54334	67	Female	1018	7/8/2020 12:30	8
1225	P54362	39	Male	NA	7/8/2020 12:43	8
1226	P54376	45	Male	1060	7/8/2020 12:45	8
1227	P54411	24	Female	1013	7/8/2020 13:09	8
1228	P54439	33	Female	1099	7/8/2020 13:22	8
1229	P54460	27	Female	1064	7/8/2020 13:29	8
1230	P54467	34	Female	NA	7/8/2020 13:29	8
1231	P54495	24	Female	1077	7/8/2020 13:38	8
1232	P54544	56	Female	1090	7/8/2020 13:49	8
1233	P54691	25	Male	1054	7/8/2020 14:44	8
1234	P54719	38	Male	1057	7/8/2020 14:52	8
1235	P54810	28	Female	1090	7/8/2020 15:21	8
1236	P54866	27	Male	1036	7/8/2020 15:43	8
1237	P55062	51	Male	1053	7/8/2020 16:25	8
1238	P55083	51	Male	NA	7/8/2020 16:28	8
1239	P55111	29	Female	1064	7/8/2020 16:42	8
1240	P55118	40	Female	1045	7/8/2020 16:49	8
1241	P55125	34	Male	1032	7/8/2020 16:49	8
1242	P55132	30	Female	1070	7/8/2020 17:52	8
1243	P55139	38	Female	1088	7/8/2020 18:35	8
1244	P55146	22	Male	1052	7/8/2020 18:51	8
1245	P55153	26	Female	1071	7/8/2020 19:16	8
1246	P55181	42	Male	1036	7/8/2020 21:34	8
1247	P55188	29	Female	1094	7/9/2020 6:15	8
1248	P55195	41	Male	1077	7/9/2020 8:14	8
1249	P55279	27	Male	1077	7/9/2020 9:10	8
1250	P55349	27	Male	1088	7/9/2020 9:43	8
1251	P55524	32	Male	1090	7/9/2020 10:26	8
1252	P56672	46	Male	NA	7/9/2020 13:19	8
1253	P56973	37	Female	1099	7/9/2020 15:48	8
1254	P57134	27	Female	1035	7/9/2020 17:10	8
1255	P57197	27	Male	1054	7/9/2020 17:56	8
1256	P57225	27	Male	1076	7/9/2020 20:11	8
1257	P57232	60	Female	1097	7/9/2020 21:20	8
1258	P57239	23	Female	1054	7/9/2020 21:36	8
1259	P57246	43	Female	1054	7/9/2020 23:41	8
1260	P57253	20	Female	1059	7/10/2020 7:30	8
1261	P57260	22	Female	1057	6/25/2020 21:01	9
1262	P57316	35	Male	1089	7/10/2020 8:32	8
1263	P57344	61	Male	NA	7/10/2020 8:39	8
1264	P57351	34	Female	1090	7/10/2020 8:44	8
1265	P57414	40	Male	1060, 1090	7/10/2020 9:21	8
1266	P57470	27	Female	1034	7/10/2020 9:27	8
1267	P57477	56	Male	1038	7/10/2020 9:27	8
1268	P57757	30	Female	1097	7/10/2020 10:06	8
1269	P57813	62	Male	1053	7/10/2020 10:13	8
1270	P57988	22	Male	1036	7/10/2020 10:44	8
1271	P58037	31	Male	1099	7/10/2020 10:58	8
1272	P58058	22	Female	1054	7/10/2020 11:04	8
1273	P58205	29	Female	1022	7/10/2020 11:57	8
1274	P58275	31	Female	1099	7/10/2020 12:18	8
1275	P58303	35	Male	1031	7/10/2020 12:28	8
1276	P58324	53	Male	1095	7/10/2020 12:32	8
1277	P58331	40	Female	1061	7/10/2020 12:34	8
1278	P58345	29	Male	1034	7/10/2020 12:36	8
1279	P58352	25	Female	1069	7/10/2020 12:36	8
1280	P58359	25	Female	1057	7/10/2020 12:36	8
1281	P58366	22	Male	NA	7/10/2020 12:41	8
1282	P58394	24	Female	1090	7/10/2020 12:43	8
1283	P58415	24	Female	1060	7/10/2020 12:46	8
1284	P58422	47	Male	1019	7/10/2020 12:50	8
1285	P58429	39	Male	1076	7/10/2020 12:56	8
1286	P58436	21	Female	1020	7/10/2020 12:56	8
1287	P58443	42	Female	1060	7/10/2020 12:59	8
1288	P58450	46	Female	1094	7/10/2020 13:01	8
1289	P58478	39	Female	1008	7/10/2020 13:09	8
1290	P58492	43	Male	1021	7/10/2020 13:22	8
1291	P58499	46	Male	1053	7/10/2020 13:40	8
1292	P58534	21	Female	NA	7/10/2020 14:02	8
1293	P58555	40	Female	1056	7/10/2020 14:21	8
1294	P58562	20	Female	NA	7/10/2020 14:24	8
1295	P58590	29	Female	NA	7/10/2020 14:32	8
1296	P58723	26	Female	1080	7/10/2020 15:00	8
1297	P58737	27	Female	1090	7/10/2020 15:08	8
1298	P58744	30	Female	1090	7/10/2020 15:10	8
1299	P58758	26	Male	1036	7/10/2020 15:18	8
1300	P58919	57	Female	1022	7/10/2020 15:57	8
1301	P59059	23	Female	1063	7/10/2020 16:32	8
1302	P59066	26	Male	1054	7/10/2020 17:16	8
1303	P59073	29	Male	1090	7/10/2020 17:31	8
1304	P59080	23	Female	1097	7/10/2020 19:14	8
1305	P59087	25	Male	1090	7/10/2020 19:19	8
1306	P59094	21	Female	1067	7/10/2020 20:17	8
1307	P59101	21	Female	1036	7/10/2020 22:20	8
1308	P59108	56	Male	1016	7/11/2020 6:55	7
1309	P59115	26	Female	1064	7/11/2020 7:33	7
1310	P59122	28	Female	1099	7/11/2020 8:32	7
1311	P59129	20	Male	1092	7/11/2020 10:56	7
1312	P59136	18	Female	NA	7/11/2020 11:18	7
1313	P59150	35	Male	1050	7/11/2020 12:23	7
1314	P59164	54	Female	1096	7/11/2020 16:48	7
1315	P59171	21	Female	1064	7/11/2020 18:44	7
1316	P59178	24	Male	1013	7/12/2020 0:45	7
1317	P59185	23	Female	1090	7/12/2020 6:52	7
1318	P59192	42	Male	1022	7/12/2020 7:39	7
1319	P59199	20	Male	1086	7/12/2020 11:40	7
1320	P59206	27	Female	1036	7/12/2020 13:35	7
1321	P59213	31	Female	1054	7/12/2020 14:24	7
1322	P59220	40	Male	1022	7/12/2020 15:23	7
1323	P59227	37	Male	1050	7/12/2020 16:05	7
1324	P59234	24	Female	1094	7/12/2020 18:19	7
1325	P59241	31	Male	1052	7/12/2020 18:24	7
1326	P59248	21	Female	1054	7/12/2020 18:54	7
1327	P59255	36	Female	1025	7/12/2020 20:46	7
1328	P59262	26	Male	1071	7/12/2020 20:52	7
1329	P59269	46	Male	1094	7/12/2020 21:28	7
1330	P59276	59	Female	1094	7/13/2020 7:20	7
1331	P59283	27	Female	1090	7/13/2020 7:41	7
1332	P59290	23	Male	1093	7/13/2020 7:57	7
1333	P59297	41	Female	1094	7/13/2020 8:01	7
1334	P59304	27	Female	1094	7/13/2020 8:05	7
1335	P59311	33	Female	1094	7/13/2020 8:38	7
1336	P59444	49	Male	1021	7/13/2020 9:12	7
1337	P59451	48	Female	1094	7/13/2020 9:14	7
1338	P59458	55	Female	1094	7/13/2020 9:14	7
1339	P59507	20	Female	1099	7/13/2020 9:27	7
1340	P59514	20	Male	1040	7/13/2020 9:29	7
1341	P59591	57	Female	1094	7/13/2020 9:53	7
1342	P59605	51	Female	1022	7/13/2020 9:57	7
1343	P59612	51	Male	1094	7/13/2020 9:57	7
1344	P59633	36	Male	NA	7/13/2020 10:00	7
1345	P59717	34	Male	1041	7/13/2020 10:35	7
1346	P59724	22	Male	1090	7/13/2020 10:36	7
1347	P59759	26	Female	1097	7/13/2020 10:44	7
1348	P59850	24	Male	1064	7/13/2020 10:56	7
1349	P59927	22	Male	1077	7/13/2020 11:05	7
1350	P59990	50	Female	1069	7/13/2020 11:15	7
1351	P60123	47	Female	1094	7/13/2020 11:43	7
1352	P60151	30	Male	1022	7/13/2020 11:50	7
1353	P60347	27	Male	NA	7/13/2020 12:41	7
1354	P60410	24	Male	1036	7/13/2020 13:07	7
1355	P60431	23	Female	1097	7/13/2020 13:12	7
1356	P60501	33	Female	1034	7/13/2020 13:25	7
1357	P60655	21	Female	1100	7/13/2020 13:57	7
1358	P60662	25	Female	1099	7/13/2020 14:02	7
1359	P60781	28	Male	1036	7/13/2020 14:24	7
1360	P60886	28	Female	1094	7/13/2020 14:38	7
1361	P61089	42	Female	1094	7/13/2020 15:10	7
1362	P61180	52	Male	1099	7/13/2020 15:21	7
1363	P61397	59	Female	1094	7/13/2020 15:48	7
1364	P61551	33	Female	1074	7/13/2020 17:08	7
1365	P61565	22	Female	1051	7/13/2020 18:56	7
1366	P61572	24	Female	1036	7/13/2020 19:03	7
1367	P61579	21	Male	1099	7/13/2020 20:59	7
1368	P61586	20	Male	1029	7/13/2020 21:33	7
1369	P61593	21	Female	NA	7/13/2020 22:19	7
1370	P61600	33	Male	NA	7/14/2020 5:46	7
1371	P61607	29	Female	1090	7/14/2020 6:56	7
1372	P61614	31	Female	1094	7/14/2020 7:03	7
1373	P61621	25	Male	1064	7/14/2020 7:40	7
1374	P61628	33	Male	1053	7/14/2020 7:57	7
1375	P61642	43	Male	1057	7/14/2020 8:38	7
1376	P62265	35	Female	NA	7/14/2020 10:23	7
1377	P62377	31	Male	1050	7/14/2020 10:34	7
1378	P62776	53	Female	1025	7/14/2020 11:12	7
1379	P62825	51	Male	1038	7/14/2020 11:15	7
1380	P62902	60	Female	1040	7/14/2020 11:50	7
1381	P62909	53	Male	NA	7/14/2020 11:58	7
1382	P62916	46	Male	NA	7/14/2020 11:58	7
1383	P63063	35	Male	1090	7/14/2020 13:54	7
1384	P63091	23	Male	1048	7/14/2020 14:16	7
1385	P63126	59	Female	1078	7/14/2020 14:25	7
1386	P63217	31	Female	1060	7/14/2020 14:39	7
1388	P63357	24	Female	1075	7/14/2020 15:25	7
1389	P63385	26	Male	1036	7/14/2020 15:33	7
1390	P63413	59	Male	1088	7/14/2020 15:50	7
1391	P63434	24	Female	1057	7/14/2020 16:08	7
1392	P63483	23	Male	1022	7/14/2020 16:34	7
1393	P63581	51	Female	1034	7/14/2020 17:36	7
1394	P63588	49	Female	1064	7/14/2020 18:17	7
1395	P63595	40	Female	1013	7/14/2020 19:32	7
1396	P63609	23	Male	1036	7/14/2020 20:37	7
1397	P63616	31	Female	1057	7/14/2020 21:03	7
1398	P63623	21	Female	NA	7/14/2020 21:58	7
1399	P63630	21	Male	NA	7/14/2020 22:00	7
1400	P63637	22	Male	1079	7/14/2020 22:35	7
1401	P63644	40	Male	1036	7/15/2020 0:20	7
1402	P63651	40	Female	1097	7/15/2020 8:18	7
1403	P63658	34	Female	1094	7/15/2020 8:36	7
1404	P63665	54	Male	1086	7/15/2020 8:54	7
1405	P63714	63	Other	1102	7/15/2020 9:35	7
1406	P63735	51	Female	1038	7/15/2020 9:39	7
1407	P63847	30	Female	1054	7/15/2020 10:00	7
1408	P64505	29	Male	1099	7/15/2020 11:27	7
1409	P64785	31	Male	1069	7/15/2020 12:22	7
1410	P64827	39	Male	1068	7/15/2020 12:36	7
1411	P64911	51	Male	1054	7/15/2020 13:01	7
1412	P64960	62	Male	1060	7/15/2020 13:10	7
1413	P65198	50	Female	1034	7/15/2020 14:02	7
1414	P65891	27	Male	1090	7/15/2020 15:41	7
1415	P66115	29	Female	1054	7/15/2020 16:17	7
1416	P66220	53	Female	1034	7/15/2020 17:37	7
1417	P66241	25	Male	1097	7/15/2020 18:48	7
1418	P66248	24	Female	1064	7/15/2020 19:28	7
1419	P66255	20	Female	1064	7/15/2020 19:39	7
1420	P66262	23	Female	1064	7/15/2020 19:39	7
1421	P66269	27	Male	1064	7/15/2020 19:45	7
1422	P66276	34	Female	1064	7/15/2020 19:54	7
1423	P66283	36	Male	1090	7/15/2020 20:13	7
1424	P66290	27	Female	1099	7/15/2020 20:13	7
1425	P66297	38	Male	1064	7/15/2020 20:51	7
1426	P66304	61	Male	1031	7/15/2020 21:04	7
1427	P66311	38	Female	1099	7/15/2020 22:00	7
1428	P66318	41	Male	1069	7/15/2020 22:42	7
1429	P66325	38	Female	1064	7/15/2020 22:44	7
1430	P66332	35	Female	1064	7/15/2020 22:47	7
1431	P66339	25	Female	1090	7/15/2020 22:51	7
1432	P66346	20	Female	1013	7/15/2020 22:54	7
1433	P66353	32	Female	1013	7/15/2020 22:58	7
1434	P66360	21	Male	1095	7/15/2020 23:31	7
1435	P66367	23	Female	1090	7/16/2020 0:02	7
1436	P66374	36	Male	1064	7/16/2020 0:08	7
1437	P66381	34	Male	1071	7/16/2020 6:51	7
1438	P66388	39	Female	1099	7/16/2020 7:32	7
1439	P66395	47	Male	1067	7/16/2020 8:29	7
1440	P66486	33	Male	1064	7/16/2020 8:54	7
1441	P66598	35	Female	1013	7/16/2020 9:08	7
1442	P66612	41	Male	1013	7/16/2020 9:10	7
1443	P66717	55	Male	1055	7/16/2020 9:22	7
1444	P66808	23	Female	1064	7/16/2020 9:39	7
1445	P66836	26	Male	1013	7/16/2020 9:48	7
1446	P66871	32	Male	1071	7/16/2020 9:59	7
1447	P66892	35	Male	NA	7/16/2020 10:06	7
1448	P66962	31	Female	1094	7/16/2020 10:22	7
1449	P66969	25	Female	1064	7/16/2020 10:24	7
1450	P66997	23	Female	1071	7/16/2020 10:39	7
1451	P67032	25	Female	1052	7/16/2020 10:46	7
1452	P67102	21	Female	1030	7/16/2020 11:05	7
1453	P67200	51	Male	1022	7/16/2020 11:38	7
1454	P67214	24	Female	1064	7/16/2020 11:40	7
1455	P67221	29	Male	1090	7/16/2020 11:46	7
1456	P67228	48	Male	1064	7/16/2020 12:01	7
1457	P67263	28	Male	1093	7/16/2020 12:39	7
1458	P67361	26	Female	1097	7/16/2020 13:46	7
1459	P67368	26	Male	1090	7/16/2020 13:48	7
1460	P67487	22	Female	1018	7/16/2020 14:38	7
1461	P67606	23	Female	1093	7/16/2020 15:45	7
1462	P67641	25	Male	1064	7/16/2020 16:08	7
1463	P67669	30	Female	1052, 1097	7/16/2020 16:24	7
1464	P67718	48	Male	1090	7/16/2020 16:39	7
1465	P67781	49	Male	1006	7/16/2020 17:23	7
1466	P67788	25	Male	1042	7/16/2020 17:44	7
1467	P67795	22	Female	1075	7/16/2020 18:16	7
1468	P67802	27	Male	1063	7/16/2020 19:26	7
1469	P67809	20	Female	1034	7/16/2020 19:27	7
1470	P67816	41	Female	1013	7/16/2020 19:29	7
1471	P67823	25	Male	1090	7/16/2020 20:24	7
1472	P67830	34	Male	1013	7/17/2020 3:36	7
1473	P67837	29	Female	1097	7/17/2020 4:31	7
1474	P67844	30	Female	1097	7/17/2020 4:35	7
1475	P67851	28	Male	1019	7/17/2020 6:28	7
1476	P67858	23	Female	1048	7/17/2020 7:00	7
1477	P67865	29	Male	1090	7/17/2020 8:01	7
1478	P67879	42	Male	1092	7/17/2020 8:39	7
1479	P68264	28	Female	1036	7/17/2020 9:54	7
1480	P68271	27	Male	1090	7/17/2020 9:55	7
1481	P68642	51	Male	1069	7/17/2020 10:25	7
1482	P68782	19	Male	1065	7/17/2020 10:41	7
1483	P68817	23	Female	1013	7/17/2020 10:45	7
1484	P69104	35	Male	1090	7/17/2020 11:12	7
1485	P69398	26	Female	1096	7/17/2020 11:57	7
1486	P69538	65	Male	1052	7/17/2020 12:12	7
1487	P69643	31	Female	1093	7/17/2020 12:27	7
1488	P70756	37	Female	1101	7/17/2020 16:04	7
1489	P70798	28	Female	1097	7/17/2020 16:32	7
1490	P70812	39	Male	1034	7/17/2020 17:05	7
1491	P70875	73	Male	1037, 1066	7/17/2020 17:42	7
1492	P70882	39	Female	1097	7/17/2020 18:43	7
1493	P70889	23	Female	1017	7/17/2020 18:56	7
1494	P70896	32	Female	1052	7/17/2020 19:22	7
1495	P70903	25	Male	1017	7/17/2020 21:22	7
1496	P70910	26	Female	1017	7/17/2020 21:23	7
1497	P70917	21	Male	1057	7/18/2020 8:31	7
1498	P70924	20	Female	1097	7/18/2020 10:09	7
1499	P70931	23	Female	1054	7/18/2020 10:29	7
1500	P70938	25	Male	1060	7/18/2020 13:48	7
1501	P70945	43	Female	1094	7/19/2020 6:47	7
1502	P70952	26	Male	1099	7/19/2020 10:23	7
1503	P70959	34	Female	1090	7/19/2020 10:48	7
1504	P70966	46	Male	1054	7/19/2020 11:01	7
1505	P70973	19	Female	1065	7/19/2020 14:15	7
1506	P70980	43	Female	1064	7/19/2020 14:54	7
1507	P70987	25	Male	1076, 1013	7/19/2020 16:27	7
1508	P70994	28	Male	1054	7/19/2020 16:50	7
1509	P71001	28	Male	1060	7/19/2020 19:06	7
1510	P71008	21	Female	1099	7/19/2020 20:50	7
1511	P71015	25	Male	1093	7/19/2020 22:34	7
1512	P71022	30	Female	1052	7/19/2020 22:47	7
1513	P71029	21	Female	1030	7/19/2020 23:23	7
1514	P71036	22	Male	1090	7/20/2020 7:13	7
1515	P71043	29	Female	1099	7/20/2020 8:22	7
1516	P71057	46	Male	1053	7/20/2020 8:48	7
1517	P71085	36	Other	1094	7/20/2020 8:54	7
1518	P71127	20	Female	1057	7/20/2020 9:17	7
1519	P71253	27	Male	1097	7/20/2020 9:43	7
1520	P71484	35	Female	1073	7/20/2020 10:14	7
1521	P71890	38	Female	1094	7/20/2020 10:50	7
1522	P71946	30	Male	1054	7/20/2020 10:54	7
1523	P72261	31	Female	1090	7/20/2020 11:20	7
1524	P73115	29	Male	1060	7/20/2020 12:24	7
1525	P73283	33	Male	1099	7/20/2020 12:42	7
1526	P73591	41	Male	1094	7/13/2020 12:56	7
1527	P74116	32	Female	1054	7/20/2020 15:41	7
1528	P74144	28	Female	1090	7/20/2020 15:43	7
1529	P74179	27	Female	1053	7/20/2020 15:47	7
1530	P74606	21	Female	1065	7/20/2020 16:57	7
1532	P74662	20	Female	1013	7/20/2020 18:58	7
1533	P74795	34	Male	1099	7/20/2020 21:07	7
1534	P74900	28	Female	1099	7/20/2020 22:06	7
1535	P74928	22	Female	NA	7/20/2020 23:18	7
1536	P74949	45	Female	1015	7/20/2020 23:52	7
1537	P74956	60	Female	1053	7/21/2020 1:50	7
1538	P74963	27	Female	1099	7/21/2020 7:14	7
1539	P74970	29	Male	1013	7/21/2020 7:34	7
1540	P74977	26	Female	1054	7/21/2020 8:27	7
1541	P75012	33	Male	1065	7/21/2020 9:09	7
1542	P75131	38	Male	1092	7/21/2020 9:42	7
1543	P75348	27	Male	1090	7/21/2020 10:32	7
1544	P75432	37	Male	1099	7/21/2020 11:25	7
1545	P75453	24	Female	1065	7/21/2020 11:53	7
1546	P75467	56	Female	1101	7/21/2020 12:00	7
1547	P75474	46	Female	1054	7/21/2020 12:18	7
1548	P75537	23	Female	1034	7/21/2020 13:57	7
1549	P75649	19	Female	1099	7/21/2020 15:28	7
1550	P75670	26	Male	NA	7/21/2020 16:01	7
1551	P75677	32	Male	1022	7/21/2020 16:05	7
1552	P75684	31	Female	1089	7/21/2020 16:25	7
1553	P75691	20	Female	1054	7/21/2020 16:56	7
1554	P75698	20	Female	1099	7/21/2020 17:22	7
1555	P75705	23	Male	1064	7/21/2020 18:23	7
1556	P75712	22	Male	1051	7/21/2020 20:31	7
1557	P75719	25	Male	1097	7/21/2020 20:49	7
1558	P75726	31	Female	1032	7/21/2020 22:50	7
1559	P75733	25	Male	1057	7/21/2020 23:13	7
1560	P75740	30	Female	1057	7/21/2020 23:29	7
1561	P75747	52	Female	1053	7/22/2020 3:58	7
1562	P75754	56	Female	1054	7/22/2020 5:36	7
1563	P75761	35	Female	1013	7/22/2020 7:35	7
1564	P75894	59	Male	1089	7/22/2020 9:27	7
1565	P76818	29	Male	1074	7/22/2020 10:26	7
1566	P77189	62	Female	1074	7/22/2020 11:01	7
1567	P77392	42	Male	1048	7/22/2020 11:21	7
1568	P77588	24	Male	1097	7/22/2020 11:39	7
1569	P77777	55	Male	1053	7/22/2020 12:00	7
1570	P78218	21	Female	1013	7/22/2020 13:03	7
1571	P78337	56	Male	1034	7/22/2020 13:30	7
1572	P78358	42	Female	1094	7/22/2020 13:33	7
1573	P78449	29	Male	1099	7/22/2020 13:46	7
1574	P78862	35	Male	1048	7/22/2020 14:45	7
1575	P79100	38	Male	1074	7/22/2020 15:08	7
1576	P79205	51	Male	1045	7/22/2020 15:23	7
1577	P79310	41	Male	1045	7/22/2020 15:34	7
1578	P79429	46	Male	1045	7/22/2020 15:48	7
1579	P79443	53	Male	1045	7/22/2020 15:49	7
1580	P79653	44	Female	1043	7/22/2020 17:13	7
1581	P79660	28	Male	1013	7/22/2020 17:15	7
1582	P79667	25	Male	1053	7/22/2020 17:27	7
1584	P79695	31	Female	1085	7/22/2020 19:06	7
1585	P79702	40	Female	1054	7/22/2020 20:27	7
1586	P79709	24	Female	1099	7/22/2020 21:14	7
1587	P79716	28	Male	1099	7/22/2020 21:16	7
1588	P80185	66	Male	1057	7/23/2020 9:18	7
1589	P80521	58	Male	1048	7/23/2020 11:26	7
1590	P80570	45	Female	1064	7/23/2020 12:13	7
1591	P80696	38	Male	1090	7/23/2020 12:53	7
1592	P80710	34	Male	1054	7/23/2020 13:21	7
1593	P81144	18	Male	NA	7/23/2020 14:51	7
1594	P81319	29	Male	1018	7/23/2020 16:53	7
1595	P81326	33	Female	1054	7/23/2020 17:34	7
1596	P81333	20	Female	1052	7/23/2020 19:25	7
1597	P81515	28	Male	1090	7/23/2020 22:06	7
1598	P81522	25	Male	1064	7/24/2020 6:41	7
1599	P81529	33	Male	NA	7/24/2020 7:56	7
1600	P81536	37	Male	1014	7/24/2020 8:23	7
1601	P81781	35	Female	1092	7/24/2020 9:42	7
1602	P81956	36	Female	1099	7/24/2020 10:00	7
1603	P82131	64	Male	1097	7/24/2020 10:20	7
1604	P83328	54	Female	1021	7/24/2020 12:09	7
1605	P83622	46	Female	1014	7/24/2020 12:51	7
1606	P83937	20	Female	1065	7/24/2020 13:29	7
1607	P83979	20	Male	1057	7/24/2020 13:34	7
1608	P84098	22	Female	1013	7/24/2020 14:00	7
1609	P84399	21	Female	1064	7/24/2020 15:26	7
1610	P84427	69	Female	1097	7/24/2020 16:02	7
1611	P84434	27	Female	1090	7/24/2020 18:21	7
1612	P84441	39	Male	1045	7/24/2020 18:40	7
1613	P84448	21	Female	1080	7/24/2020 18:44	7
1614	P84455	21	Female	1017	7/24/2020 21:51	7
1615	P84462	22	Male	1023	7/25/2020 0:12	6
1616	P84469	29	Male	1100	7/25/2020 12:07	6
1617	P84476	68	Male	1031	7/25/2020 12:42	6
1618	P84483	28	Female	1099	7/25/2020 14:57	6
1619	P84490	21	Male	NA	7/25/2020 15:12	6
1620	P84497	27	Male	1054	7/25/2020 16:01	6
1621	P84504	26	Female	1013	7/25/2020 19:59	6
1622	P84511	25	Male	1099	7/25/2020 20:05	6
1623	P84518	35	Male	1088	7/25/2020 20:53	6
1624	P84525	34	Female	1099	7/26/2020 7:55	6
1625	P84532	26	Male	1048	7/26/2020 8:44	6
1626	P84539	63	Female	1018	7/26/2020 10:54	6
1628	P84553	26	Male	1052	7/26/2020 13:56	6
1629	P84560	19	Female	1053	7/26/2020 14:01	6
1630	P84567	32	Female	1099	7/26/2020 15:56	6
1631	P84574	24	Female	1099	7/26/2020 17:26	6
1632	P84581	20	Female	1102	7/26/2020 19:00	6
1633	P84588	21	Female	1082	7/26/2020 21:05	6
1634	P84602	63	Female	1094	7/27/2020 6:36	6
1635	P84609	42	Male	NA	7/27/2020 7:23	6
1636	P85344	35	Male	1064	7/27/2020 10:31	6
1637	P85372	30	Female	1035	7/27/2020 10:34	6
1638	P85589	26	Male	1099	7/27/2020 10:57	6
1639	P85610	52	Female	1045	7/27/2020 10:59	6
1640	P86030	35	Male	1051	7/27/2020 11:49	6
1641	P86079	34	Male	1084	7/27/2020 11:56	6
1642	P86240	26	Male	1054	7/27/2020 12:33	6
1643	P86261	45	Male	1060	7/27/2020 12:36	6
1644	P86317	21	Female	1065	7/27/2020 12:45	6
1645	P86380	31	Male	1045	7/27/2020 12:53	6
1646	P86408	20	Female	1054	7/27/2020 12:56	6
1647	P86590	39	Female	1029	7/27/2020 13:22	6
1648	P86660	30	Male	1080	7/27/2020 13:37	6
1649	P86989	50	Male	1085	7/27/2020 15:00	6
1650	P87311	34	Male	1052	7/27/2020 16:20	6
1651	P87367	19	Female	NA	7/27/2020 16:55	6
1652	P87381	23	Female	1023	7/27/2020 17:40	6
1653	P87395	21	Female	NA	7/27/2020 22:46	6
1654	P87402	48	Male	1097	7/28/2020 8:16	6
1655	P87423	22	Male	1065	7/28/2020 8:42	6
1656	P87612	22	Female	1057	7/28/2020 9:20	6
1657	P87787	27	Unspecified	NA	7/28/2020 10:00	6
1658	P88011	27	Female	1097	7/28/2020 10:38	6
1659	P88158	50	Female	1090	7/28/2020 11:15	6
1660	P88179	22	Male	1063	7/28/2020 11:31	6
1661	P88298	31	Female	1017	7/28/2020 13:54	6
1662	P88809	55	Male	1071	7/28/2020 15:10	6
1663	P88893	21	Female	NA	7/28/2020 15:25	6
1664	P88907	33	Female	1022	7/28/2020 15:28	6
1665	P88921	25	Female	1051	7/28/2020 16:12	6
1666	P88928	26	Female	1016	7/28/2020 16:12	6
1667	P88935	20	Female	1065	7/28/2020 16:16	6
1668	P89005	34	Male	1080	7/28/2020 16:59	6
1669	P89019	42	Male	1057	7/28/2020 19:36	6
1670	P89026	42	Male	1038	7/29/2020 7:12	6
1671	P89033	64	Female	1053	7/29/2020 8:14	6
1672	P89047	26	Male	1094	7/29/2020 8:42	6
1673	P90468	22	Female	1069	7/29/2020 11:51	6
1674	P91896	55	Female	1094	7/29/2020 14:38	6
1675	P92120	35	Male	1064	7/29/2020 14:54	6
1676	P92393	26	Female	1013	7/29/2020 15:37	6
1677	P92722	20	Male	NA	7/29/2020 17:00	6
1678	P92736	22	Unspecified	1064	7/29/2020 23:26	6
1679	P92743	63	Female	1094	7/30/2020 7:31	6
1680	P92883	36	Female	1048	7/30/2020 9:51	6
1681	P93030	19	Other	NA	7/30/2020 10:58	6
1682	P93128	25	Female	1036	7/30/2020 11:36	6
1683	P93142	24	Female	1076	7/30/2020 11:46	6
1684	P93149	25	Female	1064	7/30/2020 11:52	6
1685	P93303	21	Female	1083	7/30/2020 14:06	6
1686	P93674	19	Female	1086	7/30/2020 15:13	6
1687	P94115	31	Female	1071	7/30/2020 17:16	6
1688	P94122	30	Female	1060	7/30/2020 17:52	6
1689	P94129	25	Female	1057	7/30/2020 17:55	6
1690	P94136	25	Female	1090	7/30/2020 19:11	6
1691	P94143	23	Male	1018	7/30/2020 22:29	6
1692	P94150	35	Female	1064	7/31/2020 7:37	6
1693	P94227	44	Male	1097	7/31/2020 9:13	6
1694	P94276	24	Female	1031	7/31/2020 9:18	6
1695	P94458	49	Female	1094	7/31/2020 9:53	6
1696	P94913	22	Male	NA	7/31/2020 10:42	6
1697	P95011	28	Male	1037	7/31/2020 10:53	6
1698	P95088	45	Female	1019	7/31/2020 11:04	6
1699	P95130	23	Female	1060	7/31/2020 11:09	6
1700	P95403	65	Female	1066	7/31/2020 11:45	6
1701	P95508	29	Male	NA	7/31/2020 11:58	6
1702	P95522	27	Unspecified	1095	7/31/2020 11:59	6
1703	P95529	66	Male	1097	7/31/2020 11:59	6
1704	P95592	24	Female	1031	7/31/2020 12:05	6
1705	P95599	23	Male	1093	7/31/2020 12:06	6
1706	P95697	49	Male	1057	7/31/2020 12:17	6
1707	P95858	38	Female	1090	7/31/2020 12:36	6
1708	P96082	38	Male	1061	7/31/2020 13:06	6
1709	P96166	30	Female	1065	7/31/2020 13:29	6
1710	P96243	21	Female	1064	7/31/2020 13:42	6
1711	P96698	38	Male	1052	7/31/2020 15:41	6
1712	P96712	33	Male	1054	7/31/2020 16:49	6
1713	P96719	26	Male	1097	7/31/2020 16:55	6
1714	P96726	44	Male	1088	7/31/2020 17:20	6
1715	P96733	33	Female	1099	7/31/2020 21:28	6
1716	P96740	21	Female	1057	7/31/2020 23:47	6
1717	P96747	55	Male	1073	8/1/2020 7:33	6
1718	P96754	37	Female	1047	8/1/2020 8:52	6
1719	P96761	49	Female	1017	8/1/2020 9:11	6
1720	P96768	21	Female	1099	8/1/2020 13:58	6
1721	P96775	20	Male	NA	8/1/2020 14:49	6
1722	P96782	57	Male	1066	8/1/2020 15:38	6
1723	P96789	22	Female	1099	8/1/2020 21:08	6
1724	P96796	22	Male	1064	8/2/2020 7:14	6
1725	P96803	23	Female	1090	8/2/2020 12:31	6
1726	P96810	25	Male	1036	8/2/2020 14:11	6
1727	P96817	32	Male	1013	8/2/2020 15:21	6
1728	P96824	22	Male	1014	8/2/2020 16:25	6
1729	P96831	22	Male	1054, 1099	8/2/2020 16:51	6
1730	P96838	25	Female	1013	8/2/2020 18:34	6
1731	P96845	24	Female	1054	8/2/2020 19:36	6
1732	P96852	29	Female	1045	8/2/2020 21:40	6
1733	P96859	20	Female	NA	8/2/2020 21:51	6
1734	P96866	32	Female	1013	8/2/2020 22:45	6
1735	P96894	40	Male	1097	8/3/2020 9:02	6
1736	P96915	19	Male	1029	8/3/2020 9:14	6
1737	P96978	21	Female	1053	8/3/2020 9:30	6
1738	P97090	37	Male	1067	8/3/2020 9:51	6
1739	P97097	43	Female	1094	8/3/2020 9:52	6
1740	P97279	29	Female	1051	8/3/2020 10:14	6
1741	P98035	39	Male	1069	8/3/2020 11:33	6
1742	P98196	22	Female	1019	8/3/2020 11:59	6
1743	P98434	29	Male	1036	8/3/2020 12:39	6
1744	P98749	21	Female	1097	8/3/2020 13:40	6
1745	P99225	27	Male	1096	8/3/2020 14:32	6
1746	P99344	39	Male	1017	8/3/2020 14:47	6
1747	P99428	34	Female	1071	8/3/2020 14:54	6
1748	P99918	35	Female	1064	8/3/2020 15:40	6
1749	P100184	20	Female	NA	8/3/2020 17:46	6
1750	P100191	24	Male	1052	8/3/2020 17:56	6
1751	P100198	38	Other	1097	8/3/2020 18:44	6
1752	P100205	24	Male	1060	8/3/2020 21:45	6
1753	P100219	20	Male	1055	8/4/2020 0:13	6
1754	P100226	25	Male	1036	8/4/2020 0:23	6
1755	P100233	32	Male	1088	8/4/2020 7:21	6
1756	P100240	40	Female	1088	8/4/2020 7:56	6
1757	P100576	33	Female	1013	8/4/2020 11:03	6
1758	P100604	69	Female	1078	8/4/2020 11:27	6
1759	P100632	20	Female	1090	8/4/2020 12:22	6
1760	P100639	19	Female	NA	8/4/2020 12:31	6
1761	P100660	19	Female	NA	8/4/2020 13:01	6
1762	P100765	56	Female	1098	8/4/2020 13:35	6
1763	P100933	33	Male	1057	8/4/2020 14:19	6
1764	P101080	68	Female	1067	8/4/2020 15:14	6
1765	P101094	18	Female	1054	8/4/2020 15:22	6
1766	P101206	30	Male	1028	8/4/2020 19:25	6
1767	P101220	20	Female	NA	8/4/2020 20:21	6
1768	P101227	19	Female	1061	8/4/2020 21:16	6
1769	P101234	44	Male	1099	8/5/2020 8:46	6
1770	P101283	26	Female	1094	8/5/2020 9:18	6
1771	P101311	24	Female	1054	8/5/2020 9:27	6
1772	P101332	26	Female	1051	8/5/2020 9:35	6
1773	P101339	28	Male	1028	8/5/2020 9:36	6
1774	P101346	31	Male	1071	8/5/2020 9:36	6
1775	P101528	27	Male	1026	8/5/2020 9:59	6
1776	P101626	26	Male	1045	8/5/2020 10:10	6
1777	P102081	69	Male	1036	8/5/2020 10:57	6
1778	P102564	18	Male	1054	8/5/2020 12:04	6
1779	P103222	50	Male	1032	8/5/2020 13:28	6
1780	P103285	25	Female	1064	8/5/2020 13:36	6
1781	P104370	61	Female	1071	8/5/2020 16:46	6
1782	P104391	20	Male	1053	8/5/2020 20:17	6
1783	P104398	20	Male	NA	8/5/2020 22:04	6
1784	P104405	42	Female	1097	8/6/2020 4:56	6
1785	P104412	29	Male	1085	8/6/2020 7:18	6
1786	P104419	34	Female	1097	8/6/2020 7:57	6
1787	P104426	62	Female	1054	8/6/2020 8:21	6
1788	P104433	25	Female	1029	8/6/2020 8:37	6
1789	P104454	27	Female	1045	8/6/2020 8:43	6
1790	P104468	69	Male	1023	8/6/2020 8:58	6
1791	P104496	46	Female	1021	8/6/2020 9:23	6
1792	P104895	26	Female	1099	8/6/2020 11:07	6
1793	P104979	32	Male	1031	8/6/2020 11:21	6
1794	P105056	29	Male	1045	8/6/2020 11:32	6
1795	P105294	25	Male	1045	8/6/2020 13:07	6
1796	P105483	21	Male	1053	8/6/2020 13:47	6
1797	P105602	24	Female	1064	8/6/2020 14:13	6
1798	P105637	30	Male	1017	8/6/2020 14:17	6
1799	P105861	22	Male	1064	8/6/2020 15:14	6
1800	P105910	18	Female	NA	8/6/2020 15:36	6
1801	P105952	29	Female	1057	8/6/2020 16:58	6
1802	P105959	28	Male	1045	8/6/2020 17:21	6
1803	P105966	30	Male	1028	8/6/2020 17:24	6
1804	P105973	56	Male	NA	8/6/2020 17:31	6
1805	P105980	27	Female	1045	8/6/2020 18:34	6
1806	P105987	22	Female	NA	8/6/2020 19:10	6
1807	P105994	26	Female	1045	8/6/2020 22:55	6
1808	P106001	31	Male	1057	8/6/2020 23:04	6
1809	P106008	34	Female	1057	8/6/2020 23:07	6
1810	P106015	57	Male	1038	8/7/2020 6:08	6
1811	P106022	27	Female	1045	8/7/2020 7:40	6
1812	P106029	24	Female	1014	8/7/2020 8:05	6
1813	P106344	37	Female	1057	8/7/2020 9:39	6
1814	P107037	25	Male	1013	8/7/2020 10:34	6
1815	P107548	28	Female	1054	8/7/2020 11:17	6
1816	P107884	27	Male	NA	8/7/2020 11:56	6
1817	P107982	39	Male	1066	8/7/2020 12:07	6
1818	P108108	18	Male	1020	8/7/2020 12:24	6
1819	P108199	33	Male	1067	8/7/2020 12:35	6
1820	P108262	19	Female	1020	8/7/2020 12:43	6
1821	P108304	20	Female	NA	8/7/2020 12:46	6
1822	P108318	21	Female	1032	8/7/2020 12:46	6
1823	P108416	24	Female	1031	8/7/2020 13:30	6
1824	P108598	21	Female	1020	8/7/2020 14:29	6
1825	P108640	22	Female	1031	8/7/2020 14:37	6
1826	P108675	26	Female	1031	8/7/2020 14:53	6
1827	P108682	56	Female	1066	8/7/2020 15:30	6
1828	P108703	26	Female	1094	8/7/2020 15:55	6
1829	P108710	21	Female	NA	8/7/2020 16:14	6
1830	P108717	21	Female	1054	8/7/2020 16:18	6
1831	P108808	24	Male	1067	8/7/2020 17:17	6
1832	P108836	18	Female	1053	8/7/2020 18:08	6
1833	P108843	38	Male	1031	8/7/2020 18:17	6
1834	P108850	31	Male	1031	8/7/2020 19:17	6
1835	P108857	25	Male	1014	8/7/2020 22:06	6
1836	P108864	46	Male	1095	8/8/2020 8:44	5
1837	P108871	27	Male	1045	8/8/2020 9:07	5
1838	P108885	46	Male	1064	8/8/2020 11:34	5
1839	P108892	26	Female	1052	8/8/2020 14:36	5
1840	P108899	24	Male	1064	8/8/2020 19:32	5
1841	P108906	21	Male	NA	8/9/2020 0:14	5
1842	P108913	20	Male	1053	8/9/2020 1:38	5
1843	P108920	20	Female	1065	8/9/2020 13:08	5
1844	P108927	21	Female	1090	8/9/2020 18:58	5
1845	P108934	27	Female	1045	8/9/2020 20:36	5
1846	P108941	30	Male	1090	8/9/2020 21:10	5
1847	P108948	31	Male	1045	8/9/2020 21:51	5
1848	P108955	28	Female	1097	8/9/2020 22:34	5
1849	P108962	24	Male	1097	8/9/2020 22:35	5
1850	P109011	51	Female	1094	8/10/2020 8:44	5
1851	P110334	71	Male	1096	8/10/2020 11:32	5
1852	P110551	27	Female	1066	8/10/2020 12:10	5
1853	P110684	54	Male	1066	8/10/2020 12:42	5
1854	P110880	21	Female	NA	8/10/2020 13:09	5
1855	P110943	39	Male	1080	8/10/2020 13:15	5
1856	P111202	27	Female	1028	8/10/2020 14:00	5
1857	P111237	21	Female	NA	8/10/2020 14:07	5
1858	P111391	25	Female	1090	8/10/2020 14:32	5
1859	P111489	20	Female	NA	8/10/2020 14:45	5
1860	P111503	25	Female	1045	8/10/2020 14:46	5
1861	P111594	28	Female	1066	8/10/2020 14:59	5
1862	P111601	39	Female	1064	8/10/2020 15:00	5
1863	P111755	21	Male	1077	8/10/2020 15:25	5
1864	P111902	29	Female	1045	8/10/2020 15:45	5
1865	P111951	28	Male	1045	8/10/2020 16:11	5
1866	P111965	21	Female	NA	8/10/2020 16:32	5
1867	P111986	33	Female	1086	8/10/2020 19:38	5
1868	P111993	20	Male	1053	8/10/2020 20:32	5
1869	P112000	24	Male	1064	8/10/2020 21:27	5
1870	P112007	58	Male	1038	8/10/2020 23:58	5
1871	P112014	23	Female	1100	8/11/2020 5:53	5
1872	P112126	31	Female	1013	8/11/2020 9:10	5
1873	P112140	20	Female	1093	8/11/2020 9:25	5
1874	P112280	43	Male	1096	8/11/2020 10:16	5
1875	P112294	27	Female	1036	8/11/2020 10:25	5
1876	P112322	24	Female	1057	8/11/2020 10:32	5
1877	P112378	27	Male	NA	8/11/2020 10:46	5
1878	P112476	25	Male	1045	8/11/2020 11:26	5
1879	P112595	40	Male	NA	8/11/2020 12:46	5
1880	P113302	41	Male	1064	8/11/2020 15:46	5
1881	P113505	23	Female	1048	8/11/2020 17:14	5
1882	P113512	25	Female	1057	8/11/2020 20:26	5
1883	P113519	22	Female	1029	8/11/2020 20:29	5
1884	P113526	20	Female	1054	8/11/2020 22:49	5
1885	P113533	71	Female	1074	8/12/2020 3:58	5
1886	P113540	35	Female	1065	8/12/2020 7:15	5
1887	P113547	28	Male	1099	8/12/2020 8:19	5
1888	P113554	54	Male	1066	8/12/2020 8:27	5
1889	P113666	30	Male	1066	8/12/2020 9:26	5
1890	P113743	22	Female	NA	8/12/2020 9:40	5
1891	P114065	25	Male	1099	8/12/2020 10:15	5
1892	P114135	27	Male	1045	8/12/2020 10:20	5
1893	P114156	29	Male	1028	8/12/2020 10:22	5
1894	P114849	25	Male	1023	8/12/2020 11:45	5
1895	P115045	21	Female	1097	8/12/2020 12:13	5
1896	P116025	19	Female	1019	8/12/2020 14:14	5
1897	P116053	38	Male	1099	8/12/2020 14:16	5
1898	P116256	24	Male	1063	8/12/2020 14:53	5
1899	P116410	24	Female	1051	8/12/2020 15:18	5
1900	P116452	24	Female	1051	8/12/2020 15:20	5
1901	P116508	27	Female	1064	8/12/2020 15:34	5
1902	P116543	32	Female	1012	8/12/2020 15:40	5
1903	P116557	25	Female	1052	8/12/2020 15:44	5
1904	P116641	50	Female	1017	8/12/2020 16:50	5
1905	P116655	35	Female	1017	8/12/2020 16:53	5
1906	P116662	27	Female	1052	8/12/2020 17:28	5
1907	P116669	20	Female	NA	8/12/2020 18:51	5
1908	P116676	20	Female	1101	8/12/2020 19:16	5
1909	P116683	23	Female	1057	8/13/2020 1:51	5
1910	P116697	48	Female	1057	8/13/2020 8:09	5
1911	P116816	32	Male	1038	8/13/2020 9:20	5
1912	P117019	56	Male	1029	8/13/2020 10:53	5
1913	P117061	47	Female	1096	8/13/2020 11:54	5
1914	P117068	22	Female	1099	8/13/2020 12:01	5
1915	P117075	26	Male	1045	8/13/2020 12:35	5
1916	P117089	28	Female	1045	8/13/2020 13:09	5
1917	P117194	26	Female	1064	8/13/2020 14:06	5
1918	P117355	34	Male	1067	8/13/2020 15:01	5
1919	P117439	19	Female	1058	8/13/2020 15:30	5
1920	P117628	23	Female	1051	8/13/2020 16:44	5
1921	P117810	19	Female	NA	8/13/2020 19:59	5
1922	P117817	58	Male	1051	8/13/2020 20:47	5
1923	P117859	33	Male	1054	8/14/2020 8:41	5
1924	P118580	24	Female	1057	8/14/2020 11:03	5
1925	P118853	22	Other	1036	8/14/2020 11:48	5
1926	P119322	22	Male	1029	8/14/2020 13:14	5
1927	P119539	21	Male	1020	8/14/2020 14:10	5
1928	P119616	72	Female	1017	8/14/2020 14:22	5
1929	P119721	18	Female	1089	8/14/2020 15:00	5
1930	P119728	20	Female	1053	8/14/2020 15:19	5
1931	P119770	34	Male	1017	8/14/2020 15:54	5
1932	P119784	23	Male	1060	8/14/2020 16:01	5
1933	P119791	45	Female	1045	8/15/2020 8:41	5
1934	P119798	35	Female	1034	8/15/2020 11:55	5
1935	P119805	23	Female	1065	8/15/2020 15:25	5
1936	P119812	26	Female	NA	8/16/2020 0:23	5
1937	P119819	21	Male	NA	8/16/2020 9:55	5
1938	P119826	27	Male	1045	8/16/2020 9:57	5
1939	P119833	25	Male	1062	8/16/2020 11:59	5
1940	P119840	28	Male	1045	8/16/2020 12:01	5
1941	P119847	18	Female	1020	8/16/2020 14:42	5
1942	P119854	27	Male	1067	8/16/2020 15:08	5
1944	P119868	27	Female	1020	8/16/2020 15:15	5
1945	P119875	21	Female	1097	8/16/2020 15:32	5
1946	P119882	18	Male	1020	8/16/2020 15:34	5
1948	P119896	19	Male	1020	8/16/2020 15:38	5
1949	P119903	18	Male	1020	8/16/2020 15:40	5
1950	P119910	18	Male	1020	8/16/2020 15:40	5
1951	P119917	18	Female	1020	8/16/2020 15:41	5
1952	P119924	18	Female	1020	8/16/2020 15:41	5
1953	P119931	18	Male	1020	8/16/2020 15:43	5
1954	P119938	18	Female	1020	8/16/2020 15:47	5
1955	P119945	18	Male	1020	8/16/2020 15:47	5
1956	P119952	21	Male	1020	8/16/2020 15:48	5
1957	P119959	18	Female	1020	8/16/2020 15:58	5
1958	P119966	20	Female	1020	8/16/2020 16:02	5
1959	P119973	20	Male	1020	8/16/2020 16:09	5
1960	P119980	19	Female	1020	8/16/2020 16:10	5
1961	P119987	22	Male	1020	8/16/2020 16:11	5
1962	P119994	20	Male	1020	8/16/2020 16:15	5
1963	P120001	20	Other	1097	8/16/2020 16:16	5
1964	P120008	21	Male	1020	8/16/2020 16:19	5
1965	P120015	19	Female	1020	8/16/2020 16:20	5
1966	P120022	21	Female	1020	8/16/2020 16:20	5
1967	P120029	20	Male	1020	8/16/2020 16:21	5
1968	P120036	19	Male	1020	8/16/2020 16:25	5
1969	P120043	18	Male	1020	8/16/2020 16:37	5
1970	P120050	21	Female	1020	8/16/2020 16:37	5
1971	P120057	18	Male	1020	8/16/2020 16:38	5
1973	P120071	18	Male	1020	8/16/2020 16:48	5
1974	P120078	20	Female	1020	8/16/2020 16:58	5
1975	P120085	20	Female	1020	8/16/2020 16:59	5
1977	P120099	19	Male	1020	8/16/2020 17:11	5
1978	P120106	18	Male	1020	8/16/2020 17:17	5
1979	P120113	21	Female	1020	8/16/2020 17:31	5
1980	P120120	18	Male	1020	8/16/2020 17:37	5
1982	P120134	19	Female	1020	8/16/2020 17:41	5
1983	P120141	19	Female	NA	8/16/2020 17:43	5
1984	P120148	18	Female	1020	8/16/2020 17:48	5
1985	P120155	18	Male	NA	8/16/2020 18:05	5
1986	P120162	21	Male	1020	8/16/2020 18:10	5
1987	P120169	18	Male	NA	8/16/2020 18:11	5
1988	P120176	19	Female	NA	8/16/2020 19:13	5
1989	P120183	18	Female	1020	8/16/2020 19:23	5
1990	P120190	31	Female	1090	8/16/2020 19:25	5
1991	P120197	19	Female	1020	8/16/2020 20:33	5
1992	P120204	18	Female	1020	8/16/2020 20:40	5
1993	P120211	18	Female	1020	8/16/2020 20:46	5
1994	P120218	26	Male	1085	8/16/2020 21:00	5
1995	P120225	18	Male	1020	8/16/2020 21:07	5
1997	P120239	18	Female	NA	8/16/2020 21:20	5
1998	P120246	18	Female	1020	8/16/2020 21:24	5
1999	P120253	19	Male	1020	8/16/2020 21:31	5
2001	P120267	19	Male	1020	8/16/2020 21:32	5
2002	P120274	19	Male	1020	8/16/2020 21:32	5
2003	P120281	22	Female	1020	8/16/2020 22:23	5
2004	P120288	22	Male	1020	8/16/2020 22:29	5
2005	P120295	18	Female	1020	8/17/2020 8:07	5
2006	P120323	32	Male	1022	8/17/2020 8:49	5
2007	P120344	27	Male	1057	8/17/2020 9:00	5
2008	P120386	21	Male	1065	8/17/2020 9:14	5
2009	P120470	18	Female	NA	8/17/2020 9:28	5
2010	P120666	39	Female	1066	8/17/2020 9:53	5
2011	P120694	30	Female	1066	8/17/2020 9:58	5
[truncated: 2,826 more rows]
