# Supplementary material for: Launching a saliva-based SARS-CoV-2 surveillance testing program on a university campus
Source: PLoS One. 2021 May 26;16(5):e0251296. doi: 10.1371/journal.pone.0251296 (PMC8153421; doi:10.1371/journal.pone.0251296)
Supplement: S4 Table — (CSV) [file pone.0251296.s009.csv]

Age	Gender	Race_ancestry	Ethnicity	Race	Race_Shorthand	UCB_role	UCB_campus_approval	housing	Housemates	housemate_charactaristics	number_fast	comparison_tat	comparison_tolerate	comparison_convenience	comparison_professionalism	advertisement	join_reason	spitting_difficulty	strategies	easy_score	tolerable_score	convenient_score	confusing_score	safe_score	professional_score	respectful_score	embarrasing_score	distance_workspace	othertest_NP	othertest_nasal	othertest_oral	othertest_saliva	othertest_bloodactive	othertest_bloodantibody	frq_fast_positives	frq_fast_negatives	continue_nasalswab	selfisolate_feasibility	travel_willingness	social_norm_desire	frq_advice
65+ years old	Man	White	Not Hispanic or Latino	White	White	Academic faculty or staff	Yes	House	None		2-4 tests					UC Berkeley symptom screener survey response	I wanted to get regular testing for COVID-19	Somewhat easy	No	13	20	10		80	77	56		1-2 minutes							NA	NA	Yes, I'd continue to participate	Maybe	>10 minutes	I would prefer that myself and my coworkers to get regular COVID-19 testing
25-34 years old	Man	White	Not Hispanic or Latino	White	White	Graduate/professional students	Not sure	Apartment	2-3 people		1 test	IGI FAST was better	About the same	About the same	About the same	UC Berkeley symptom screener survey response	I wanted to contribute to COVID-19 research	Extremely easy		100	100	80	0	100	100	100	0		No	Yes	Yes	Yes	Yes	Yes	NA	NA	Yes, I'd continue to participate	Definitely not			IGI fast method work pretty well
65+ years old	Woman	White	Not Hispanic or Latino	White	White	Academic faculty or staff	Yes	House	1 person	I live with or care for someone over the age of 65,I live with or care for someone with another risk-factor for COVID-19 exposure or complications	5-8 tests					Friend/coworker,Email	I wanted to get regular testing for COVID-19,I wanted to contribute to COVID-19 research,Encouragement from friends/housemates/coworkers	Somewhat difficult	No	90		72		82	100	100		3-5 minutes							nice, helpful people	tests that did not work	Yes, I'd continue to participate	Definitely	3-5 minutes	I would prefer that myself and my coworkers to get regular COVID-19 testing
25-34 years old	Man	White	Not Hispanic or Latino	White	White	Postdocs	Yes	Apartment			5-8 tests					Don't know/don't remember	I wanted to get regular testing for COVID-19,I wanted to contribute to COVID-19 research,Encouragement from friends/housemates/coworkers	Somewhat difficult	Yes	80	100	80	0	100	90	100	5	3-5 minutes							NA	NA	Yes, I'd continue to participate	Definitely not	3-5 minutes	I would prefer that myself and my coworkers to get regular COVID-19 testing	/
65+ years old	Man	White	Not Hispanic or Latino	White	White	Non-academic staff	Yes	House	1 person	I live with or care for someone over the age of 65	5-8 tests					Friend/coworker,Email	I wanted to get regular testing for COVID-19,I wanted to contribute to COVID-19 research	Somewhat easy	No	76	77	78		80	81	83		6-10 minutes							conversations with people observing sample collection	1) waiting for saliva to accumulate, 2) waiting for results	Yes, I'd continue to participate	Definitely	>10 minutes	I would prefer that myself and my coworkers to get regular COVID-19 testing	Keep it simple. Attach no shame.
18-24 years old	Man	Asian Indian,Chinese	Not Hispanic or Latino	Asian	Asian	Undergraduate students	Not sure	Not stated			2-4 tests	Other test(s) were better	IGI FAST was better	About the same	About the same	Family/household member	I wanted to get regular testing for COVID-19,I wanted to contribute to COVID-19 research,Encouragement from friends/housemates/coworkers,Pressure from family/friends/housemates	Somewhat easy	No	80	95	60	0	95	80	95	5		No	Yes	No	No	No	No	Spitting into a tube is not nearly as uncomfortable as swabbing deep into my nose	1. There were a lot of restrictions for what you can and cannot do before coming, and it's easy to forget what the are. 2. After my result was delayed for 14 days unexpectedly, I became skeptical of the turnaround time for IGI tests. Also, this was the test that would have let me out of isolation (pending negative result), so I was especially disappointed with that. I do, however, understand that…	Yes, I'd continue to participate	Definitely			Maintain constant communication with clients/students, even when things go wrong.
18-24 years old	Woman	White	Not Hispanic or Latino	White	White	Undergraduate students	Not sure	Not stated			2-4 tests	About the same	About the same	Other test(s) were better	About the same	Family/household member	I wanted to get regular testing for COVID-19,Fulfill travel requirements,Encouragement from friends/housemates/coworkers,Pressure from family/friends/housemates	Neither easy nor difficult	No	77	79	29	45	70	70	73	23		No	Yes	No	No	No	No	Convenient location	30 min before no food/drink rule (made it harder to find times to get tested)	Yes, I'd continue to participate	Probably
18-24 years old	Woman	White	Not Hispanic or Latino	White	White	Non-academic staff	Yes	Apartment	4-5 people	I live with someone who works in in-person retail or grocery stores	5-8 tests	About the same	About the same	IGI FAST was better	About the same	UC Berkeley symptom screener survey response,Email	I wanted to get regular testing for COVID-19,I wanted to contribute to COVID-19 research,I was worried I was exposed to COVID-19	Somewhat easy	Yes	71	76	87	18	92	81	95	0	3-5 minutes	No	Yes	Yes	Yes	No	Yes	the walk through campus / break from work to get tested	a bit confusing sometimes when the orientation changed and with the 2 locations...	Yes, I'd continue to participate	Maybe	6-10 minutes	I would prefer that myself and my coworkers to get regular COVID-19 testing
35-44 years old	Woman	White	Not Hispanic or Latino	White	White	Graduate/professional students	Yes	Apartment			5-8 tests	About the same	About the same	IGI FAST was better	About the same	Innovative Genomics Institute website,Social media,Email	I wanted to get regular testing for COVID-19,I wanted to contribute to COVID-19 research,I was worried I was exposed to COVID-19	Somewhat difficult	No	89	88	86		89	82	86	37	3-5 minutes	No	Yes	Yes	No	No	Yes	It was conveniently located for me, which made it easy to incorporate into my work day	A couple of times it took too long to get my results (> 1 week) but most results were given within a few days	Yes, I'd continue to participate	Definitely	>10 minutes	I donâ€™t feel safe working unless myself and all my coworkers to get regular COVID-19 testing	I know it's logistically difficult but I would prioritize test result turnaround over frequency of testing. I'd personally prefer to get tested every 10-14 days and get my results within 48 hours over getting tested weekly and having to wait longer for results. This is especially important when tests have a reasonably high rate of inconclusive results.
45-54 years old	Man	Black or African American	Not Hispanic or Latino	Black or African American	Black or African American	Non-academic staff	Yes	House	1 person		2-4 tests					Friend/coworker,Email	I wanted to get regular testing for COVID-19,I wanted to contribute to COVID-19 research	Extremely easy	Yes	100	100	100		100	100	100		6-10 minutes							Good to get reassurance that I was COVID-19 negative!	A couple of times my sample was not accepted, even though I had not eaten or drank anything within 30 minutes. Perhaps recommending a mouth rinsing would have been helpful.	Yes, I'd continue to participate	Definitely not	6-10 minutes	Mine and my coworker's participation in COVID-19 testing doesn't affect how comfortable I am at work
45-54 years old	Man	White	Not Hispanic or Latino	White	White	Academic faculty or staff	Yes	House	4-5 people		5-8 tests	IGI FAST was better	IGI FAST was better	IGI FAST was better	About the same	Email	I wanted to get regular testing for COVID-19,I wanted to contribute to COVID-19 research,I was worried I was exposed to COVID-19	Somewhat easy	No	100	100	90		100	100	100		>10 minutes	No	No	No	No	No	Yes	Regular testing (and negative results) made me and my family feel safer.	A few times my samples did not result in conclusive results, presumably due to issues with the analysis or sampling.	Yes, I'd continue to participate	Probably	>10 minutes	I donâ€™t feel safe working unless myself and all my coworkers to get regular COVID-19 testing	The requirement for immunization records prior to scheduling a test is a substantial and unnecessary barrier to COVID testing by UHS. My wife and I both work at UCB, and we both had the same problem signing up for testing at RSF or Memorial Stadium. So far we have not been able to sign up because we still need to obtain those records from our Doctor and submit to UHS.
25-34 years old	Woman	White	Not Hispanic or Latino	White	White	Non-academic staff	Yes	Apartment	2-3 people		5-8 tests					Email	I wanted to get regular testing for COVID-19,I wanted to contribute to COVID-19 research	Somewhat easy	No	100	100	100	0	90	100	100	0	3-5 minutes							Extremely smoothly managed. I showed up, knew exactly what I should be doing, and was out quickly. Plus, the stickers made me smile!	A few times the results took more than a few days. Faster would have been nice, but I also understand the limitations you were under!	Yes, I'd continue to participate	Probably not	6-10 minutes	I would prefer that myself and my coworkers to get regular COVID-19 testing	Make it as convenient as possible. Easy set up of appointments online, a non-invasive swab or saliva option, easily accessible locations so that most people on campus only need to walk a short distance to access a testing site, etc.
35-44 years old	Woman	White	Not Hispanic or Latino	White	White	Academic faculty or staff	Yes	House	4-5 people	I live with or care for children going to school/childcare	5-8 tests	IGI FAST was better	IGI FAST was better	IGI FAST was better	IGI FAST was better	UC Berkeley symptom screener survey response,Innovative Genomics Institute website,Friend/coworker,Email	I wanted to get regular testing for COVID-19,I wanted to contribute to COVID-19 research	Extremely easy	No	100	100	100	0	100	100	100	10	1-2 minutes	No	No	No	No	No	Yes	In less than 5 minutes I was back at my bench/desk	A few times there were delays, once the result was inconclusive (and I am pretty sure I did everything correctly, as usual), last time the system was down and I had to throw my sample away	Yes, I'd continue to participate	Probably	3-5 minutes	I donâ€™t feel safe working unless myself and all my coworkers to get regular COVID-19 testing
55-64 years old	Woman	White	Not Hispanic or Latino	White	White	Non-academic staff	Yes	Apartment	None		2-4 tests	Other test(s) were better	About the same	IGI FAST was better	IGI FAST was better	Other (specify)	Requirement of my employer	Neither easy nor difficult	No	60	100	80	30	80	80	80	10	>10 minutes	No	No	Yes	No	No	No	self-administer, and when I was at MSRI it was convenient to get there	a little difficult to get the saliva exactly to the line, but not too difficult	Yes, I'd continue to participate	Definitely	>10 minutes	I donâ€™t feel safe working unless myself and all my coworkers to get regular COVID-19 testing	I think self-administered tests are best, in terms of not being too invasive, and not putting health workers in danger and saving PPE. I prefer saliva or oral swab. Anterior nares would be next in order of preference. Fast results are great, but not at the cost of accuracy of results.
18-24 years old	Man	Chinese,White	Not Hispanic or Latino	Asian + White	Multiple categories reported	Undergraduate students	No	Apartment	4-5 people	I live with or care for someone with another risk-factor for COVID-19 exposure or complications	2-4 tests	IGI FAST was better	IGI FAST was better	IGI FAST was better	About the same	Email	I wanted to get regular testing for COVID-19	Extremely easy	No	100	100	100	0	100	100	100	67		Yes	Yes	Yes	No	No	No	Nothing with the nose	Absolutely nothing	Yes, I'd continue to participate	Definitely			Literally just mimic igi it worked so well
45-54 years old	Man	Filipino	Not Hispanic or Latino	Asian	Asian	Non-academic staff	Yes	House	4-5 people	I live with or care for children going to school/childcare,I live with someone who works or volunteers in at-home care at another home (e.g. nannying, elder care)	2-4 tests	IGI FAST was better	IGI FAST was better	About the same	About the same	UC Berkeley symptom screener survey response,University Health Services website,Other UC Berkeley website	I wanted to get regular testing for COVID-19,I wanted to contribute to COVID-19 research,I was worried I was exposed to COVID-19,Requirement of my employer	Neither easy nor difficult	Yes	100	100	100	0	95	100	100	5	3-5 minutes	No	Yes	No	No	No	No	The staff were professional and friendly	Accepting that it takes time to produce enough saliva sample	Yes, I'd continue to participate	Probably not	>10 minutes	I would prefer that myself and my coworkers to get regular COVID-19 testing
18-24 years old	Man	Chinese	Not Hispanic or Latino	Asian	Asian	Undergraduate students	Yes	Dormitory			2-4 tests	Other test(s) were better	IGI FAST was better	About the same	IGI FAST was better	UC Berkeley symptom screener survey response,Friend/coworker	I wanted to contribute to COVID-19 research	Neither easy nor difficult	Yes	100	100	100		100	100	100	35	6-10 minutes	No	Yes	Yes	No	No	No	Very streamlined!	Accessing results	Yes, I'd continue to participate	Definitely	6-10 minutes	I donâ€™t feel safe working unless myself and all my coworkers to get regular COVID-19 testing	COPY what we have right now! We are doing so well!
45-54 years old	Woman	Japanese,White	Not Hispanic or Latino	Asian + White	Multiple categories reported	Academic faculty or staff	Yes	House	4-5 people	I live with someone who works or volunteers in healthcare settings or nursing homes	2-4 tests	About the same	IGI FAST was better	About the same	About the same	Email	I wanted to contribute to COVID-19 research	Somewhat easy	Yes	100	100	100	11	100	100	100	11	3-5 minutes	Yes	Yes	Yes	No	No	Yes	Very organized. One-on-one instruction	After the first couple of times, it would have been OK to not have such one-on-one instruction	Yes, I'd continue to participate	Definitely	>10 minutes	I would prefer that myself and my coworkers to get regular COVID-19 testing	Be organized, make sure lines move fast or that there are few lines to begin with, be patient with those who have never tested before, have a different set-up for those who are experienced and need little direction
45-54 years old	Man	Korean	Not Hispanic or Latino	Asian	Asian	Academic faculty or staff	Yes	House	4-5 people	I live with or care for children going to school/childcare	>8 tests	IGI FAST was better	IGI FAST was better	IGI FAST was better	About the same	UC Berkeley symptom screener survey response,University Health Services website,Innovative Genomics Institute website	I wanted to get regular testing for COVID-19,I wanted to contribute to COVID-19 research	Somewhat easy	No	72	76	77	11	73	76	76	5	>10 minutes	Yes	Yes	Yes	No	Yes	Yes	I don't have to swab my nose	amount of saliva it needed.	Maybe, I'm not sure	Probably	>10 minutes	I donâ€™t feel safe working unless myself and all my coworkers to get regular COVID-19 testing
25-34 years old	Man	White	Not Hispanic or Latino	White	White	Graduate/professional students	Yes	Apartment	2-3 people		2-4 tests						I wanted to get regular testing for COVID-19	Somewhat difficult	No	73	99	98	8	97	53	100		3-5 minutes							it was quick	amount of saliva was large	Yes, I'd continue to participate
25-34 years old	Woman	White	Not Hispanic or Latino	White	White	Postdocs	Yes	Apartment	1 person		5-8 tests					Other UC Berkeley website,Friend/coworker	I wanted to get regular testing for COVID-19	Somewhat easy	No	93	100	95		90	100	100	25	>10 minutes							Free testing	Appointment times	Yes, I'd continue to participate	Definitely not	>10 minutes	I donâ€™t feel safe working unless myself and all my coworkers to get regular COVID-19 testing
18-24 years old	Woman	Vietnamese	Not Hispanic or Latino	Asian	Asian	Undergraduate students	Yes	Apartment	2-3 people		2-4 tests					UC Berkeley symptom screener survey response,University Health Services website,Friend/coworker	I wanted to get regular testing for COVID-19,Encouragement from friends/housemates/coworkers	Extremely easy	No	90	92	92	8	91	91	91		>10 minutes							Easy instructions	Appointment times not always open	Yes, I'd continue to participate	Probably not	6-10 minutes	I would prefer that myself and my coworkers to get regular COVID-19 testing
25-34 years old	Woman	White	Not Hispanic or Latino	White	White	Graduate/professional students	Yes	Apartment	None		>8 tests	IGI FAST was better	IGI FAST was better	IGI FAST was better	About the same	Friend/coworker,Email	I wanted to get regular testing for COVID-19,I wanted to contribute to COVID-19 research	Somewhat easy	Yes	91	100	100	0	86	100	100	10	1-2 minutes	Yes	Yes	No	No	No	Yes	nobody had to touch me or come within 6 feet of me or stick anything inside my face (unlike the nasal swabs)	at first it was difficult to produce enough saliva, and at that point we werenâ€™t yet being told about mouth vs throat, so my first sample was not usable (this was right at the beginning of the study). Was very smooth by the end.	Yes, I'd continue to participate	Definitely	>10 minutes	I donâ€™t feel safe working unless myself and all my coworkers to get regular COVID-19 testing	I think clear communication is really important. For example if results will be delayed (for the safe campus study, I still havenâ€™t gotten my antibody results that were supposed to come in September...), â€œresults will be delayed until ___ because ___â€ is fine, but no communication at all makes me lose some trust that the study is reliable and trustworthy.
25-34 years old	Woman	White	Not Hispanic or Latino	White	White	Graduate/professional students	Yes	House	2-3 people		5-8 tests	About the same	About the same	About the same	About the same	Friend/coworker,Email	I wanted to get regular testing for COVID-19	Somewhat easy	Yes	90	81	80	49	80	82	88	52	3-5 minutes	Yes	No	Yes	No	No	Yes	It was the only asymptomatic testing available	At first scheduling was a hassle / location was inconvenient	Yes, I'd continue to participate	Definitely	6-10 minutes	I would prefer that myself and my coworkers to get regular COVID-19 testing	Have multiple locations and a wide range of times if possible
25-34 years old	Woman	White	Not Hispanic or Latino	White	White	Graduate/professional students	Yes	House	4-5 people	I live with or care for someone with another risk-factor for COVID-19 exposure or complications	2-4 tests	Other test(s) were better	IGI FAST was better	IGI FAST was better	About the same	UC Berkeley symptom screener survey response,Friend/coworker	I wanted to get regular testing for COVID-19,I wanted to contribute to COVID-19 research,Encouragement from friends/housemates/coworkers	Neither easy nor difficult	No	80	100	90	10	100	100	100	0	6-10 minutes	Yes	No	Yes	No	No	No	no comfortable swabbing up my nose! self-administered, streamlined process, safe environment	at first they only had tests on certain days of the week, which wasn't convenient	Yes, I'd continue to participate	Probably	6-10 minutes	I would prefer that myself and my coworkers to get regular COVID-19 testing
35-44 years old	Man	White	Not Hispanic or Latino	White	White	Postdocs	Yes	Apartment	4-5 people	I live with or care for children going to school/childcare	>8 tests					UC Berkeley symptom screener survey response,Innovative Genomics Institute website,Friend/coworker,Other (specify)	I wanted to get regular testing for COVID-19,I wanted to contribute to COVID-19 research	Somewhat easy	Yes	100	100	71		100	100	100		6-10 minutes							The test was easy and far better than getting a stick up the nose	At the begining it was much less robust and several test were disqualified	Yes, I'd continue to participate	Definitely not	>10 minutes	I would prefer that myself and my coworkers to get regular COVID-19 testing
55-64 years old	Woman	Japanese	Not Hispanic or Latino	Asian	Asian	Non-academic staff	Yes	House	2-3 people		2-4 tests	IGI FAST was better	IGI FAST was better	IGI FAST was better	About the same	UC Berkeley symptom screener survey response,Walked by testing site,Friend/coworker,Email	I wanted to get regular testing for COVID-19,I wanted to contribute to COVID-19 research,I was worried I was exposed to COVID-19	Somewhat easy	No	100	100	100		100	100	100		1-2 minutes	Yes	No	No	No	No	Yes	I liked that the volunteers were fellow UCB people. This made it feel collegial.	At the start, there were limited days to schedule the IGI Fast. I could not participate since I was not on campus on these days.	Yes, I'd continue to participate	Probably	6-10 minutes	Mine and my coworker's participation in COVID-19 testing doesn't affect how comfortable I am at work
55-64 years old	Man	Other	Not Hispanic or Latino	Unknown	Unknown	Non-academic staff	Yes	House	2-3 people		>8 tests	About the same	IGI FAST was better	About the same	About the same	Friend/coworker	I wanted to get regular testing for COVID-19,I wanted to contribute to COVID-19 research	Neither easy nor difficult	Yes	90	80	100		100	90	90	30	6-10 minutes	No	Yes	Yes	No	Yes	Yes	Friendly atmosphere even though the process could be embarassing.	Before learning to retain saliva on my way there, it was frustrating to collect a sample while feeling dry mouth.	Yes, I'd continue to participate	Definitely	6-10 minutes	Mine and my coworker's participation in COVID-19 testing doesn't affect how comfortable I am at work
25-34 years old	Woman	Chinese,Filipino	Not Hispanic or Latino	Asian	Asian	Non-academic staff	Yes	House	1 person		5-8 tests					Friend/coworker,Email	I wanted to get regular testing for COVID-19,I wanted to contribute to COVID-19 research,Encouragement from friends/housemates/coworkers	Somewhat easy	Yes	95	95	85	3	98	98	98	10	6-10 minutes							Clear instructions that were given each time I came in.	Being able to produce saliva when I needed it.	Maybe, I'm not sure	Probably	6-10 minutes	I would prefer that myself and my coworkers to get regular COVID-19 testing
65+ years old	Woman	White	Not Hispanic or Latino	White	White	Academic faculty or staff	No	House	1 person	I live with or care for someone over the age of 65	2-4 tests	About the same	Other test(s) were better	Other test(s) were better	About the same	UC Berkeley symptom screener survey response	I wanted to contribute to COVID-19 research	Neither easy nor difficult	No	63	84	42		97	85	89			Yes	Yes	No	Yes	No	Yes	Outdoors & self admin	Bubbles in saliva	Yes, I'd continue to participate	Definitely			Provide less long lines in hot sun for elder faculty
45-54 years old	Man	White	Not Hispanic or Latino	White	White	Academic faculty or staff	Yes	Apartment	2-3 people	I live with or care for children going to school/childcare	5-8 tests	IGI FAST was better	IGI FAST was better	IGI FAST was better	About the same	Walked by testing site,Email	I wanted to get regular testing for COVID-19	Extremely easy	No	100	100	100			100	100		3-5 minutes	Yes	Yes	No	No	No	Yes	convenience	canceled my appointment due to smoke without telling me	Yes, I'd continue to participate	Probably	>10 minutes	I would prefer that myself and my coworkers to get regular COVID-19 testing	need multiple locations and times so people don't have to travel all the way across campus
45-54 years old	Woman	White	Not Hispanic or Latino	White	White	Academic faculty or staff	Yes	House	2-3 people	I live with or care for someone with another risk-factor for COVID-19 exposure or complications	5-8 tests					Email	I wanted to get regular testing for COVID-19,I wanted to contribute to COVID-19 research	Extremely easy	No	100	100	100		100	100	100		>10 minutes							Scheduling & Convenient testing	Cancellation of appointment and testing when expendable Sean out	Yes, I'd continue to participate	Probably not	6-10 minutes	I would prefer that myself and my coworkers to get regular COVID-19 testing	Make it very convenient and mandatory
35-44 years old	Woman	White	Not Hispanic or Latino	White	White	Graduate/professional students	Yes	Apartment			5-8 tests	IGI FAST was better	IGI FAST was better	IGI FAST was better	IGI FAST was better	Friend/coworker,Email	I wanted to get regular testing for COVID-19,I wanted to contribute to COVID-19 research,Encouragement from friends/housemates/coworkers	Somewhat easy	Yes	100	100	95	8	100	100	100	5	3-5 minutes	Yes	No	No	No	No	Yes	There was usually no wait time. The process was very quick.	Cancellations due to supply chain issues or air quality.	Yes, I'd continue to participate	Definitely not	6-10 minutes	I donâ€™t feel safe working unless myself and all my coworkers to get regular COVID-19 testing
25-34 years old	Woman	White	Not Hispanic or Latino	White	White	Postdocs	Yes	House	2-3 people	I live with or care for someone with another risk-factor for COVID-19 exposure or complications	5-8 tests					UC Berkeley symptom screener survey response,Email	I wanted to get regular testing for COVID-19,I wanted to contribute to COVID-19 research,Encouragement from friends/housemates/coworkers	Neither easy nor difficult	Yes	100	100	100	2	100	100	100	50	1-2 minutes							Continuous feedback about my possible exposure to COVID-19	Collecting enough saliva	Yes, I'd continue to participate	Probably	3-5 minutes	I would prefer that myself and my coworkers to get regular COVID-19 testing
25-34 years old	Woman	White,Other	Not Hispanic or Latino	White	White	Academic faculty or staff	Yes	Apartment	2-3 people		2-4 tests	IGI FAST was better	IGI FAST was better	IGI FAST was better	About the same	UC Berkeley symptom screener survey response,Friend/coworker,Other (specify)	I wanted to get regular testing for COVID-19,I wanted to contribute to COVID-19 research	Neither easy nor difficult	Yes	100	95	95	5	95	95	100	10	1-2 minutes	Yes	Yes	Yes	No	No	Yes	I enjoyed the brief walk to the testing site - ensured that I left the optometry school during my lunch break	Collecting the appropriate volume of saliva was a bit stressful	Yes, I'd continue to participate	Definitely	6-10 minutes	I would prefer that myself and my coworkers to get regular COVID-19 testing	I think that having uniform recommendations would be really helpful. Even within our building right now there are different policies for different jobs (e.g. temperature screening for clinic employees, but no temperature screening for researchers), which makes going to work frustrating. It would make a lot more sense to me and I would feel safer if everyone coming to campus had the same requireme…
18-24 years old	Man	Chinese	Not Hispanic or Latino	Asian	Asian	Graduate/professional students	No	Apartment	1 person		2-4 tests					Don't know/don't remember	I wanted to get regular testing for COVID-19,I wanted to contribute to COVID-19 research,I was worried I had COVID-19 symptoms	Neither easy nor difficult	Yes	65	100	100	60	100	100	100	5								appointment system was fantastic- scheduling, reminders, qr codes were a breeze to use. excellently designed!	coming up with enough saliva. sounds like nasal swabs would be easier for me	Yes, I'd continue to participate	Probably not			use the same appointment system, its great
55-64 years old	NA	Japanese	Not Hispanic or Latino	Asian	Asian	Non-academic staff	Yes	Apartment	None		5-8 tests	IGI FAST was better	Other test(s) were better	About the same	Other test(s) were better	UC Berkeley symptom screener survey response	I wanted to contribute to COVID-19 research	Neither easy nor difficult	No	92	92	91	11	90	80	80	49	6-10 minutes	No	Yes	No	No	No	Yes	non-invasive.	complaints about coffee.	Yes, I'd continue to participate	Definitely	>10 minutes	I would prefer that myself and my coworkers to get regular COVID-19 testing	stop asking me to recite my birthdate.
65+ years old	Man	White	Not Hispanic or Latino	White	White	Academic faculty or staff	Yes	House	2-3 people		5-8 tests					UC Berkeley symptom screener survey response,Innovative Genomics Institute website	I wanted to get regular testing for COVID-19,I wanted to contribute to COVID-19 research	Neither easy nor difficult		71	100	87	1	88	89	97		3-5 minutes							getting the test and results, assisting research project	consumption of plastic dispoables	Yes, I'd continue to participate	Probably	6-10 minutes	I would prefer that myself and my coworkers to get regular COVID-19 testing	I'd prefer to stick with a single test regimen/location, etc. The automated messaging of the IGI test has been very helpful and efficient.
35-44 years old	Man	White	Not Hispanic or Latino	White	White	Non-academic staff	Yes	Apartment	2-3 people	I live with or care for children going to school/childcare	5-8 tests	About the same	IGI FAST was better	IGI FAST was better	About the same	UC Berkeley symptom screener survey response,Email	I wanted to get regular testing for COVID-19,I wanted to contribute to COVID-19 research	Extremely easy	No	95	90	80	20	90	90	50	5	3-5 minutes	Yes	No	Yes	No	No	Yes	fast, convenient location	coordinating with my schedule	Yes, I'd continue to participate	Maybe	6-10 minutes	I donâ€™t feel safe working unless myself and all my coworkers to get regular COVID-19 testing
18-24 years old	Woman	White	Not Hispanic or Latino	White	White	Non-academic staff	Yes	House	2-3 people	I live with or care for someone over the age of 65,I live with or care for someone with another risk-factor for COVID-19 exposure or complications	2-4 tests	IGI FAST was better	IGI FAST was better	IGI FAST was better	IGI FAST was better	Other (specify)	I wanted to get regular testing for COVID-19,I wanted to contribute to COVID-19 research,Encouragement from friends/housemates/coworkers,Pressure from family/friends/housemates	Somewhat easy	Yes	100	100	100	7	100	100	100	12	1-2 minutes	No	No	No	No	No	Yes	The test was fast and not evasive	could be difficult to hear spit coach at gpb	Maybe, I'm not sure	Probably	>10 minutes	I donâ€™t feel safe working unless myself and all my coworkers to get regular COVID-19 testing
25-34 years old	Woman	White	Not Hispanic or Latino	White	White	Postdocs	Yes	Apartment	2-3 people		>8 tests	IGI FAST was better	IGI FAST was better	IGI FAST was better	About the same	Don't know/don't remember	I wanted to get regular testing for COVID-19,I wanted to contribute to COVID-19 research	Extremely easy	No	85	100	77	7	95	93	72	30	>10 minutes	No	Yes	Yes	No	No	Yes	much prefer spitting to nasal swab	couldn't remember which location to go to, difficulty finding barcode	Yes, I'd continue to participate	Probably	>10 minutes	I donâ€™t feel safe working unless myself and all my coworkers to get regular COVID-19 testing
45-54 years old	Woman	Black or African American	Not Hispanic or Latino	Black or African American	Black or African American	Non-academic staff	Yes	House	4-5 people	I live with or care for someone with another risk-factor for COVID-19 exposure or complications	5-8 tests					UC Berkeley symptom screener survey response	I wanted to get regular testing for COVID-19,I wanted to contribute to COVID-19 research	Somewhat easy	Yes	100	99	99		99	99	99		3-5 minutes							walking up and being tested right away	delays in test results or cancellation of appointments	Maybe, I'm not sure	Definitely	6-10 minutes	I would prefer that myself and my coworkers to get regular COVID-19 testing
25-34 years old	Man	White	Not Hispanic or Latino	White	White	Graduate/professional students	Yes	Apartment	2-3 people		2-4 tests	IGI FAST was better	IGI FAST was better	IGI FAST was better	IGI FAST was better	Other UC Berkeley website,Friend/coworker,Email	I wanted to get regular testing for COVID-19,I wanted to contribute to COVID-19 research,Requirement of my employer	Somewhat easy	Yes	90	100	100		85	95	100		>10 minutes	Yes	Yes					No nasal swab, easy to do, fast, convenient, quick turnaround	Did not know instructions before arriving (e.g. saliva collection)	Maybe, I'm not sure	Probably	>10 minutes	I would prefer that myself and my coworkers to get regular COVID-19 testing	Make it more clear when you can get tested for free + asymptomatically (!!!)
25-34 years old	Woman	White	Not Hispanic or Latino	White	White	Graduate/professional students	Yes	Apartment	None	I live with or care for children going to school/childcare,I live with or care for someone with another risk-factor for COVID-19 exposure or complications	2-4 tests	About the same	IGI FAST was better	IGI FAST was better	About the same	Email	I wanted to get regular testing for COVID-19,Encouragement from friends/housemates/coworkers,Pressure from a boss/supervisor	Neither easy nor difficult	No	70	90	90		90	91	90		6-10 minutes	Yes	Yes	Yes	No	No	Yes	NA	different locations on different days	Yes, I'd continue to participate	Definitely	6-10 minutes	I would prefer that myself and my coworkers to get regular COVID-19 testing
35-44 years old	Woman	White	Not Hispanic or Latino	White	White	Non-academic staff	Yes	Apartment	None		2-4 tests	IGI FAST was better	About the same	About the same	About the same	Email	I wanted to get regular testing for COVID-19,I wanted to contribute to COVID-19 research	Somewhat difficult	Yes	80	100	100	30	100	100	100	0	3-5 minutes	Yes	Yes	Yes			Yes	Very simple, not painful, staff was great.	Difficult to produce saliva with a dry mouth; last test, I spotted a good particle on my first spit and showed it to the worker at the desk. He told me it was just dicoloration and to keep going. I did and then at the end, was told there were food particles and it had to be tossed out.	Yes, I'd continue to participate	Definitely	>10 minutes	I would prefer that myself and my coworkers to get regular COVID-19 testing
25-34 years old	Woman	White	Not Hispanic or Latino	White	White	Graduate/professional students	No	Apartment	1 person		2-4 tests	About the same	IGI FAST was better	IGI FAST was better	About the same	Friend/coworker	I wanted to get regular testing for COVID-19	Somewhat easy	No	89	87	94	9	53	90	90	22		Yes	Yes	No	No	No	No	It was on campus, fast, and not uncomfortable	Disappointed the study is over. It was super efficient!	No, I would not continue to participate	Maybe			Make clear of the options you have to get tests. The best resources I have received is from my peers and not Cal.
35-44 years old	Woman	White	Not Hispanic or Latino	White	White	Non-academic staff	No	House	1 person		1 test					Other UC Berkeley website,Friend/coworker,Email	I wanted to contribute to COVID-19 research	Somewhat easy		79	81	83	19	91	97	95	0								easy	distance	Maybe, I'm not sure	Probably not			Is there an option to mail testing kits out to faculty and staff who do not live in the immediate campus area?
18-24 years old	Man	White	Not Hispanic or Latino	White	White	Graduate/professional students	No	Co-operative housing			2-4 tests					UC Berkeley symptom screener survey response,Email	I wanted to get regular testing for COVID-19,I wanted to contribute to COVID-19 research	Somewhat easy	No	90	100	90	30	100	80	100	10								abundance of scheduling options, little wait time, and much more pleasant experience than nasal swab	during the first few weeks I think the instructions weren't super clear on how to properly fill the tube	Yes, I'd continue to participate	Definitely
55-64 years old	Woman	White	Not Hispanic or Latino	White	White	Non-academic staff	Yes	House	2-3 people		2-4 tests	About the same	IGI FAST was better	IGI FAST was better	About the same	UC Berkeley symptom screener survey response	I wanted to contribute to COVID-19 research	Somewhat easy	No	100	100	60		100	100	100	6	>10 minutes	Yes	No	Yes		No	Yes	the app worked really well	early on I think the online appointment system did not specify that the collection site was different than the one I had previously used, so I missed the appt	Yes, I'd continue to participate	Definitely	6-10 minutes	I would prefer that myself and my coworkers to get regular COVID-19 testing	Work with a COMMUNICATIONS PROFESSIONAL TO write, edit and design your communication materials. We are DROWNING in information, which is changing daily and it doesn't help if we have to wade through a long bureaucratic heavily verbose typical UC communication. Use Bullets, Use Colors. USE FEWER WORDS !
25-34 years old	Man	White	Not Hispanic or Latino	White	White	Postdocs	Yes	Apartment	1 person		2-4 tests					Email	I wanted to get regular testing for COVID-19,I wanted to contribute to COVID-19 research,Encouragement from friends/housemates/coworkers	Somewhat easy	No	80	80	80		80	80	80		6-10 minutes							Simple and guided process	Ease of overfilling tube with saliva and having to start over	Yes, I'd continue to participate	Probably not	6-10 minutes	Mine and my coworker's participation in COVID-19 testing doesn't affect how comfortable I am at work	Provide ease of access (testing near or on campus), simple workflow for providing sample, eligibility for all to participate (submit new sample) at least every other week.
45-54 years old	Man	White	Not Hispanic or Latino	White	White	Academic faculty or staff	Yes	House	1 person		>8 tests	About the same	About the same	About the same	About the same	UC Berkeley symptom screener survey response	I wanted to get regular testing for COVID-19,I wanted to contribute to COVID-19 research	Extremely easy	No	90	90	80	10	95	100	100	0	3-5 minutes	No	Yes	No	No	No	No	Location	Easy to over fill	Yes, I'd continue to participate	Definitely	3-5 minutes	Mine and my coworker's participation in COVID-19 testing doesn't affect how comfortable I am at work	Do it
18-24 years old	Woman	White	Not Hispanic or Latino	White	White	Undergraduate students	Yes	Apartment	2-3 people		5-8 tests					Friend/coworker	I wanted to get regular testing for COVID-19	Somewhat easy	Yes	100	100	100		100	100	100	30	>10 minutes							convenience & reassurance	embarrassing trying to spit in the tube sometimes while someone watches	Yes, I'd continue to participate	Probably	>10 minutes	I donâ€™t feel safe working unless myself and all my coworkers to get regular COVID-19 testing
25-34 years old	Man	White	Not Hispanic or Latino	White	White	Academic faculty or staff	Yes	House	2-3 people		5-8 tests					UC Berkeley symptom screener survey response,Innovative Genomics Institute website	I wanted to get regular testing for COVID-19,I wanted to contribute to COVID-19 research,Other (specify)	Somewhat easy	No	90	100	100		100	100	100		6-10 minutes							Turnaround time	Extreme sensitivity of the test to saliva volume and mouth contaminants (i.e. food)	Yes, I'd continue to participate	Probably	>10 minutes	I donâ€™t feel safe working unless myself and all my coworkers to get regular COVID-19 testing
18-24 years old	Woman	Chinese	Not Hispanic or Latino	Asian	Asian	Undergraduate students	Yes	Apartment	6-10 people		2-4 tests	Other test(s) were better	About the same	Other test(s) were better	About the same	UC Berkeley symptom screener survey response,Friend/coworker	I wanted to get regular testing for COVID-19,I wanted to contribute to COVID-19 research,I was worried I was exposed to COVID-19,I was worried I had COVID-19 symptoms	Somewhat difficult	No	100	100	74	5	100	100	100	43	>10 minutes	No	Yes	No	No	No	No	Free	Far	Yes, I'd continue to participate	Probably	>10 minutes	I would prefer that myself and my coworkers to get regular COVID-19 testing
45-54 years old	Man	Asian Indian	Not Hispanic or Latino	Asian	Asian	Non-academic staff	Yes	Apartment	None		2-4 tests	About the same	About the same	About the same	About the same	Email	I wanted to contribute to COVID-19 research	Somewhat easy	Yes	80	85	80	2	80	90	85	5	6-10 minutes	No	Yes	No	Yes	No	Yes	Quick, convenient, outdoors.	Fasting, building up saliva.	Maybe, I'm not sure	Definitely	>10 minutes	I would prefer that myself and my coworkers to get regular COVID-19 testing	Test early, often, and with multiple methods.
18-24 years old	Woman	Mexican, Mexican American, or Chicana/Chicano,White	Hispanic or Latino	White	White	Undergraduate students	No	House	6-10 people	I live with someone who works in day cares or schools,I live with or care for someone with another risk-factor for COVID-19 exposure or complications	5-8 tests	Other test(s) were better	IGI FAST was better	IGI FAST was better	About the same	Email	I wanted to get regular testing for COVID-19,I wanted to contribute to COVID-19 research	Somewhat easy	No	79	90	94	22	94	96	94	85		Yes	Yes	No	No	No	Yes	appointment set-up	felt a little awkward, kinda hard to open up the tube and do all of that	Yes, I'd continue to participate	Probably not			have a faster turn around time for getting results back
25-34 years old	Woman	White	Not Hispanic or Latino	White	White	Postdocs	Yes	House	1 person		5-8 tests	Other test(s) were better	IGI FAST was better	IGI FAST was better	About the same	Email	I wanted to get regular testing for COVID-19,I wanted to contribute to COVID-19 research,Encouragement from friends/housemates/coworkers	Somewhat easy	No	80	80	90		70	70	70	20	1-2 minutes	Yes	No	No	No	No	No	Close to work, easy, fast process, quick result	Felt uncomfortable at first to spit in front of students	Yes, I'd continue to participate	Probably	6-10 minutes	I would prefer that myself and my coworkers to get regular COVID-19 testing
25-34 years old	Man	White	Not Hispanic or Latino	White	White	Graduate/professional students	No	House	1 person		2-4 tests	IGI FAST was better	Other test(s) were better	Other test(s) were better	IGI FAST was better	Innovative Genomics Institute website	I wanted to get regular testing for COVID-19,I wanted to contribute to COVID-19 research	Extremely difficult	No	18	64	44		100	100	100	64		Yes				No	Yes	NA	FIlling the sample was pretty tough	Yes, I'd continue to participate	Definitely
25-34 years old	Woman	Prefer not to say	Unknown	Unknown	Unknown	Postdocs	Yes	Apartment	1 person		5-8 tests					UC Berkeley symptom screener survey response	I wanted to get regular testing for COVID-19,I wanted to contribute to COVID-19 research,Requirement of my employer	Neither easy nor difficult	No	82	83	90	35	80	81	80	0	6-10 minutes							getting tested	finding appointments that suit my availability	Yes, I'd continue to participate	Maybe	6-10 minutes	I donâ€™t feel safe working unless myself and all my coworkers to get regular COVID-19 testing
65+ years old	Woman	White	Not Hispanic or Latino	White	White	Academic faculty or staff	Yes	House	2-3 people	I live with or care for someone over the age of 65	2-4 tests					Other (specify)	I wanted to contribute to COVID-19 research,Encouragement from friends/housemates/coworkers	Extremely easy	No	100	100	100	5	100	100	100	0	6-10 minutes							Seeing a quickly organized smooth operation staffed by students	Finding parking on campus	Yes, I'd continue to participate	Definitely	6-10 minutes	I would prefer that myself and my coworkers to get regular COVID-19 testing	I think IGI has done an excellent job, and hope you're sharing your protocols widely with other colleges and universities. I work in Public Affairs on a campaign to establish social norms for healthy behavior during the pandemic, and I'm distressed to see outbreaks at other high ed institutions.
25-34 years old	Man	White	Not Hispanic or Latino	White	White	Academic faculty or staff	Not sure	Apartment	2-3 people		1 test	About the same	About the same	About the same	About the same	Friend/coworker	I wanted to get regular testing for COVID-19,I wanted to contribute to COVID-19 research,Encouragement from friends/housemates/coworkers	Extremely easy		86	87	88		88	83	87			Yes						open air, nice people, not crowded	finding the location	Maybe, I'm not sure	Definitely
35-44 years old	Man	White	Not Hispanic or Latino	White	White	Non-academic staff	Yes	House	4-5 people	I live with or care for children going to school/childcare	5-8 tests	IGI FAST was better	IGI FAST was better	IGI FAST was better	IGI FAST was better	UC Berkeley symptom screener survey response,Email	I wanted to get regular testing for COVID-19,I wanted to contribute to COVID-19 research	Somewhat difficult	Yes	100	100	100	100	100	100	100	76	3-5 minutes	Yes	No	No	No	No	No	The people helping were always super polite , also spitting is way easier that nasal probing	first few times it took me a while to get enough spit going, and that gave me a little bit of performance anxiety :)	Yes, I'd continue to participate	Probably	3-5 minutes	Mine and my coworker's participation in COVID-19 testing doesn't affect how comfortable I am at work	I would like to know the false positive rate of the test I am taking, and I would like to know that if I did get tested positive, that I'd be able to be tested again either by the same test or another type to determine that the positive wasn't false.
25-34 years old	Woman	White	Not Hispanic or Latino	White	White	Graduate/professional students	Yes	House	1 person		5-8 tests					UC Berkeley symptom screener survey response,Friend/coworker	I wanted to get regular testing for COVID-19,I wanted to contribute to COVID-19 research	Neither easy nor difficult	No	100	2	100	2	100	100	100	10	6-10 minutes							Convenient location, seeing friends who were working at testing sites, feeling like I'm helping in some small way	Forgetting to make appointments	Yes, I'd continue to participate	Definitely not	>10 minutes	I donâ€™t feel safe working unless myself and all my coworkers to get regular COVID-19 testing
45-54 years old	Man	White	Not Hispanic or Latino	White	White	Academic faculty or staff	Yes	House	2-3 people	I live with someone who works in day cares or schools	5-8 tests	About the same	IGI FAST was better	Other test(s) were better	About the same	Friend/coworker	I wanted to get regular testing for COVID-19,I wanted to contribute to COVID-19 research,Other (specify)	Somewhat easy	Yes	79	100	63		99	99	100		>10 minutes	No	Yes	No	No	No	No	easy access to testing site, minimal waiting time	frequent invalid test results	Yes, I'd continue to participate	Probably	>10 minutes	I would prefer that myself and my coworkers to get regular COVID-19 testing	Only 50% of my saliva tests gave valid results, so i would recommend using the more reliable swab tests.
25-34 years old	Man	Asian Indian	Not Hispanic or Latino	Asian	Asian	Graduate/professional students	Yes	Apartment	2-3 people		2-4 tests	About the same	IGI FAST was better	IGI FAST was better	About the same	UC Berkeley symptom screener survey response	I wanted to get regular testing for COVID-19,I wanted to contribute to COVID-19 research	Somewhat difficult	Yes	100	100	100	0	80	100	100	0	6-10 minutes	Yes	No	Yes	No	No	Yes	Non-invasive, comfortable	Generating enough saliva was difficult the first time	Yes, I'd continue to participate	Definitely not	>10 minutes	Mine and my coworker's participation in COVID-19 testing doesn't affect how comfortable I am at work
25-34 years old	Woman	Chinese	Not Hispanic or Latino	Asian	Asian	Graduate/professional students	Yes	Apartment	2-3 people		5-8 tests	About the same	IGI FAST was better	IGI FAST was better	About the same	UC Berkeley symptom screener survey response,Friend/coworker,Email	I wanted to get regular testing for COVID-19,I wanted to contribute to COVID-19 research,Encouragement from friends/housemates/coworkers	Somewhat easy	Yes	100	100	100	0	95	100	100	5	3-5 minutes	Yes	Yes	Yes	No	No	Yes	Fast, easy, convenient, all in terms of communication, set up, expectations, etc.	Generating enough spit without too many bubbles	Yes, I'd continue to participate	Definitely	>10 minutes	I would prefer that myself and my coworkers to get regular COVID-19 testing
25-34 years old	Non-binary	White	Not Hispanic or Latino	White	White	Graduate/professional students	No	Apartment	2-3 people	I live with someone who works in in-person retail or grocery stores,I live with someone who works in transportation (including 'gig economy' Uber/Lyft and food delivery)	2-4 tests	Other test(s) were better	IGI FAST was better	IGI FAST was better	About the same	Friend/coworker	I wanted to get regular testing for COVID-19,I wanted to contribute to COVID-19 research,Encouragement from friends/housemates/coworkers	Somewhat easy	No	100	100	100	15	100	100	100	15		Yes	Yes	No	No	No	No	Location and saliva-based test	Generating enough spit, spitting in public	Yes, I'd continue to participate	Probably not			Make it outdoors and easy to get to. Make sure directions are clear (an issue at the RSF). Make sure posted hours are accurate (an issue at the UC Village testing site over the summer).
25-34 years old	Woman	White	Not Hispanic or Latino	White	White	Academic faculty or staff	Yes	House	2-3 people	I live with or care for someone over the age of 65,I live with or care for children going to school/childcare,I live with someone who works in transportation (including 'gig economy' Uber/Lyft and food delivery)	2-4 tests					UC Berkeley symptom screener survey response,Email	I wanted to get regular testing for COVID-19,I wanted to contribute to COVID-19 research	Somewhat easy	No	84	100	84	8	89	67	68	43	3-5 minutes							convenient location close to work - especially when test site at Latimer hall opened. easy to get appointments. no or little wait time. Easy sampling procedure.	getting "sample could not be analyzed" result despite following all guidelines	Yes, I'd continue to participate	Definitely not	3-5 minutes	I would prefer that myself and my coworkers to get regular COVID-19 testing
55-64 years old	Woman	White	Not Hispanic or Latino	White	White	Non-academic staff	Yes	House	None		5-8 tests	About the same	About the same	IGI FAST was better	IGI FAST was better	Don't know/don't remember	I wanted to contribute to COVID-19 research	Somewhat difficult	Yes	100	100	100	100	100	100	100	50	3-5 minutes	No	No	No	No	No	Yes	The students were quite friendly and helpful - their enthusiasm for the work was contagious.	Getting a convenient appointment time (earlier in the day would have been easier for me); generating enough spit to get to the line!	Yes, I'd continue to participate	Maybe	>10 minutes	I would prefer that myself and my coworkers to get regular COVID-19 testing	Recognize that many people are sensitive to giving up personal information to their employer. Create a climate where an employee sees it as something to do for their co-workers not as a threat to their continued employment or a way for their employer to get information about them that could be used later against them. I feel that I previously had given blood, sweat and tears to the university, an…
35-44 years old	Man	White	Not Hispanic or Latino	White	White	Non-academic staff	Yes	House	4-5 people	I live with or care for children going to school/childcare,I live with or care for someone with another risk-factor for COVID-19 exposure or complications	5-8 tests					Other UC Berkeley website,Friend/coworker,Email	I wanted to get regular testing for COVID-19,I wanted to contribute to COVID-19 research,Pressure from family/friends/housemates	Somewhat easy	Yes	100	100	90	100	100	100	100	1	>10 minutes							checking in	getting an appointment on time.	Yes, I'd continue to participate	Definitely	>10 minutes	I would prefer that myself and my coworkers to get regular COVID-19 testing
18-24 years old	Man	Mexican, Mexican American, or Chicana/Chicano,White	Hispanic or Latino	White	White	Graduate/professional students	No	House		I live with someone who works or volunteers in the food service industry,I live with someone who works in in-person retail or grocery stores,I live with someone who works or volunteers in at-home care at another home (e.g. nannying, elder care)	2-4 tests					UC Berkeley symptom screener survey response,Friend/coworker	I wanted to get regular testing for COVID-19,I wanted to contribute to COVID-19 research	Neither easy nor difficult	No	94	95	98	11	77	67	90	31								Quick results	Getting enough saliva	Maybe, I'm not sure	Probably
65+ years old	Man	White	Not Hispanic or Latino	White	White	Academic faculty or staff	Yes	House	2-3 people	I live with or care for someone over the age of 65	2-4 tests	IGI FAST was better	IGI FAST was better	IGI FAST was better	IGI FAST was better	UC Berkeley symptom screener survey response	I wanted to get regular testing for COVID-19,I wanted to contribute to COVID-19 research	Neither easy nor difficult	Yes	99	100	100		99	99	100		3-5 minutes	Yes		Yes		Yes		Simple	Getting enough saliva	Yes, I'd continue to participate	Definitely	>10 minutes	I would prefer that myself and my coworkers to get regular COVID-19 testing
35-44 years old	Man	White	Not Hispanic or Latino	White	White	Non-academic staff	Yes	Apartment	2-3 people	I live with or care for children going to school/childcare	2-4 tests	Other test(s) were better	IGI FAST was better	About the same	About the same	UC Berkeley symptom screener survey response,University Health Services website,Friend/coworker,Email	I wanted to get regular testing for COVID-19,I wanted to contribute to COVID-19 research	Somewhat difficult		92	100	88	0	100	100	100	27	>10 minutes	Yes	No	Yes	No	No	Yes	It didn't burn like the nasal swabs do	Getting enough saliva but not too much. 2 times I overflowed the sample tube and has to try again	Yes, I'd continue to participate	Maybe	>10 minutes	I would prefer that myself and my coworkers to get regular COVID-19 testing	Not sure
25-34 years old	Woman	White	Not Hispanic or Latino	White	White	Graduate/professional students	Yes	Apartment	2-3 people		5-8 tests	About the same	IGI FAST was better	IGI FAST was better	About the same	Innovative Genomics Institute website,Friend/coworker,Email	I wanted to get regular testing for COVID-19,I wanted to contribute to COVID-19 research	Somewhat difficult	No	78	100	93	6	96	91	95	60	1-2 minutes	Yes	Yes	Yes	No	No	Yes	Super convenient and easy	getting enough saliva..	Maybe, I'm not sure	Definitely not	6-10 minutes	I would prefer that myself and my coworkers to get regular COVID-19 testing
35-44 years old	Man	American Indian or Alaska Native,White	Not Hispanic or Latino	American Indian or Alaska Native + White	Multiple categories reported	Academic faculty or staff	No	Apartment	2-3 people	I live with or care for children going to school/childcare,I live with someone who works in in-person retail or grocery stores	2-4 tests	IGI FAST was better	IGI FAST was better	IGI FAST was better	IGI FAST was better	Friend/coworker,Email	I wanted to get regular testing for COVID-19,I wanted to contribute to COVID-19 research,I was worried I was exposed to COVID-19	Extremely easy	Yes	100	100	90	0	95	90	100	0		No	Yes	Yes	No	Yes	Yes	(almost) everybody spits. It was easy, painless, and "fun"	Getting exactly to the line without going over. If the line was larger it would allow for an easier mark to hit	Yes, I'd continue to participate	Definitely not			Have appointments available in the late afternoon or on weekends.
25-34 years old	Woman	White	Not Hispanic or Latino	White	White	Graduate/professional students	Yes	Apartment	1 person		5-8 tests					Friend/coworker	I wanted to get regular testing for COVID-19,I wanted to contribute to COVID-19 research	Somewhat difficult	Yes	100	30	100	10	100	100	100	0	3-5 minutes							The proximity to my lab made it incredibly convenient to pop out of lab for a quick exercise break/FAST test. Also, giving the spit sample was painless and (nearly) efortless; I likely wouldn't have participated if it had been a nasal swab sample	Getting impatient with myself for taking too long to produce enough spit	Maybe, I'm not sure	Definitely not	6-10 minutes	I would prefer that myself and my coworkers to get regular COVID-19 testing
25-34 years old	Woman	White	Not Hispanic or Latino	White	White	Non-academic staff	Yes	Apartment	1 person		5-8 tests	Other test(s) were better	About the same	About the same	About the same	University Health Services website,Email	I wanted to get regular testing for COVID-19,I wanted to contribute to COVID-19 research	Neither easy nor difficult	No	80	100	100	20	100	100	100		>10 minutes	Yes	Yes	Yes	No	No	Yes	It was always a pretty quick in and out experience, especially once I got the hang of it and knew what to expect.	Getting just the right amount of saliva without going over the line (I had to redo the test once)	Yes, I'd continue to participate	Probably not	>10 minutes	I would prefer that myself and my coworkers to get regular COVID-19 testing	Think about some ways to do outreach about the program that isn't only digital. Some staff (especially in Facilities Services) don't regularly use email or other digital forms of communication. Also make sure to produce materials in a wide variety of languages. I liked that you had pictures alongside the instructions onsite, this helps with language barriers.
25-34 years old	Man	White	Not Hispanic or Latino	White	White	Postdocs	Yes	Apartment	1 person		2-4 tests					UC Berkeley symptom screener survey response,Walked by testing site,Friend/coworker	I wanted to get regular testing for COVID-19,Fulfill travel requirements,Encouragement from friends/housemates/coworkers	Extremely easy	No	100	100	100		100	100	100	15	1-2 minutes							Getting tested felt extremely safe. The volunteers I interacted with were always extremely courteous and professional.	Getting results back was a little bit slow (in my experience between 3 to 5 days).	Maybe, I'm not sure	Definitely not	3-5 minutes	Mine and my coworker's participation in COVID-19 testing doesn't affect how comfortable I am at work
18-24 years old	Woman	Other	Not Hispanic or Latino	Unknown	Unknown	Undergraduate students	Yes	House	2-3 people		2-4 tests					Friend/coworker	I wanted to get regular testing for COVID-19,Encouragement from friends/housemates/coworkers	Extremely easy	No	99	99	100		99	99	99	12	1-2 minutes							whole process	getting results took too long	Yes, I'd continue to participate	Probably	6-10 minutes	I would prefer that myself and my coworkers to get regular COVID-19 testing
35-44 years old	Woman	Prefer not to say	Unknown	Unknown	Unknown	Academic faculty or staff	Yes	House	4-5 people		2-4 tests					UC Berkeley symptom screener survey response,University Health Services website,Friend/coworker	I wanted to get regular testing for COVID-19,I wanted to contribute to COVID-19 research	Somewhat easy	Yes	91	73	90	30	91	92	94	16	>10 minutes							the ease of theprocess	getting the correct amount of saliva	Yes, I'd continue to participate	Definitely	>10 minutes	Mine and my coworker's participation in COVID-19 testing doesn't affect how comfortable I am at work	ability to track movement or know when within 6 feet
25-34 years old	Woman	White	Not Hispanic or Latino	White	White	Graduate/professional students	Yes	Apartment	None	I live with or care for someone over the age of 65	>8 tests					Email	I wanted to get regular testing for COVID-19,I wanted to contribute to COVID-19 research	Neither easy nor difficult	No	100	100	100	100	100	100	100	85	6-10 minutes							the convenience of it	getting the right amount of saliva and the time it took to get results back was sometimes very long	Yes, I'd continue to participate	Definitely	>10 minutes	I would prefer that myself and my coworkers to get regular COVID-19 testing
55-64 years old	Man	Japanese	Not Hispanic or Latino	Asian	Asian	Academic faculty or staff	Yes	Apartment	2-3 people		2-4 tests	IGI FAST was better	IGI FAST was better	About the same	About the same	UC Berkeley symptom screener survey response,University Health Services website,Innovative Genomics Institute website,Friend/coworker	I wanted to get regular testing for COVID-19,I wanted to contribute to COVID-19 research	Somewhat difficult	No	90	90	90		95	95	95		>10 minutes	Yes		Yes	No	No	No	It was comfortable and easy	Getting the right amount of saliva in the tube. I could barely see the level of saliva. More lighting maybe would help?	Yes, I'd continue to participate	Definitely	>10 minutes	I would prefer that myself and my coworkers to get regular COVID-19 testing
55-64 years old	Man	Chinese,White	Not Hispanic or Latino	Asian + White	Multiple categories reported	Academic faculty or staff	Yes	House	4-5 people	I live with or care for children going to school/childcare,I live with someone who works in day cares or schools,I live with or care for someone with another risk-factor for COVID-19 exposure or complications	2-4 tests					Other UC Berkeley website,Friend/coworker	I wanted to get regular testing for COVID-19,I wanted to contribute to COVID-19 research	Extremely difficult	No		50	75		100	100	100		3-5 minutes							NA	Getting the saliva necessary	Yes, I'd continue to participate	Definitely	>10 minutes	Mine and my coworker's participation in COVID-19 testing doesn't affect how comfortable I am at work
25-34 years old	Man	Vietnamese	Not Hispanic or Latino	Asian	Asian	Non-academic staff	Yes	House	2-3 people	I live with or care for someone over the age of 65,I live with someone who works or volunteers in healthcare settings or nursing homes	2-4 tests					UC Berkeley symptom screener survey response,Innovative Genomics Institute website,Social media,Friend/coworker,Email	I wanted to get regular testing for COVID-19,I wanted to contribute to COVID-19 research	Extremely easy	No	90	100	82	21	100	100	100		6-10 minutes							scheduling appointments	getting to the Latimer location on weeks I worked only Tuesdays or Thursdays	Yes, I'd continue to participate	Probably	>10 minutes	I would prefer that myself and my coworkers to get regular COVID-19 testing
45-54 years old	Woman	White	Not Hispanic or Latino	White	White	Academic faculty or staff	No	House	1 person		1 test	About the same	About the same	About the same	About the same	Email	I wanted to contribute to COVID-19 research	Somewhat difficult		87	96	82	26	94	99	100	9		Yes	No	Yes	No	No	Yes	non-invasive test	getting used to spitting into a test tube is harder than I thought!	Yes, I'd continue to participate	Definitely
65+ years old	Man	White	Not Hispanic or Latino	White	White	Academic faculty or staff	Yes	House	2-3 people	I live with or care for someone over the age of 65,I live with or care for children going to school/childcare	5-8 tests					Innovative Genomics Institute website	I wanted to get regular testing for COVID-19,I wanted to contribute to COVID-19 research,Requirement of my employer	Somewhat easy	Yes	100	100	100		100	100	100		>10 minutes							excellent physical setup; no waiting	glitches with the web site; period when the testing was interrupted.	Yes, I'd continue to participate	Definitely	>10 minutes	I donâ€™t feel safe working unless myself and all my coworkers to get regular COVID-19 testing	Make it easy to get, no waiting, clear communications (with estimates of probability of correctness)
65+ years old	Man	White	Not Hispanic or Latino	White	White	Academic faculty or staff	Yes	House	2-3 people		5-8 tests	About the same	IGI FAST was better	IGI FAST was better	About the same	UC Berkeley symptom screener survey response,Other UC Berkeley website,Don't know/don't remember	I wanted to get regular testing for COVID-19,I wanted to contribute to COVID-19 research,I was worried I was exposed to COVID-19	Somewhat difficult	Yes	75	95	85	0	95	90	100	0	3-5 minutes	Yes	Yes	Yes	No	No	Yes	Nice spirit among the students working on site	Going down to Plant Biology Building (before Latimer was opened up)	Yes, I'd continue to participate	Definitely	6-10 minutes	I donâ€™t feel safe working unless myself and all my coworkers to get regular COVID-19 testing	Have lots of testing sites that are centrally located.
18-24 years old	Woman	White	Not Hispanic or Latino	White	White	Graduate/professional students	No	House	4-5 people		2-4 tests	IGI FAST was better	IGI FAST was better	About the same	About the same	Email	I wanted to get regular testing for COVID-19,I wanted to contribute to COVID-19 research	Somewhat easy	No	71	99	80	28	93	92	93	1		Yes		Yes				Least invasive method for testing	Had to bike about 4 miles each way to get to campus each time i was tested	Yes, I'd continue to participate	Probably not
18-24 years old	Woman	White	Not Hispanic or Latino	White	White	Graduate/professional students	No	House	2-3 people		1 test					Email	I wanted to get regular testing for COVID-19,I wanted to contribute to COVID-19 research,Fulfill travel requirements	Extremely easy		99	99	100		77	76	100									doesnt hurt	had to park and walk	Yes, I'd continue to participate	Probably not
35-44 years old	Man	White	Not Hispanic or Latino	White	White	Academic faculty or staff	Yes	House	2-3 people		2-4 tests					Friend/coworker	I wanted to get regular testing for COVID-19,I wanted to contribute to COVID-19 research	Extremely easy	No	71	100	90	15	90	100	95	5	1-2 minutes							Operation seemed efficient and streamlined	Hard to find appointment lining up with schedule to work on campus	Yes, I'd continue to participate	Probably not	6-10 minutes	I would prefer that myself and my coworkers to get regular COVID-19 testing
18-24 years old	Man	Asian Indian	Not Hispanic or Latino	Asian	Asian	Undergraduate students	Yes	Apartment	2-3 people		2-4 tests	About the same	Other test(s) were better	IGI FAST was better	About the same	Social media	I wanted to get regular testing for COVID-19,I wanted to contribute to COVID-19 research	Somewhat difficult	Yes	70	70	100	15	100	100	100	50	1-2 minutes	No	Yes	No	No	No	No	It was close by and also outdoors which made me feel safer	hard to generate so much saliva	Yes, I'd continue to participate	Definitely not	6-10 minutes	I would prefer that myself and my coworkers to get regular COVID-19 testing	have more testing sites, preferably concentrated by the major living areas of students/staff or at least central to campus
45-54 years old	Woman	White	Not Hispanic or Latino	White	White	Non-academic staff	Yes	House	4-5 people	I live with or care for children going to school/childcare,I live with someone who works in in-person retail or grocery stores	2-4 tests	About the same	About the same	IGI FAST was better	About the same	UC Berkeley symptom screener survey response,Friend/coworker,Email	I wanted to get regular testing for COVID-19,I wanted to contribute to COVID-19 research,I was worried I was exposed to COVID-19	Somewhat difficult	Yes	50	80	81	20	80	50	80	0	3-5 minutes	No	Yes	No	No	No	No	Convenient, friendly, I love supporting research	Hard to generate that much clean spit	Yes, I'd continue to participate	Probably	>10 minutes	Mine and my coworker's participation in COVID-19 testing doesn't affect how comfortable I am at work
55-64 years old	Woman	White	Not Hispanic or Latino	White	White	Non-academic staff	Yes	House	1 person		5-8 tests	About the same	About the same	Other test(s) were better	About the same	Friend/coworker	I wanted to contribute to COVID-19 research	Somewhat difficult	No	81	72	40		100	100	100		6-10 minutes	Yes	Yes	Yes	No	No	Yes	easy to book appt, on campus	hard to get exact amount of saliva	Yes, I'd continue to participate	Definitely	3-5 minutes	I would prefer that myself and my coworkers to get regular COVID-19 testing
18-24 years old	Woman	Asian Indian	Not Hispanic or Latino	Asian	Asian	Undergraduate students	Not sure	Apartment	2-3 people		2-4 tests					University Health Services website	I wanted to get regular testing for COVID-19,I wanted to contribute to COVID-19 research	Somewhat difficult	No	70	100	100	5	100	100	100	5								The peace of mind that comes with regular testing	Hard to produce that much saliva	Yes, I'd continue to participate	Definitely not
55-64 years old	Man	White	Not Hispanic or Latino	White	White	Non-academic staff	Yes	House	2-3 people		2-4 tests	About the same	IGI FAST was better	IGI FAST was better	About the same	UC Berkeley symptom screener survey response,Other UC Berkeley website,Don't know/don't remember	I wanted to get regular testing for COVID-19,I wanted to contribute to COVID-19 research,I was worried I was exposed to COVID-19	Somewhat easy	No	92	100	100	11	100	93	100	10	3-5 minutes	Yes	No	No	No	No	No	Painless	Hard to read fill level on tube when spitting	Maybe, I'm not sure	Definitely	6-10 minutes	I would prefer that myself and my coworkers to get regular COVID-19 testing
18-24 years old	Woman	White	Not Hispanic or Latino	White	White	Undergraduate students	Not sure	Apartment	4-5 people		1 test	IGI FAST was better	IGI FAST was better	About the same	IGI FAST was better	Other UC Berkeley website	I wanted to get regular testing for COVID-19,Fulfill travel requirements	Somewhat difficult		51	75	56	41	65	88	91	52		Yes	Yes	Yes	No	Yes	Yes	No pain	Hard to spit enough	Maybe, I'm not sure	Definitely not
25-34 years old	Non-binary	White	Not Hispanic or Latino	White	White	Non-academic staff	No	Apartment	2-3 people		1 test	About the same	About the same	IGI FAST was better	IGI FAST was better	UC Berkeley symptom screener survey response	I wanted to get regular testing for COVID-19,I wanted to contribute to COVID-19 research	Somewhat difficult		61	60	85	15	96	86	89	67		Yes	Yes	Yes	No	No	No	No wait to get test administered	Hard/embarrassing to produce enough spit	Yes, I'd continue to participate	Probably
25-34 years old	Woman	White	Not Hispanic or Latino	White	White	Postdocs	Yes	Apartment	None		>8 tests					UC Berkeley symptom screener survey response,Other UC Berkeley website,Friend/coworker,Email	I wanted to get regular testing for COVID-19,I wanted to contribute to COVID-19 research,Encouragement from friends/housemates/coworkers	Somewhat difficult	No	90	10	60		90	90	90		6-10 minutes							NA	Having enough saliva	Yes, I'd continue to participate	Definitely	6-10 minutes	I would prefer that myself and my coworkers to get regular COVID-19 testing
18-24 years old	Woman	Mexican, Mexican American, or Chicana/Chicano	Hispanic or Latino	Unknown	Unknown	Academic faculty or staff	Yes	Apartment	2-3 people		>8 tests					Innovative Genomics Institute website,Friend/coworker	I wanted to get regular testing for COVID-19,I wanted to contribute to COVID-19 research	Neither easy nor difficult	No	100	100	100		100	100	100		1-2 minutes							The whimsical stcikers! And the free testing of course!	Having someone watch me while I spit	Yes, I'd continue to participate	Definitely	3-5 minutes	I donâ€™t feel safe working unless myself and all my coworkers to get regular COVID-19 testing
25-34 years old	Man	White	Not Hispanic or Latino	White	White	Graduate/professional students	No	House	4-5 people		2-4 tests	Other test(s) were better	IGI FAST was better	IGI FAST was better	About the same	Social media,Friend/coworker	I wanted to get regular testing for COVID-19,Pressure from family/friends/housemates	Extremely easy	No	100	100	86	0	100	100	100	0		No	Yes	No	No	No	No	How short it was, and nothing in the nose	Having to drive to campus to do it, but thatâ€™s totally acceptable	Yes, I'd continue to participate	Definitely
25-34 years old	Woman	White	Not Hispanic or Latino	White	White	Graduate/professional students	Not sure	House	4-5 people		2-4 tests	Other test(s) were better	IGI FAST was better	IGI FAST was better	About the same	Friend/coworker	I wanted to get regular testing for COVID-19,Encouragement from friends/housemates/coworkers,Pressure from family/friends/housemates	Extremely easy	No	91	91	90	8	91	92	92	3		No	Yes	No	No	No	No	Held me accountable for getting tested for COVID regularly	Having to go to campus to get it done	Yes, I'd continue to participate	Probably			Make the program as accessible as possible to students
25-34 years old	Woman	Chinese	Not Hispanic or Latino	Asian	Asian	Non-academic staff	No	House	1 person		1 test	IGI FAST was better	IGI FAST was better	About the same	IGI FAST was better	Other UC Berkeley website	I wanted to get regular testing for COVID-19	Somewhat easy		99	98	56	33	73	99	99	32		Yes		Yes	No	No	Yes	The scheduling system was easy. The text reminders were awesome, loved that it even gave you a map to the location, and the instructions are very clear. The people were very professional.	Having to go to the testing site and not being able to find parking at the testing site made it so that I always had to plan it so that I could go with my spouse who would wait for me in the car while i got tested.	Yes, I'd continue to participate	Definitely			Be clear with instructions and try to make it as painless as possible.
25-34 years old	Man	Chinese	Not Hispanic or Latino	Asian	Asian	Graduate/professional students	Yes	House	2-3 people		>8 tests	About the same	IGI FAST was better	IGI FAST was better	About the same	Friend/coworker,Email	I wanted to get regular testing for COVID-19,I wanted to contribute to COVID-19 research	Extremely easy	No	100	100	100	2	100	100	88	0	1-2 minutes	Yes	Yes	No	No	Yes	Yes	Ease of access	Having to sign up, and the need to log in to get results instead of just getting it in an email	Yes, I'd continue to participate	Probably not	6-10 minutes	I would prefer that myself and my coworkers to get regular COVID-19 testing	Make it more forced rather than honor system
18-24 years old	Man	White	Not Hispanic or Latino	White	White	Undergraduate students	No	Apartment	2-3 people		2-4 tests					UC Berkeley symptom screener survey response,Innovative Genomics Institute website,Friend/coworker,Email	I wanted to get regular testing for COVID-19,I wanted to contribute to COVID-19 research	Extremely easy	Yes	100	100	100		100	100	100	30								The pace of the lines. I was in and out of the site very quickly	Having to spit in front of someone, but that was barely an inconvenience	Yes, I'd continue to participate	Definitely
18-24 years old	Woman	Asian Indian	Not Hispanic or Latino	Asian	Asian	Undergraduate students	No	Apartment	4-5 people	I live with or care for someone with another risk-factor for COVID-19 exposure or complications	1 test	Other test(s) were better	IGI FAST was better	IGI FAST was better	About the same	Family/household member,Email	I wanted to get regular testing for COVID-19,Encouragement from friends/housemates/coworkers,Pressure from family/friends/housemates	Somewhat difficult		30	79	87	7	33	95	93	41		Yes	No	No	No	No	No	Asymptomatic testing	Having to spit on a dry day	Yes, I'd continue to participate	Maybe			Multiple locations on each edge of campus to make it convenient
25-34 years old	Man	Chinese	Not Hispanic or Latino	Asian	Asian	Postdocs	Yes	House	2-3 people	I live with or care for children going to school/childcare	5-8 tests					Other (specify)	I wanted to get regular testing for COVID-19,I wanted to contribute to COVID-19 research	Somewhat easy	Yes	100	100	100		100	100	100		3-5 minutes							collaborative effort	Heard that someone's sample have problem to be analyzed.	Yes, I'd continue to participate	Definitely	>10 minutes	I donâ€™t feel safe working unless myself and all my coworkers to get regular COVID-19 testing	A routine update on the positive rate, especially around my working space, same building, floor, etc. will be helpful for me to assess the risk.
25-34 years old	Woman	White	Not Hispanic or Latino	White	White	Graduate/professional students	No	House	2-3 people	I live with or care for someone with another risk-factor for COVID-19 exposure or complications	2-4 tests	About the same	IGI FAST was better	About the same	Other test(s) were better	Email	I wanted to get regular testing for COVID-19,I wanted to contribute to COVID-19 research	Extremely easy	Yes	81	100	85	30	100	100	100			Yes	No	Yes	No	No	No	The lines were fast	Hearing the instructions at the Latimer site. If we had been sent a video before it would have been easier. The wind and plastic Shields made it harder.	Yes, I'd continue to participate	Definitely			Make the testing visible enough that people know others are getting tested. And make sure you do asymptomatic testing so it is a good rather than inherently concerning thing.
45-54 years old	Man	White	Not Hispanic or Latino	White	White	Academic faculty or staff	Yes	House	2-3 people	I live with someone who works in in-person retail or grocery stores	5-8 tests					Email	I wanted to get regular testing for COVID-19,I wanted to contribute to COVID-19 research	Extremely easy	No	90	6	90	71	100	92	91	4	3-5 minutes							Friendly staff!	Hitting exactly the black line	Maybe, I'm not sure	Maybe	3-5 minutes	I donâ€™t feel safe working unless myself and all my coworkers to get regular COVID-19 testing	Such service should be offered as long as the pandemic is present.
65+ years old	Man	White	Not Hispanic or Latino	White	White	Academic faculty or staff	Yes	House	2-3 people	I live with or care for someone over the age of 65,I live with or care for someone with another risk-factor for COVID-19 exposure or complications	5-8 tests					Family/household member	I wanted to get regular testing for COVID-19,I wanted to contribute to COVID-19 research	Extremely difficult		85	100	100		100	90	100		3-5 minutes							Lack of wait time or lines; also location (I could generally park underneither GPBB unless my wife needed the car at the same time -- but even then parking was easy on the street.	Hitting the "saliva line." I developed a trick of not swallowing before I arrived, but then I had trouble with going over. My saliva is relatively foamy (probably because of supplements that I take) and that caused a problem. Twice I needed to go through 3 tests, and spilled salive on the ground, requiring clean-up. All that would have been needed was a Pasteur pipette to withdraw a little of the…	Maybe, I'm not sure	Definitely	6-10 minutes	I donâ€™t feel safe working unless myself and all my coworkers to get regular COVID-19 testing	Have some procedure for providing feedback DURING the testing period. My frustration with the design of the collection vessel (with foamy saliva, it took a long time for the actual liquid to reach the bottom, causing problems hitting that line precicely), the fact that the collection vessel spilled saliva when closed if there was too much foam, and the lack of a mechanism with which to withdraw s…
18-24 years old	Man	Mexican, Mexican American, or Chicana/Chicano	Hispanic or Latino	Unknown	Unknown	Undergraduate students	No	House	6-10 people	I live with or care for someone with another risk-factor for COVID-19 exposure or complications	5-8 tests	About the same	IGI FAST was better	About the same	About the same	Friend/coworker,Family/household member	I wanted to get regular testing for COVID-19,I wanted to contribute to COVID-19 research,I was worried I was exposed to COVID-19	Somewhat difficult	Yes	80	100	80	0	80	80	81	90		Yes	No	No	No	No	No	No wait	Hitting the line exactly	Yes, I'd continue to participate	Probably not
25-34 years old	NA	Other	Not Hispanic or Latino	Unknown	Unknown	Graduate/professional students	Yes	Apartment			2-4 tests	IGI FAST was better	IGI FAST was better	IGI FAST was better	About the same	Social media	I wanted to get regular testing for COVID-19,I wanted to contribute to COVID-19 research	Somewhat easy	No	100	100	100		100	100	100	5	>10 minutes	No	Yes	No	No	No	No	fast, easy, love that it was outdoors!	honestly, it was wonderful	Yes, I'd continue to participate	Maybe	>10 minutes	Mine and my coworker's participation in COVID-19 testing doesn't affect how comfortable I am at work
25-34 years old	Woman	White	Not Hispanic or Latino	White	White	Graduate/professional students	Yes	Apartment	2-3 people		5-8 tests					Email	I wanted to get regular testing for COVID-19,I wanted to contribute to COVID-19 research	Extremely easy	No	100	100	100	0	100	100	100	5	1-2 minutes							I loved the stickers! I also enjoyed contributing to COVID testing research - that felt good.	Honestly, nothing. I'm sad that the testing program is ending.	Yes, I'd continue to participate	Probably not	6-10 minutes	I would prefer that myself and my coworkers to get regular COVID-19 testing
18-24 years old	Woman	Mexican, Mexican American, or Chicana/Chicano,Puerto Rican,White	Hispanic or Latino	White	White	Non-academic staff	Yes	House	>15 people	I live with someone who works in in-person retail or grocery stores,I live with someone who works in transportation (including 'gig economy' Uber/Lyft and food delivery)	1 test	IGI FAST was better	About the same	About the same	About the same	Friend/coworker,Email	I wanted to get regular testing for COVID-19,I wanted to contribute to COVID-19 research	Neither easy nor difficult		95	94	95	12	91	96	95	17	3-5 minutes	No	Yes	Yes	No	No	Yes	it was on campus and super easy to get to	how much saliva needed to produce	Yes, I'd continue to participate	Definitely	>10 minutes	I would prefer that myself and my coworkers to get regular COVID-19 testing	Have a site set up at the dorms so its more convenient for students
18-24 years old	Woman	Filipino	Not Hispanic or Latino	Asian	Asian	Graduate/professional students	Yes	Apartment	4-5 people		2-4 tests					UC Berkeley symptom screener survey response,Innovative Genomics Institute website,Walked by testing site,Friend/coworker,Email	I wanted to get regular testing for COVID-19,I wanted to contribute to COVID-19 research,Encouragement from friends/housemates/coworkers,Requirement of my employer,Pressure from a boss/supervisor,Pressure from family/friends/housemates	Somewhat difficult	Yes	100	100	100	10	100	100	100	15	1-2 minutes							Very quick process, I didn't have to set aside too much time for it.	I am self conscious about spitting while someone watches	Yes, I'd continue to participate	Maybe	6-10 minutes	I would prefer that myself and my coworkers to get regular COVID-19 testing	Convenience (proximity to work place) is key!
25-34 years old	Woman	Vietnamese	Not Hispanic or Latino	Asian	Asian	Non-academic staff	Not sure	Apartment	1 person		2-4 tests					Friend/coworker,Email	I wanted to get regular testing for COVID-19,I wanted to contribute to COVID-19 research	Somewhat easy	Yes	100	100	85	0	100	97	100	0								Being able to support COVID-19 research and interact (safely and outdoors) with Cal students and researchers!	I can't view the test results on my work computer, but I think this is due to my computer needing some updates--not the study's fault.	Yes, I'd continue to participate	Definitely			Offer multiple testing locations. Have it stationed outdoors like IGI FAST. Also the stickers were a fun treat. :)
25-34 years old	Woman	Cuban,White	Hispanic or Latino	White	White	Graduate/professional students	No	House	4-5 people	I live with or care for someone with another risk-factor for COVID-19 exposure or complications	1 test	IGI FAST was better	IGI FAST was better	IGI FAST was better	About the same	UC Berkeley symptom screener survey response,University Health Services website,Other UC Berkeley website,Email	I wanted to get regular testing for COVID-19,I wanted to contribute to COVID-19 research,Fulfill travel requirements	Extremely easy		100	100	100	31	84	78	94	11		Yes	Yes				Yes	Least painful COVID test, VERY easy to book an appointment	I didn't find out about it soon enough	Yes, I'd continue to participate	Probably			Make it easy to register, give clear instructions on all websites!!
18-24 years old	Man	White	Not Hispanic or Latino	White	White	Undergraduate students	No	Apartment	2-3 people		2-4 tests					University Health Services website,Innovative Genomics Institute website,Friend/coworker	I wanted to get regular testing for COVID-19,Pressure from family/friends/housemates	Somewhat difficult	Yes	100	100	100		100	100	100									Everyone that worked there was really friendly.	I didn't like how far away the testing locations were from my apartment.	Yes, I'd continue to participate	Definitely
35-44 years old	Woman	White	Not Hispanic or Latino	White	White	Non-academic staff	No	House	2-3 people	I live with or care for children going to school/childcare,I live with someone who works or volunteers in healthcare settings or nursing homes	2-4 tests	About the same	IGI FAST was better	IGI FAST was better	About the same	University Health Services website,Email	I wanted to get regular testing for COVID-19,I wanted to contribute to COVID-19 research	Somewhat easy	Yes	100	100	50		100	100	100	50			Yes				Yes	I liked that the timing of my appointment was flexible. I liked that it was all outdoors and so quick.	I don't live close to campus, so getting there was the most difficult part.	Yes, I'd continue to participate	Probably not			Pick a spot that's next to easy parking.
35-44 years old	Man	White	Not Hispanic or Latino	White	White	Non-academic staff	Yes	Apartment	1 person		5-8 tests	About the same	IGI FAST was better	IGI FAST was better	About the same	Friend/coworker	I wanted to get regular testing for COVID-19,I wanted to contribute to COVID-19 research	Extremely easy	No	31	100	85	14	100	100	100	19	3-5 minutes	Yes	Yes	No	No	No	No	Spitting	I dropped the cap once	Yes, I'd continue to participate	Probably not	>10 minutes	I would prefer that myself and my coworkers to get regular COVID-19 testing	Prepare for large participation
45-54 years old	Woman	White	Not Hispanic or Latino	White	White	Non-academic staff	Yes	House	2-3 people		2-4 tests	About the same	IGI FAST was better	IGI FAST was better	About the same	Friend/coworker	I wanted to get regular testing for COVID-19,I wanted to contribute to COVID-19 research	Extremely easy	No	100	100	100	30	100	80	100	0	>10 minutes	No	Yes	Yes	No	No	No	No nasal swab	I forgot how to do it in between tests	Yes, I'd continue to participate	Definitely	>10 minutes	I would prefer that myself and my coworkers to get regular COVID-19 testing
18-24 years old	Woman	Mexican, Mexican American, or Chicana/Chicano	Hispanic or Latino	Unknown	Unknown	Graduate/professional students	Yes	House	2-3 people	I live with someone who works or volunteers in healthcare settings or nursing homes	2-4 tests	About the same	IGI FAST was better	IGI FAST was better	About the same	UC Berkeley symptom screener survey response,Walked by testing site,Email	I was worried I was exposed to COVID-19	Somewhat difficult	No	100	100	100	0	100	100	100	0	1-2 minutes	Yes		Yes				not getting stabbed deep into nasal cavity	I gave a "bad sample" the first time so I had to retest. Missed work for a full week waiting	Yes, I'd continue to participate	Definitely	>10 minutes	Mine and my coworker's participation in COVID-19 testing doesn't affect how comfortable I am at work
18-24 years old	Woman	Chinese,White	Not Hispanic or Latino	Asian + White	Multiple categories reported	Graduate/professional students	Yes	Apartment	2-3 people		5-8 tests					UC Berkeley symptom screener survey response,Friend/coworker	I wanted to get regular testing for COVID-19,I wanted to contribute to COVID-19 research,Encouragement from friends/housemates/coworkers	Somewhat easy	Yes	66	72	63	18	78	78	76	15	3-5 minutes							happy that i was contributing to asymptomatic research, and it was close to my place of work after they moved to Latimer	I got "sample insufficient" results twice, which was frustrating	Yes, I'd continue to participate	Maybe	6-10 minutes	I would prefer that myself and my coworkers to get regular COVID-19 testing
25-34 years old	Woman	Cuban,White	Hispanic or Latino	White	White	Postdocs	Yes	Apartment	2-3 people		5-8 tests	About the same	IGI FAST was better	IGI FAST was better	IGI FAST was better	Email	I wanted to get regular testing for COVID-19,I wanted to contribute to COVID-19 research	Somewhat easy	No	100	100	100		100	100	100	10	1-2 minutes	No	Yes	No	Yes	No	No	I liked that it was outside and the employees were all extremely friendly and professional.	I had one inconclusive test, but I learned to take the test and didn't have one after that. I also wished that scheduling was less restricted.	Yes, I'd continue to participate	Definitely not	>10 minutes	I would prefer that myself and my coworkers to get regular COVID-19 testing
45-54 years old	Man	White	Not Hispanic or Latino	White	White	Non-academic staff	Yes	House	1 person		5-8 tests	Other test(s) were better	About the same	Other test(s) were better	About the same	UC Berkeley symptom screener survey response,University Health Services website,Innovative Genomics Institute website	I wanted to get regular testing for COVID-19,I wanted to contribute to COVID-19 research,I was worried I was exposed to COVID-19	Somewhat difficult	No	80	88	66	16	80	82	80	12	6-10 minutes	Yes	Yes	Yes	No	No	Yes	Good to compare different types of testing	I had several insufficient samples	Yes, I'd continue to participate	Definitely	6-10 minutes	I would prefer that myself and my coworkers to get regular COVID-19 testing
35-44 years old	Woman	White	Not Hispanic or Latino	White	White	Academic faculty or staff	Yes	Apartment	2-3 people	I live with or care for children going to school/childcare	2-4 tests	IGI FAST was better	IGI FAST was better	IGI FAST was better	About the same	Email	I wanted to get regular testing for COVID-19,I wanted to contribute to COVID-19 research	Extremely easy	No	100	100	85		100	100	100		6-10 minutes	No	Yes	Yes	No	Yes	Yes	Better turnaround than the safe campus study I did previously.	I had to make a special trip to campus to get tested, and the 9:30 start time was tough (I would have preferred an earlier start time)	Yes, I'd continue to participate	Definitely	>10 minutes	I donâ€™t feel safe working unless myself and all my coworkers to get regular COVID-19 testing
25-34 years old	Man	White	Not Hispanic or Latino	White	White	Postdocs	Yes	House	None		>8 tests	IGI FAST was better	IGI FAST was better	About the same	About the same	UC Berkeley symptom screener survey response,University Health Services website,Friend/coworker,Email	I wanted to get regular testing for COVID-19,I wanted to contribute to COVID-19 research,I was worried I was exposed to COVID-19,Encouragement from friends/housemates/coworkers	Somewhat easy	No	100	100	90		100	100	100		3-5 minutes	Yes	Yes	No	No	No	No	Sample collection + fast turnaround time	I heard some people had to wait >7 days to get results, which sounded worrying (it never took more than 3 days for me, except during the one phase of pipet tip shortage)	Yes, I'd continue to participate	Definitely	6-10 minutes	I would prefer that myself and my coworkers to get regular COVID-19 testing	Make sure turnaround time is as low as possible. Usefulness decreases fast with turnaround time. A test that only gives results after 5 days or more is virtually useless (I heard some of my colleagues had to wait this long to get self-administered nasal swab results)
18-24 years old	Woman	Chinese,Japanese	Not Hispanic or Latino	Asian	Asian	Undergraduate students	No	Apartment			5-8 tests	Other test(s) were better	About the same	Other test(s) were better	About the same	Walked by testing site,Friend/coworker,Email	I wanted to get regular testing for COVID-19,Encouragement from friends/housemates/coworkers,Pressure from a boss/supervisor,Pressure from family/friends/housemates	Neither easy nor difficult	Yes	45	80	56	61	80	86	93	79		No	Yes	No	No	No	No	it was pretty convenient	I messed the sample up twice because you had to be really careful with the amount of saliva you spit, and I accidentally spit too much	Yes, I'd continue to participate	Definitely
35-44 years old	Woman	Chinese,Japanese	Not Hispanic or Latino	Asian	Asian	Academic faculty or staff	Yes	Apartment	None		2-4 tests					UC Berkeley symptom screener survey response,Friend/coworker	I wanted to get regular testing for COVID-19,I wanted to contribute to COVID-19 research,Encouragement from friends/housemates/coworkers	Somewhat easy	Yes	100	80	90		80	100	100	4	3-5 minutes							no nasal swab	i never got a sticker ;(	Yes, I'd continue to participate	Definitely	6-10 minutes	Mine and my coworker's participation in COVID-19 testing doesn't affect how comfortable I am at work
25-34 years old	Woman	White	Not Hispanic or Latino	White	White	Non-academic staff	Yes	House	2-3 people	I live with someone who works or volunteers in healthcare settings or nursing homes,I live with or care for someone with another risk-factor for COVID-19 exposure or complications	2-4 tests	Other test(s) were better	IGI FAST was better	About the same	About the same	UC Berkeley symptom screener survey response,University Health Services website,Friend/coworker,Email	I wanted to get regular testing for COVID-19,I wanted to contribute to COVID-19 research,Pressure from a boss/supervisor	Extremely easy	No	10	90	60		90	80	80	20	3-5 minutes	Yes	Yes	No	No	No	Yes	Non-invasive	I never got results after my 8/31 test & not eating or drinking before a test	Yes, I'd continue to participate	Definitely	3-5 minutes	I donâ€™t feel safe working unless myself and all my coworkers to get regular COVID-19 testing
18-24 years old	Woman	White	Not Hispanic or Latino	White	White	Undergraduate students	Not sure	Apartment	4-5 people		2-4 tests	About the same	IGI FAST was better	About the same	IGI FAST was better	Other UC Berkeley website,Social media,Friend/coworker,Email	I wanted to get regular testing for COVID-19,I wanted to contribute to COVID-19 research	Somewhat easy	Yes	90	100	100	0	100	100	100	0		No	Yes	No	No	No	No	The entire staff was very respectful and never made me feel awkward! I thought that it was very convenient to have testing sites so close to where most students live and the stickers were really cute	I never knew how dry my mouth got while walking, which wasn't really frustrating as much as it slowed me down a little bit	Yes, I'd continue to participate	Definitely not			Give students some incentive to do it other than making it mandatory, like having stickers encouraging students to get tested. Educate students on why surveillance testing is important and necessary for getting back to campus.
25-34 years old	Woman	White	Not Hispanic or Latino	White	White	Graduate/professional students	No	Apartment	1 person		2-4 tests	About the same	About the same	About the same	About the same	Email	I wanted to get regular testing for COVID-19,I wanted to contribute to COVID-19 research	Somewhat easy	No	70	90	62	9	77	88	100	7		No	Yes	No	No	No	No	NA	I never received my first test results	Yes, I'd continue to participate	Definitely
25-34 years old	Man	Other Latina/Latino or Spanish origin	Hispanic or Latino	Unknown	Unknown	Graduate/professional students	Yes	House	1 person		5-8 tests					UC Berkeley symptom screener survey response,Email	I wanted to get regular testing for COVID-19,I was worried I was exposed to COVID-19	Somewhat difficult	Yes	55	100	100	10	100	100	100	100	3-5 minutes							The testing site at GPB was a very convenient location for me.	I often felt uncomfortable spitting into a tube with others around watching me. I wished I had some more privacy to provide a sample.	Yes, I'd continue to participate	Definitely	6-10 minutes	I would prefer that myself and my coworkers to get regular COVID-19 testing	Maximize effort to shorten turn-around times for providing results back.
25-34 years old	Woman	Chinese,White	Not Hispanic or Latino	Asian + White	Multiple categories reported	Graduate/professional students	Yes	Apartment	2-3 people		5-8 tests					Email	I wanted to get regular testing for COVID-19,I wanted to contribute to COVID-19 research	Extremely easy	No	95	95	95		85	90	100	10	3-5 minutes							Simple, efficient testing setup. Opening of a 2nd location helped a lot with scheduling and being able to have a testing site close to my workplace	I realize you may not have been able to share data, but I didn't know how much trust to put in a negative result, since it isn't an FDA approved test and I'm unsure what the sensitivity of the test is.	Yes, I'd continue to participate	Definitely	6-10 minutes	I would prefer that myself and my coworkers to get regular COVID-19 testing	The more locations and/or wider time ranges that are open for testing the better (first priority would be range of times available, 2nd priority is range of locations available). Since we only have limited access to campus due to the limited density budget, being able to schedule a surveillance test with the time we are already on campus is super helpful. Clearly stating the sensitivity and speci…
55-64 years old	NA	White	Not Hispanic or Latino	White	White	Non-academic staff	Yes	Apartment	None		5-8 tests					Email	I wanted to get regular testing for COVID-19	Extremely easy	No	96	94	97	84	89	97	98	90	>10 minutes							IGI rocks! intuitive appointments. straight forward retrieval of test results. timely test results. pain free testing. enjoyable. you will be missed	i spit to much one time OOOOps :(		Definitely			make the accessibility super easy. i work with people who do not use a computer
25-34 years old	Man	White	Not Hispanic or Latino	White	White	Graduate/professional students	Yes	House	2-3 people	I live with someone who works or volunteers in healthcare settings or nursing homes	1 test	About the same	IGI FAST was better	About the same	IGI FAST was better	Other UC Berkeley website	I wanted to contribute to COVID-19 research,I was worried I was exposed to COVID-19	Somewhat difficult		75	100	89	23	100	85	100	31	>10 minutes	No	Yes	No	No	No	No	It was cool to be part of the study and to get tested at the same time.	I struggled with producing the saliva, mainly because I was nervous spitting into a tube in front of a stranger.	Yes, I'd continue to participate	Definitely	>10 minutes	I would prefer that myself and my coworkers to get regular COVID-19 testing
35-44 years old	Man	White	Not Hispanic or Latino	White	White	Postdocs	Yes	House	2-3 people	I live with or care for children going to school/childcare	5-8 tests	IGI FAST was better	IGI FAST was better	About the same	About the same	UC Berkeley symptom screener survey response,Innovative Genomics Institute website,Walked by testing site,Friend/coworker,Email	I wanted to get regular testing for COVID-19,I wanted to contribute to COVID-19 research	Extremely difficult	Yes	85	83	84		86	84	85		1-2 minutes	Yes	Yes	No	No	No	Yes	location and I never waited in line.	I very slowly produce saliva so it would take 10-15minutes	Yes, I'd continue to participate	Definitely	>10 minutes	I would prefer that myself and my coworkers to get regular COVID-19 testing
25-34 years old	Woman	Mexican, Mexican American, or Chicana/Chicano,Other Latina/Latino or Spanish origin	Hispanic or Latino	Unknown	Unknown	Academic faculty or staff	Yes	Apartment	2-3 people	I live with or care for someone over the age of 65,I live with or care for someone with another risk-factor for COVID-19 exposure or complications	2-4 tests					Email	I wanted to get regular testing for COVID-19	Extremely easy	No	100	100	100		100	100	100		3-5 minutes							The most enjoyable aspect is that providing saliva is not invasive.	I was very frustrated when getting results took 4-5 days for about half of my tests.	Yes, I'd continue to participate	Definitely not	>10 minutes	I donâ€™t feel safe working unless myself and all my coworkers to get regular COVID-19 testing
25-34 years old	Woman	White	Not Hispanic or Latino	White	White	Postdocs	Yes	Co-operative housing		I live with someone who works or volunteers in the food service industry,I live with someone who works in in-person retail or grocery stores	5-8 tests					Other UC Berkeley website	I wanted to get regular testing for COVID-19,Pressure from a boss/supervisor,Pressure from family/friends/housemates	Somewhat easy	No	98	63	100		99	100	100		6-10 minutes							NA	I was very off-put by the change in the terms of confidentiality half way through the study with the addition fo an option for the study ton report the results to the campus. I found it a significant breach in the confidentiality agreement I had initially signed and an unethical approach to this scientific study which I thought was independent from the campus policy.	Yes, I'd continue to participate	Definitely	6-10 minutes	Mine and my coworker's participation in COVID-19 testing doesn't affect how comfortable I am at work
25-34 years old	Man	Chinese,Other Latina/Latino or Spanish origin	Hispanic or Latino	Asian	Asian	Postdocs	Yes	House	2-3 people		>8 tests	IGI FAST was better	IGI FAST was better	IGI FAST was better	IGI FAST was better	Innovative Genomics Institute website,Friend/coworker,Email	I wanted to get regular testing for COVID-19,I wanted to contribute to COVID-19 research	Somewhat easy	No	80	86	83		92	86	81	23	>10 minutes	No	Yes	Yes	No	No	Yes	The layout of the kiosks was great and loved the stickers!	I wish it was mandated to all	Yes, I'd continue to participate	Probably	>10 minutes	I would prefer that myself and my coworkers to get regular COVID-19 testing	Test broadly and often. Pooling is a great way to cut costs. Run surveys prior to bringing students back and do not punish students for showing positive results, you need to decrease stigma and encourage testing to make it sustainable.
18-24 years old	Man	White	Not Hispanic or Latino	White	White	Undergraduate students	Yes	Apartment	4-5 people		5-8 tests	About the same	IGI FAST was better	IGI FAST was better	About the same	UC Berkeley symptom screener survey response,Don't know/don't remember	I wanted to get regular testing for COVID-19,I wanted to contribute to COVID-19 research	Somewhat easy	No	95	95	96	20	80	69	81	3	1-2 minutes	Yes	Yes	Yes	No	No	Yes	Location on campus	I wish results came back faster (but I understand why)	Yes, I'd continue to participate	Probably not	>10 minutes	I would prefer that myself and my coworkers to get regular COVID-19 testing	Make it very clear who should be getting tested!
35-44 years old	Woman	Samoan	Not Hispanic or Latino	Native Hawaiian or Other Pacific Islander	Native Hawaiian or Other Pacific Islander	Non-academic staff	Yes	House	None		>8 tests	IGI FAST was better	IGI FAST was better	IGI FAST was better	IGI FAST was better	UC Berkeley symptom screener survey response,Email	I wanted to get regular testing for COVID-19,I wanted to contribute to COVID-19 research,I was worried I was exposed to COVID-19	Extremely easy	No	100	100	58	4	100	100	100		>10 minutes	Yes	Yes	No	No	No	No	I loved that it was consistent, easy, fast and free. Saliva samples are more pleasant than nose/throat swabs. Getting tested elsewhere proved to be very difficult so I really appreciated the accessibility of this testing source and it gave me a peace of mind for months.	I wish the results were much quicker and more consistent. Sometimes I got them in 48 hours and sometimes it was a week. I also wish there were drive up booths. I don't work on campus so to drive, find parking, pay for parking and then walk was time consuming and sometimes a barrier for me to go to campus and get tested	Yes, I'd continue to participate	Definitely	6-10 minutes	I would prefer that myself and my coworkers to get regular COVID-19 testing	have both walk up and drive through tents. Have quick consistent turn around for results. Also- UCB did a great job of staffing their booths so there was never any waiting around time to get tested.
25-34 years old	Woman	White	Not Hispanic or Latino	White	White	Academic faculty or staff	Yes	House	1 person		>8 tests	IGI FAST was better	IGI FAST was better	IGI FAST was better	IGI FAST was better	UC Berkeley symptom screener survey response,Innovative Genomics Institute website,Email	I wanted to get regular testing for COVID-19,I wanted to contribute to COVID-19 research	Somewhat easy	Yes	90	76	100	6	85	96	96	16	6-10 minutes	Yes	No	No	No	No	Yes	Just having a regular testing option made me feel less anxious	I would have liked earlier appts	Yes, I'd continue to participate	Probably	6-10 minutes	I donâ€™t feel safe working unless myself and all my coworkers to get regular COVID-19 testing
18-24 years old	Woman	White	Not Hispanic or Latino	White	White	Graduate/professional students	Yes	Apartment	4-5 people	I live with or care for someone with another risk-factor for COVID-19 exposure or complications	2-4 tests	About the same	Other test(s) were better	Other test(s) were better	About the same	UC Berkeley symptom screener survey response,University Health Services website,Friend/coworker	I wanted to get regular testing for COVID-19,I wanted to contribute to COVID-19 research,I was worried I was exposed to COVID-19	Extremely easy	Yes	98	93	95	29	42	95	93	41	3-5 minutes	Yes	Yes	Yes	No	No	Yes	it was really quick	I would lose the QR code sometimes	Maybe, I'm not sure	Definitely not	6-10 minutes	I would prefer that myself and my coworkers to get regular COVID-19 testing
35-44 years old	Woman	White	Not Hispanic or Latino	White	White	Academic faculty or staff	No	House	2-3 people	I live with or care for children going to school/childcare	2-4 tests	Other test(s) were better	IGI FAST was better	About the same	About the same	UC Berkeley symptom screener survey response,Friend/coworker	I wanted to get regular testing for COVID-19,I wanted to contribute to COVID-19 research,Encouragement from friends/housemates/coworkers	Somewhat easy		74	100	100		100	100	99	26		Yes						Non-invasive, quick to give sample	If food stays in your mouth you may have to give a new sample, even if you didn't eat in the half hour before the test	Yes, I'd continue to participate	Definitely
18-24 years old	Woman	White	Not Hispanic or Latino	White	White	Undergraduate students	Yes	House	11-15 people	I live with someone who works or volunteers in the food service industry,I live with someone who works in in-person retail or grocery stores	2-4 tests	About the same	IGI FAST was better	IGI FAST was better	About the same	Friend/coworker	I wanted to get regular testing for COVID-19,I was worried I was exposed to COVID-19,Encouragement from friends/housemates/coworkers	Somewhat easy	No	100	100	100		100	100	100		1-2 minutes		Yes					NA	If took test on Friday, rarely got results before Monday	Yes, I'd continue to participate	Maybe	6-10 minutes	I would prefer that myself and my coworkers to get regular COVID-19 testing
25-34 years old	Woman	White	Not Hispanic or Latino	White	White	Non-academic staff	Yes	Apartment	2-3 people	I live with or care for children going to school/childcare	5-8 tests					UC Berkeley symptom screener survey response,Friend/coworker	I wanted to get regular testing for COVID-19,I wanted to contribute to COVID-19 research	Neither easy nor difficult	Yes	81	82	83	4	99	90	92	1	6-10 minutes							Once the sample was given, "checkout" was easy	In the beginning, the QR codes weren't resent the day of the exam. I had to search my email for them.	Yes, I'd continue to participate	Definitely not	6-10 minutes	I would prefer that myself and my coworkers to get regular COVID-19 testing	Make appointments easy to obtain.
25-34 years old	Man	White	Not Hispanic or Latino	White	White	Postdocs	Yes	House	1 person		5-8 tests	About the same	Other test(s) were better	IGI FAST was better	About the same	UC Berkeley symptom screener survey response,Email	I wanted to get regular testing for COVID-19,I wanted to contribute to COVID-19 research	Somewhat difficult	No	90	100	100	9	100	100	100		3-5 minutes	Yes		Yes				It was very easy after a couple of times, it felt like an easy habit to keep	Inconclusive results the first two times were a bit confusing	Yes, I'd continue to participate	Probably not	>10 minutes	I would prefer that myself and my coworkers to get regular COVID-19 testing
25-34 years old	Woman	White	Not Hispanic or Latino	White	White	Graduate/professional students	Yes	Apartment	1 person		>8 tests	IGI FAST was better	IGI FAST was better	IGI FAST was better	About the same	Friend/coworker,Email	I wanted to get regular testing for COVID-19,I wanted to contribute to COVID-19 research	Somewhat easy	No	100	100	100	4	100	100	100	6	3-5 minutes	Yes	No	Yes	No	No	Yes	Extremely convenient, painless, frequent	Inconclusive test result	Yes, I'd continue to participate	Probably not	>10 minutes	I would prefer that myself and my coworkers to get regular COVID-19 testing	Lots of testing sites
25-34 years old	Man	White	Not Hispanic or Latino	White	White	Graduate/professional students	Yes	Apartment	6-10 people		5-8 tests	About the same	IGI FAST was better	IGI FAST was better	About the same	UC Berkeley symptom screener survey response,Friend/coworker,Email	I wanted to get regular testing for COVID-19,I wanted to contribute to COVID-19 research,Requirement of my employer,Pressure from family/friends/housemates	Somewhat easy	No	90	90	100	40	90	100	100	15	1-2 minutes	No	Yes	No	No	No	Yes	I appreciated having a testing site at Latimer, since I work near there.	Inconsistent result turnaround time. Sometimes it was ~24-48 hours, sometimes it was 4-5 days	Yes, I'd continue to participate	Probably not	6-10 minutes	I would prefer that myself and my coworkers to get regular COVID-19 testing	Multiple testing sites for ease of access.
18-24 years old	Man	White	Not Hispanic or Latino	White	White	Non-academic staff	Yes	Apartment	1 person		5-8 tests	Other test(s) were better	About the same	IGI FAST was better	About the same	UC Berkeley symptom screener survey response,Innovative Genomics Institute website,Friend/coworker	I wanted to get regular testing for COVID-19	Somewhat easy	No	80	88	91	2	66	86	99	21	3-5 minutes	No	Yes	No	No	No	No	Free and consistent, lots of appointments, spitting is preferrable to swabbing, outdoor setting	inconsistent results feedback, one time sample was lost due to equipment shortage.	Yes, I'd continue to participate	Definitely	>10 minutes	I would prefer that myself and my coworkers to get regular COVID-19 testing
18-24 years old	Man	Japanese	Not Hispanic or Latino	Asian	Asian	Graduate/professional students	Yes	Apartment			>8 tests					Friend/coworker	I wanted to get regular testing for COVID-19,I wanted to contribute to COVID-19 research,I was worried I was exposed to COVID-19,Encouragement from friends/housemates/coworkers,Pressure from a boss/supervisor,Pressure from family/friends/housemates	Extremely easy	No	80	100	80	7	93	10	30	5	6-10 minutes							Saliva-based test (no swab)	Inconsistent time availabilities, insufficient supplies for testing (a test of mine was not processed), waste of funding due to leadership inexperience (other PIs that work on screening/PH are more qualified to set up a screening center than a basic science researcher)	Maybe, I'm not sure	Definitely not	6-10 minutes	I would prefer that myself and my coworkers to get regular COVID-19 testing	Better leadership, more from PIs that specialize in screening and/or in the public health department. Less wasting of resources (slow to start, which is understandable; then, towards the end of the program, it was empty!)
25-34 years old	Woman	White	Not Hispanic or Latino	White	White	Graduate/professional students	Yes	Apartment			5-8 tests	Other test(s) were better	About the same	IGI FAST was better	About the same	Friend/coworker	I wanted to get regular testing for COVID-19	Neither easy nor difficult	Yes	80	61	100	6	93	100	100	82	1-2 minutes	Yes	No	Yes	No	No	Yes	Location to Barker Hall	Inconsistent timing of results, twice I was inconclusive, cancelling or appointments, and man is spitting while someone is watching awkward	Yes, I'd continue to participate	Definitely	6-10 minutes	I donâ€™t feel safe working unless myself and all my coworkers to get regular COVID-19 testing	do it..... we need so much testing to catch cases and their contacts early!!!!!!!!
25-34 years old	Woman	White	Not Hispanic or Latino	White	White	Graduate/professional students	No	Apartment	None		2-4 tests	IGI FAST was better	IGI FAST was better	IGI FAST was better	About the same	UC Berkeley symptom screener survey response	I wanted to get regular testing for COVID-19,I wanted to contribute to COVID-19 research	Neither easy nor difficult	Yes	68	75	32	9	69	57	46			Yes	No	Yes	No	No	Yes	scheduling appointment	inconvenient location on campus	Yes, I'd continue to participate	Definitely			Many locations are key! Make it easy for people to bundle with other activities they might do on campus too
25-34 years old	Woman	White	Not Hispanic or Latino	White	White	Graduate/professional students	Yes	Apartment	2-3 people		2-4 tests	About the same	IGI FAST was better	Other test(s) were better	About the same	Innovative Genomics Institute website,Email	I wanted to get regular testing for COVID-19,I wanted to contribute to COVID-19 research	Somewhat difficult	Yes	100	98	86	96	100	99	99	100	6-10 minutes	Yes	Yes	No	No	No	Yes	On campus, free, available	Infrequent appointment times, variable times for results	Yes, I'd continue to participate	Probably not	6-10 minutes	I donâ€™t feel safe working unless myself and all my coworkers to get regular COVID-19 testing
35-44 years old	Woman	Chinese	Not Hispanic or Latino	Asian	Asian	Non-academic staff	Yes	Apartment	None		>8 tests					UC Berkeley symptom screener survey response	I wanted to get regular testing for COVID-19,I wanted to contribute to COVID-19 research,Pressure from a boss/supervisor	Neither easy nor difficult	Yes	91	90	81	7	91	92	93	50	>10 minutes							Latimer location; frequency of appointments	Initially the appointment calendar had a few glitches	Yes, I'd continue to participate	Probably	>10 minutes	I would prefer that myself and my coworkers to get regular COVID-19 testing
35-44 years old	Man	Vietnamese	Not Hispanic or Latino	Asian	Asian	Academic faculty or staff	Yes	Apartment	2-3 people		2-4 tests					UC Berkeley symptom screener survey response	I wanted to get regular testing for COVID-19	Extremely easy	Yes	90	100	100	0	90	100	100		>10 minutes							the easiness	initially, the limited days available	Yes, I'd continue to participate	Definitely	>10 minutes	Mine and my coworker's participation in COVID-19 testing doesn't affect how comfortable I am at work
25-34 years old	Woman	Black or African American,White	Not Hispanic or Latino	Black or African American + White	Multiple categories reported	Graduate/professional students	Yes	House	4-5 people	I live with or care for someone with another risk-factor for COVID-19 exposure or complications	2-4 tests	IGI FAST was better	IGI FAST was better	IGI FAST was better	About the same	Email	I wanted to get regular testing for COVID-19,I wanted to contribute to COVID-19 research,Encouragement from friends/housemates/coworkers	Somewhat easy	No	100	100	100			100	100		3-5 minutes	No	Yes	No	No	No	Yes	Convienient location, fast to give the sample and move on with the day	interrupted my work, but that is just a hassle of covid times	Yes, I'd continue to participate	Definitely	3-5 minutes	I would prefer that myself and my coworkers to get regular COVID-19 testing	Do it outside, and at multiple locations.
45-54 years old	Woman	White	Not Hispanic or Latino	White	White	Academic faculty or staff	Yes	House	2-3 people		5-8 tests	About the same	IGI FAST was better	IGI FAST was better	About the same	Email	I wanted to get regular testing for COVID-19,I wanted to contribute to COVID-19 research	Extremely easy	Yes	70	80	90		80	85	80	55	3-5 minutes	Yes	Yes	Yes	Yes	No	Yes	Less invasive than other procedures; relatively easy scheduling.	Invalid results. Slow turn around time.	Yes, I'd continue to participate	Probably	6-10 minutes	I donâ€™t feel safe working unless myself and all my coworkers to get regular COVID-19 testing	Clearer information across platforms - websites, emails, etc., that all say the same thing. Clear explanation of the process. Find a way to speed up the RESULTS!
25-34 years old	Woman	White	Not Hispanic or Latino	White	White	Graduate/professional students	Yes	Apartment	1 person		>8 tests	IGI FAST was better	IGI FAST was better	IGI FAST was better	About the same	UC Berkeley symptom screener survey response,University Health Services website,Innovative Genomics Institute website,Walked by testing site,Friend/coworker	I wanted to get regular testing for COVID-19,I wanted to contribute to COVID-19 research,Requirement of my employer,Pressure from a boss/supervisor	Extremely easy	Yes	100	100	100	8	100	100	100	24	1-2 minutes	Yes	No	No	No	No	Yes	Convenience and pain free sample collection.	Irregular turn around time of results due to supply chain issues	Yes, I'd continue to participate	Definitely not	6-10 minutes	I would prefer that myself and my coworkers to get regular COVID-19 testing	When I went to UHS testing, they asked the group if they had done it before and then gave separate instructions to those who did and those who did not, and it ended up taking longer to give two sets of instructions instead of one. It would be cool if the surveillance testing was tied to keycard access so there is motivation to do it. Surveillance testing is most helpful with maximum compliance. I…
18-24 years old	Man	White	Not Hispanic or Latino	White	White	Graduate/professional students	Not sure	House	6-10 people		2-4 tests	IGI FAST was better	IGI FAST was better	IGI FAST was better	About the same	Innovative Genomics Institute website,Friend/coworker,Email	I wanted to get regular testing for COVID-19,I wanted to contribute to COVID-19 research	Neither easy nor difficult	Yes	84	98	82	10	79	92	96	39		Yes	No	No	No	No	No	There wasn't a swab shoved into my brain!	It ended :'(	Maybe, I'm not sure	Definitely not			More testing!!
25-34 years old	Woman	White	Not Hispanic or Latino	White	White	Postdocs	Yes	House	1 person		>8 tests	About the same	IGI FAST was better	IGI FAST was better	IGI FAST was better	Other (specify)	I wanted to get regular testing for COVID-19,I wanted to contribute to COVID-19 research,Requirement of my employer	Somewhat difficult	No	93	92	91	75	92	97	97	1	6-10 minutes	Yes	Yes	Yes	No	No	No	Consistent and easy scheduling	It ending.	Yes, I'd continue to participate
35-44 years old	Non-binary	White	Not Hispanic or Latino	White	White	Non-academic staff	No	Apartment	2-3 people	I live with someone who works in transportation (including 'gig economy' Uber/Lyft and food delivery)	1 test	IGI FAST was better	IGI FAST was better	About the same	About the same	University Health Services website,Innovative Genomics Institute website,Friend/coworker	I wanted to contribute to COVID-19 research,Encouragement from friends/housemates/coworkers	Somewhat difficult		82	83	76	99	99	99	99	42		Yes	Yes	Yes				no swabs, instructions and procedure were very clear and safe	it feels silly standing and trying to spit while someone watches you.	Yes, I'd continue to participate	Probably
25-34 years old	Woman	Mexican, Mexican American, or Chicana/Chicano	Hispanic or Latino	Unknown	Unknown	Graduate/professional students	No	House	2-3 people		1 test	Other test(s) were better	About the same	About the same	About the same	Email	I wanted to get regular testing for COVID-19,Encouragement from friends/housemates/coworkers	Extremely easy		100	100	100	10	81	100	100			Yes	No	No	No	No	No	Easy and quick to do the whole test	it took 5 days to get results	Yes, I'd continue to participate	Definitely
25-34 years old	Woman	Chinese,White	Not Hispanic or Latino	Asian + White	Multiple categories reported	Graduate/professional students	No	House	2-3 people		2-4 tests	Other test(s) were better	IGI FAST was better	IGI FAST was better	About the same	Friend/coworker	I wanted to get regular testing for COVID-19,I wanted to contribute to COVID-19 research,I was worried I was exposed to COVID-19	Somewhat easy	No	100	100	100	60	100	70	90	20		Yes	Yes	No	No	No	Yes	very convenient and safe way to keep on top of my covid status. I don't want to get it or spread it to other people, so having surveillance testing like this has been really key.	It took a long time for results to come in. I wish they were 2 days max, instead of 4-7 days (in my experience)	Yes, I'd continue to participate	Probably			faster results! And high volume of test appointments. Better if something like spit - the self administered nasal swabs are a pain and make me not want to go as much, though I'll probably put up with it anyways
25-34 years old	Woman	White	Not Hispanic or Latino	White	White	Graduate/professional students	Yes	House	2-3 people		5-8 tests	About the same	IGI FAST was better	IGI FAST was better	About the same	Email	I wanted to get regular testing for COVID-19,I wanted to contribute to COVID-19 research	Somewhat difficult	Yes	100	78	98		100	100	98	19	1-2 minutes	Yes	No	No	No	No	Yes	Incredibly conveniently located	It took forever to make enough saliva	Yes, I'd continue to participate	Probably	3-5 minutes	I would prefer that myself and my coworkers to get regular COVID-19 testing
18-24 years old	Man	Other Latina/Latino or Spanish origin	Hispanic or Latino	Unknown	Unknown	Non-academic staff	Yes	House	6-10 people		2-4 tests	About the same	IGI FAST was better	IGI FAST was better	About the same	UC Berkeley symptom screener survey response,University Health Services website,Other UC Berkeley website,Email	I wanted to get regular testing for COVID-19,I wanted to contribute to COVID-19 research	Extremely easy	No	85	100	100	15	90	85	95	10	3-5 minutes	Yes	Yes	Yes	No	No	No	Convenient and Quick	It was a bit embarrassing to spit into a tiny vial in front of staff and out in the open.	Yes, I'd continue to participate	Definitely	6-10 minutes	I would prefer that myself and my coworkers to get regular COVID-19 testing
18-24 years old	Woman	White	Not Hispanic or Latino	White	White	Non-academic staff	Yes	Apartment	2-3 people	I live with someone who works or volunteers in healthcare settings or nursing homes	>8 tests	Other test(s) were better	IGI FAST was better	IGI FAST was better	About the same	UC Berkeley symptom screener survey response,Innovative Genomics Institute website,Walked by testing site,Email	I wanted to get regular testing for COVID-19,I wanted to contribute to COVID-19 research	Extremely difficult	No	51	87	88	11	84	86	87	49	1-2 minutes	Yes	Yes	No	No	No	No	The testing site at GPB was super convenient as I work in Koshland Hall. I also appreciated that I could book a new test right after taking a test.	It was difficult for me to produce enough saliva for the test, especially since I wasn't able to eat/drink for 30 minutes prior.	Yes, I'd continue to participate	Probably	>10 minutes	I would prefer that myself and my coworkers to get regular COVID-19 testing	I would suggest other universities model their COVID-19 screening setup after the UHS COVID-19 testing program at the RSF. I've been tested for COVID-19 at several places, including the IGI FAST study, UHS testing at the RSF, a drive through test at a CVS, as well as an independent testing center in Vallejo. Of all of these, the UHS testing center is the most well organized and it is very high th…
25-34 years old	Woman	White	Not Hispanic or Latino	White	White	Graduate/professional students	Yes	House	4-5 people		5-8 tests	Other test(s) were better	About the same	IGI FAST was better	About the same	Friend/coworker,Email	I wanted to contribute to COVID-19 research,Encouragement from friends/housemates/coworkers	Somewhat difficult	No	71	100	91		100	100	100		3-5 minutes	Yes	Yes	No	No	No	No	how close it was to my workspace & that it was outdoors	it was difficult to create so much saliva!	Yes, I'd continue to participate	Probably not	3-5 minutes	I would prefer that myself and my coworkers to get regular COVID-19 testing	have many testing locations so that it is as convenient as possible for people to go there.
25-34 years old	Woman	White	Not Hispanic or Latino	White	White	Graduate/professional students	Yes	Apartment	2-3 people		5-8 tests	Other test(s) were better	IGI FAST was better	IGI FAST was better	About the same	Email	I wanted to get regular testing for COVID-19,I wanted to contribute to COVID-19 research,Encouragement from friends/housemates/coworkers	Neither easy nor difficult	Yes	86	83	85	30	86	86	85	13	3-5 minutes	Yes	No	Yes	No	No	Yes	I could schedule it and new it would be fast. Also a convenient location on campus near labs.	It was easy to accidentally overfill the tube.	Yes, I'd continue to participate	Maybe	3-5 minutes	I would prefer that myself and my coworkers to get regular COVID-19 testing
35-44 years old	Man	White	Not Hispanic or Latino	White	White	Academic faculty or staff	Yes	Apartment	1 person		5-8 tests					Friend/coworker,Email	I wanted to get regular testing for COVID-19,Other (specify)	Neither easy nor difficult	Yes	80	0	80	0	80	80	80	0	6-10 minutes							The process was very organized, QR codes, short time windows to avoid lines	It was fine	Yes, I'd continue to participate	Definitely	>10 minutes	I would prefer that myself and my coworkers to get regular COVID-19 testing	More frequent, mandatory, as easy as possible, lets go!
35-44 years old	Woman	White	Not Hispanic or Latino	White	White	Academic faculty or staff	Yes	House	4-5 people	I live with or care for children going to school/childcare	5-8 tests	About the same	IGI FAST was better	IGI FAST was better	About the same	UC Berkeley symptom screener survey response	I wanted to get regular testing for COVID-19,I wanted to contribute to COVID-19 research	Somewhat easy	No	100	100	100	26	100	100	100		6-10 minutes	Yes	Yes	Yes	No	No	Yes	Getting screening without a nasal swab	It was great	Yes, I'd continue to participate	Probably	6-10 minutes	I would prefer that myself and my coworkers to get regular COVID-19 testing
25-34 years old	Woman	White	Not Hispanic or Latino	White	White	Graduate/professional students	Yes	Apartment	1 person	I live with someone who works or volunteers in healthcare settings or nursing homes	2-4 tests	IGI FAST was better	IGI FAST was better	IGI FAST was better	IGI FAST was better	Friend/coworker	I wanted to get regular testing for COVID-19,I wanted to contribute to COVID-19 research	Extremely easy	No	94	95	94	9	93	95	94	21	1-2 minutes	Yes	No	No	No	No	No	efficient and safe	it was great	Yes, I'd continue to participate	Probably	6-10 minutes	I would prefer that myself and my coworkers to get regular COVID-19 testing	the safety precautions of IGI are superior to the university testing
25-34 years old	Woman	White	Not Hispanic or Latino	White	White	NA	Yes	Apartment	None		5-8 tests	IGI FAST was better	IGI FAST was better	IGI FAST was better	About the same	UC Berkeley symptom screener survey response,University Health Services website,Walked by testing site	I wanted to get regular testing for COVID-19,I was worried I was exposed to COVID-19,Other (specify)	Somewhat difficult	No	100	100	100		100	90	99		6-10 minutes	No	Yes	Yes	No	No	No	it was very convenient and quick. From signing up to scheduling the appointments, to going to appointments and giving my sample it was all very easy, convenient and a very positive experience!	it was hard for me produce the saliva	Yes, I'd continue to participate	Probably	>10 minutes	I would prefer that myself and my coworkers to get regular COVID-19 testing	I think the IG-Fast program was very successful and other institutions could follow it's model
18-24 years old	Woman	Mexican, Mexican American, or Chicana/Chicano	Hispanic or Latino	Unknown	Unknown	Undergraduate students	Not sure	Apartment	2-3 people		1 test					Friend/coworker	I wanted to get regular testing for COVID-19	Somewhat difficult		100		100		100	100	100									It was fast and easy	It was hard to produce enemigo saliva	Yes, I'd continue to participate	Definitely			Rapid response results
18-24 years old	Woman	Asian Indian,White	Not Hispanic or Latino	Asian + White	Multiple categories reported	Undergraduate students	Not sure	Co-operative housing			5-8 tests	IGI FAST was better	IGI FAST was better	IGI FAST was better	About the same	Innovative Genomics Institute website,Family/household member	I wanted to get regular testing for COVID-19,I wanted to contribute to COVID-19 research,Encouragement from friends/housemates/coworkers	Extremely easy	No	100	100	100		100	90	90	15		No	Yes	No	No	No	No	I really like that IGI FAST used saliva collection instead of a nasal swab, and found it much more comfortable than the UHS test.	It was hard to schedule appointments in the beginning of the study when appointments were only available every other week.	Yes, I'd continue to participate	Definitely			People are more willing to do a saliva test than a nasal swab test.
18-24 years old	Man	Mexican, Mexican American, or Chicana/Chicano,White	Hispanic or Latino	White	White	Undergraduate students	No	House	11-15 people		2-4 tests	IGI FAST was better	IGI FAST was better	IGI FAST was better	About the same	Friend/coworker	I wanted to get regular testing for COVID-19,I wanted to contribute to COVID-19 research		Yes	80	100	100	10	100	100	100	49		Yes	Yes	Yes				No nasal swab	It was hard to spit a large amount but I got better	Yes, I'd continue to participate	Probably			Make it free, require university housing/Greek Housing students to get regular testing
35-44 years old	Woman	White	Not Hispanic or Latino	White	White	Non-academic staff	Yes	Apartment	2-3 people		2-4 tests	IGI FAST was better	IGI FAST was better	IGI FAST was better	About the same	University Health Services website,Friend/coworker,Email	I wanted to get regular testing for COVID-19,I wanted to contribute to COVID-19 research,Encouragement from friends/housemates/coworkers	Somewhat easy	Yes	89	88	100	15	96	97	97	24	>10 minutes	Yes	Yes	Yes	No	Yes	Yes	That I didn't have to put anything in my nose.	It was just a long walk. I wish I could have been given the sample kit to complete and send off myself.	Yes, I'd continue to participate	Probably	>10 minutes	I would prefer that myself and my coworkers to get regular COVID-19 testing	Plan on tripling the staff you need to get this done, and utilize all departments. i.e. if you have a communication department, enlist them for signs. Bus Ops department, enlist them for ordering. For some reason this didn't seem to happen and it seemed like people were working far beyond their roles with limited skills when someone else could easily help. It's so much work and can't just fall to…
55-64 years old	Woman	White	Not Hispanic or Latino	White	White	Academic faculty or staff	Yes	House	2-3 people	I live with someone who works or volunteers in healthcare settings or nursing homes	5-8 tests	IGI FAST was better	IGI FAST was better	IGI FAST was better	About the same	Email	I wanted to get regular testing for COVID-19,I wanted to contribute to COVID-19 research	Neither easy nor difficult	Yes	100	90	100		100	90	90	50	3-5 minutes	Yes					Yes	Quick, fairly easy, usually got results in 2 days	it was kind of hard to get exactly the right amount of saliva into the tube; sometimes the staff got a little cranky around that	Yes, I'd continue to participate	Definitely	>10 minutes	I would prefer that myself and my coworkers to get regular COVID-19 testing	It must be easy for all affiliated groups (students, faculty, staff) to find correct information about the testing options available to them.
45-54 years old	Woman	Chinese,Mexican, Mexican American, or Chicana/Chicano,White	Hispanic or Latino	Asian + White	Multiple categories reported	Non-academic staff	Not sure	House	4-5 people		1 test	About the same	About the same	About the same	About the same	Friend/coworker	I wanted to get regular testing for COVID-19,I wanted to contribute to COVID-19 research	Somewhat easy		72	93	51		100	93	100			Yes	No	No	Yes	No	No	I liked that I didn't have to swab deep in my nostril	It was not "FAST"	Yes, I'd continue to participate	Probably			I WOULD LIKE AN ANTI-BODY test.
18-24 years old	Non-binary	Korean,White	Not Hispanic or Latino	Asian + White	Multiple categories reported	Undergraduate students	No	House	6-10 people	I live with or care for someone over the age of 65,I live with or care for someone with another risk-factor for COVID-19 exposure or complications	2-4 tests	IGI FAST was better	IGI FAST was better	About the same	About the same	Friend/coworker	I wanted to contribute to COVID-19 research,I was worried I was exposed to COVID-19,Encouragement from friends/housemates/coworkers	Somewhat difficult	Yes	100	100	100	10	97	100	100	32		Yes	No	Yes	No	No	No	I had fun talking with the volunteer that was helping me while I generated enough spit	it was not difficult or frustrating, I quite enjoyed myself	Yes, I'd continue to participate	Definitely not			Online registration !
25-34 years old	Woman	White	Not Hispanic or Latino	White	White	Graduate/professional students	No	Apartment			2-4 tests	About the same	IGI FAST was better	About the same	About the same	UC Berkeley symptom screener survey response,Other UC Berkeley website	I wanted to get regular testing for COVID-19,I wanted to contribute to COVID-19 research	Somewhat difficult	Yes	20	91	92		100	100	100	75		Yes	No	Yes	No	No	Yes	It didn't hurt	It was really hard to get enough saliva	Yes, I'd continue to participate	Definitely
35-44 years old	Woman	Chinese	Not Hispanic or Latino	Asian	Asian	Academic faculty or staff	Yes	House	1 person		5-8 tests	IGI FAST was better	IGI FAST was better	IGI FAST was better	About the same	Email	I wanted to get regular testing for COVID-19,I wanted to contribute to COVID-19 research	Somewhat easy	No	95	95	95	5	97	95	90		1-2 minutes	Yes	Yes	Yes	No	No	Yes	Scheduling appointments were easy. Text reminders were helpful. Maybe in the future, can send texts 45 min in advance instead of 30, since we're not supposed to eat, drink, or smoke within 30 min of appt time. GPB location was super convenient. Very low to no wait time. Easy sample collection (saliva vs. nasal or oral). People guiding me through sample collection were professional and patient. St…	It was sometimes difficult to find the QR code needed for my appointment. I'd have to rummage through my email to find the original email. Towards the end, I realized I could also just go to the IGI-FAST website and pull up my QR code there, which was nice and helpful.	Yes, I'd continue to participate	Definitely not	3-5 minutes	I would prefer that myself and my coworkers to get regular COVID-19 testing	Follow IGI-FAST protocols. From a "patient" perspective, it has been very easy and streamlined.
18-24 years old	Man	White	Not Hispanic or Latino	White	White	Undergraduate students	No	Co-operative housing			2-4 tests	IGI FAST was better	About the same	About the same	About the same	University Health Services website	I wanted to get regular testing for COVID-19,I wanted to contribute to COVID-19 research	Somewhat easy	No	80	80	70	10	80	80	90			Yes	No	No	No	No	No	The testing stations were set up efficiently, so one could go through them quickly.	It was sometimes unpleasant to get saliva around my mouth during testing and be unable to wipe it off.	Yes, I'd continue to participate	Probably
45-54 years old	Woman	White	Not Hispanic or Latino	White	White	Non-academic staff	Yes	House	4-5 people	I live with or care for children going to school/childcare	2-4 tests	Other test(s) were better	IGI FAST was better	IGI FAST was better	About the same	Email	I wanted to get regular testing for COVID-19,I wanted to contribute to COVID-19 research,Requirement of my employer	Extremely easy	No	85	100	100	60	70	70	90	25	3-5 minutes	Yes	No	Yes	No	No	No	saliva test is much less traumatizing and uncomfortable compared to nasopharyngeal test. It was convenient to do at work.	It was very difficult to hear the instructions from the helper behind the mask and barrier. Consider written instructions if there is a next time.	No, I would not continue to participate	Probably	3-5 minutes	Mine and my coworker's participation in COVID-19 testing doesn't affect how comfortable I am at work
18-24 years old	Woman	Filipino	Not Hispanic or Latino	Asian	Asian	Undergraduate students	No	Apartment	2-3 people		2-4 tests	About the same	IGI FAST was better	About the same	IGI FAST was better	University Health Services website,Friend/coworker	I wanted to get regular testing for COVID-19,I wanted to contribute to COVID-19 research,I was worried I was exposed to COVID-19,Encouragement from friends/housemates/coworkers	Somewhat easy	No	100	100	60	10	100	100	100			No	Yes	No	No	No	No	People were super nice and understanding and great at explaining the process	Itâ€™s a little far from where I live	Yes, I'd continue to participate	Maybe
25-34 years old	Woman	White	Not Hispanic or Latino	White	White	Academic faculty or staff	Yes	House	1 person	I live with someone who works in in-person retail or grocery stores	>8 tests	Other test(s) were better	IGI FAST was better	IGI FAST was better	About the same	UC Berkeley symptom screener survey response	I wanted to get regular testing for COVID-19,I wanted to contribute to COVID-19 research,Requirement of my employer	Somewhat difficult	Yes	70	80	100		80	71	100	60	1-2 minutes	Yes	Yes	Yes	No	No	No	Very close to my work station and much more comfortable than some other testing sites	Itâ€™s surprisingly embarrassing to have someone watch you spit into a tube
25-34 years old	Woman	White	Not Hispanic or Latino	White	White	Postdocs	Yes	Apartment	2-3 people	I live with someone who works in day cares or schools	5-8 tests	IGI FAST was better	IGI FAST was better	IGI FAST was better	About the same	UC Berkeley symptom screener survey response,Friend/coworker,Email,Other (specify)	I wanted to get regular testing for COVID-19,I wanted to contribute to COVID-19 research	Extremely easy	Yes	100	100	85		77	79	87	10	3-5 minutes	No	Yes	Yes	No	No	Yes	Saliva samples are much more pleasant to give than NP/OP swabs. TAT was very quick	It's a little awkward spitting in front of someone, but better than swab.	Yes, I'd continue to participate	Probably	6-10 minutes	I would prefer that myself and my coworkers to get regular COVID-19 testing	Start small to get protocols down, but as soon as possible, make sure that there is easy access to testing sites. If they are far away from workplaces, I think that people would be less likely to participate. It can be hard to find the time to regularly slip away in the middle of the day for a long period of time, which would make it harder for me to schedule appointments.
18-24 years old	Man	Mexican, Mexican American, or Chicana/Chicano,White	Hispanic or Latino	White	White	Graduate/professional students	Yes	House	4-5 people		>8 tests					Friend/coworker,Email	I wanted to get regular testing for COVID-19,I wanted to contribute to COVID-19 research,I was worried I was exposed to COVID-19	Somewhat easy	Yes	80	90	71	22	51	79	77	33	6-10 minutes							It's incredibly noninvasive	It's a little difficult to block out an appointment time, even if it's only 10 minutes	Yes, I'd continue to participate	Probably	6-10 minutes	I would prefer that myself and my coworkers to get regular COVID-19 testing	Walk-ups or allowing some flexibility might help participation
45-54 years old	Woman	White	Not Hispanic or Latino	White	White	Academic faculty or staff	Yes	House	4-5 people	I live with or care for children going to school/childcare	5-8 tests	IGI FAST was better	IGI FAST was better	IGI FAST was better	About the same	UC Berkeley symptom screener survey response,Innovative Genomics Institute website,Other UC Berkeley website,Walked by testing site,Friend/coworker,Email	I wanted to get regular testing for COVID-19,I wanted to contribute to COVID-19 research,Encouragement from friends/housemates/coworkers	Somewhat difficult	Yes	100	100	100		49	100	100		3-5 minutes	Yes	No	Yes	No	No	Yes	It was really easy and fast	It's a lot of saliva for me	Yes, I'd continue to participate	Probably not	6-10 minutes	I donâ€™t feel safe working unless myself and all my coworkers to get regular COVID-19 testing	Make it easy to get to, have lots of appointments and testing sites, and give results fast. I really liked the way that the IGI Fast was set up
65+ years old	Man	White	Not Hispanic or Latino	White	White	Academic faculty or staff	No	House	2-3 people		2-4 tests					Family/household member	I wanted to get regular testing for COVID-19	Somewhat difficult	No	75	81	84		72	100	100									I was impressed with the professionalism	It's very frustrating not having access to information about the study, both the research strategy and the results. There really should be a website readily available that helps participants see how things are going.	Yes, I'd continue to participate	Probably
18-24 years old	Man	Other	Not Hispanic or Latino	Unknown	Unknown	Undergraduate students	No	Not stated		I live with or care for someone over the age of 65	2-4 tests	About the same	IGI FAST was better	IGI FAST was better	About the same	Email	I wanted to get regular testing for COVID-19,I wanted to contribute to COVID-19 research	Extremely easy	Yes	79	100	99	20	99	79	89	10		Yes	Yes	No	Yes	No	Yes	It was free and very easy to get and appointment (same day) when other stuff takes a long time	Ive waited three days for results and they still havenâ€™t posted	Yes, I'd continue to participate	Definitely			Make the tests super easy to schedule bc that is the biggest turnoff when it takes a lot of time and flexibility to get a teat
25-34 years old	Woman	Chinese	Not Hispanic or Latino	Asian	Asian	Graduate/professional students	Yes	House	2-3 people		2-4 tests					Email	I wanted to get regular testing for COVID-19,I wanted to contribute to COVID-19 research	Somewhat difficult	No	94	100	100		100	100	100		1-2 minutes							location was convenient, it was fast to go through and fast to receive results	just generating enough spit and how it was kind of awkward to do so	Yes, I'd continue to participate	Probably not	6-10 minutes	I would prefer that myself and my coworkers to get regular COVID-19 testing	multiple locations if possible, as many opportunities to test as possible (i.e. multiple slots throughout day)
35-44 years old	Woman	White	Not Hispanic or Latino	White	White	Academic faculty or staff	Yes	House	2-3 people		5-8 tests					Email	I wanted to get regular testing for COVID-19,I wanted to contribute to COVID-19 research	Extremely easy	Yes	90	90	90	1	90	90	90	1	3-5 minutes							Availability of appointments	Just once I had to wait about 5 days for results. Very minor frustration	Yes, I'd continue to participate	Definitely	6-10 minutes	I would prefer that myself and my coworkers to get regular COVID-19 testing	Absolutely do it. Protect your campus community. Follow IGI FAST's example - set up several testing sites around campus to make it easy for everyone, and make sure there is a lot of availability so people can get tested on a day and time that is convenient for them.
18-24 years old	Woman	White	Not Hispanic or Latino	White	White	Undergraduate students	Not sure	Apartment	4-5 people		2-4 tests	About the same	IGI FAST was better	IGI FAST was better	About the same	Friend/coworker	I wanted to get regular testing for COVID-19,I wanted to contribute to COVID-19 research,Pressure from family/friends/housemates	Neither easy nor difficult	No	100	100	66	17	100	100	100	61		Yes	Yes				Yes	I liked that it was accessible. It seems to be more difficult than it should be to get tested, and cost more money than it should. I like that IGI FAST made it available and free	Just spitting in the tube in front of people! That isn't really avoidable, especially considering everything had to be conducted out of doors, but I did find that uncomfortable.	Yes, I'd continue to participate	Definitely not
18-24 years old	Woman	White	Not Hispanic or Latino	White	White	Undergraduate students	Not sure	House	6-10 people		2-4 tests	Other test(s) were better	About the same	IGI FAST was better	About the same	Friend/coworker	I wanted to get regular testing for COVID-19,I wanted to contribute to COVID-19 research,Encouragement from friends/housemates/coworkers	Somewhat easy	No	100	100	100		90	90	100	5		Yes	No	No	No	No	Yes	people were friendly and i liked getting a sticker	just wish there was a location more central in campus near sproul	Yes, I'd continue to participate	Probably
25-34 years old	Woman	White	Not Hispanic or Latino	White	White	Graduate/professional students	Yes	Apartment	1 person		>8 tests					Email	I wanted to get regular testing for COVID-19	Somewhat easy	Yes	100	100	100		100	100	100		6-10 minutes							Proximity to lab, ease of testing, quickness of results.	Knowing that the results may not be as accurate as the PCR test.	Yes, I'd continue to participate	Definitely not	6-10 minutes	I would prefer that myself and my coworkers to get regular COVID-19 testing	Have more locations available on the North side of campus. South side is very far away from both my home and workplace.
35-44 years old	Man	White	Not Hispanic or Latino	White	White	Non-academic staff	Yes	House	1 person		5-8 tests					Other UC Berkeley website,Email	I wanted to get regular testing for COVID-19,I wanted to contribute to COVID-19 research	Somewhat easy	Yes	79	49	82	18	92	72	98		>10 minutes							Checking in with QR Code	Lack of appointments in first few weeks	Yes, I'd continue to participate	Probably	>10 minutes	I would prefer that myself and my coworkers to get regular COVID-19 testing
65+ years old	Man	White	Not Hispanic or Latino	White	White	Non-academic staff	Yes	House	4-5 people	I live with or care for someone over the age of 65	5-8 tests	IGI FAST was better	IGI FAST was better	IGI FAST was better	About the same	Email	I wanted to get regular testing for COVID-19,I wanted to contribute to COVID-19 research	Extremely easy	No	100	100	80	0	100	100	100	0	6-10 minutes	No	No	No	No	No	Yes	spitting in a tube is pretty easy - none of it was exactly enjoyable, if you know what I mean	Lack of supplies negating test	Yes, I'd continue to participate	Definitely not	>10 minutes	I would prefer that myself and my coworkers to get regular COVID-19 testing	Make it as available to as wide a population as possible
45-54 years old	Man	White	Not Hispanic or Latino	White	White	Non-academic staff	No	House	1 person		2-4 tests	About the same	IGI FAST was better	IGI FAST was better	About the same	Innovative Genomics Institute website,Other UC Berkeley website	I wanted to get regular testing for COVID-19,I wanted to contribute to COVID-19 research	Extremely easy	No	90	90	90	70	90	90	90	85		Yes		Yes			Yes	Location and scheduling was convenient.	Last sample had issues with blood in saliva and sample could not be used.	Yes, I'd continue to participate	Probably			It might be useful to provide a video outlining the testing process. It would likely speed up testing times.
18-24 years old	Woman	White	Not Hispanic or Latino	White	White	Graduate/professional students	Yes	Apartment	2-3 people		5-8 tests	About the same	IGI FAST was better	IGI FAST was better	About the same	Other (specify)	I wanted to get regular testing for COVID-19	Somewhat easy	No	85	100	92	10	95	100	100		1-2 minutes	Yes						Very close to work so made it quite convenient	Later in the study there were long results turnaround times, so testing to understand personal risk felt a bit of a moot point	Yes, I'd continue to participate	Definitely not	6-10 minutes	I would prefer that myself and my coworkers to get regular COVID-19 testing	Make sure the testing facilities are spread out (should have more than one). As much as possible, try to alert participants to expected turnaround times so they know how helpful the test would be.
18-24 years old	Man	Chinese	Not Hispanic or Latino	Asian	Asian	Undergraduate students	No	Apartment	1 person		2-4 tests	About the same	IGI FAST was better	IGI FAST was better	IGI FAST was better	Friend/coworker	I wanted to get regular testing for COVID-19,I wanted to contribute to COVID-19 research,I was worried I was exposed to COVID-19,Encouragement from friends/housemates/coworkers	Somewhat easy	No	80	90	70	45	70	80	75	40		Yes	No	No	No	No	No	Saliva testing was a non-invasive procedure	Latimer Hall is a bit far from most apartments	Yes, I'd continue to participate	Probably not
25-34 years old	Woman	Chinese	Not Hispanic or Latino	Asian	Asian	Non-academic staff	Yes	Apartment	4-5 people	I live with someone who works or volunteers in healthcare settings or nursing homes,I live with someone who works or volunteers in at-home care at another home (e.g. nannying, elder care)	5-8 tests	Other test(s) were better	IGI FAST was better	About the same	About the same	University Health Services website,Email	I wanted to get regular testing for COVID-19,I wanted to contribute to COVID-19 research,I was worried I was exposed to COVID-19	Somewhat easy	No	95	95	10		100	100	100	5	>10 minutes	No	Yes	Yes	No	No	Yes	Self-administered and quick to administer	Latimer location change was far from the Tang Center. Deterred me from going to get my last test. Original testing site was more manageable.	Yes, I'd continue to participate	Definitely	>10 minutes	I donâ€™t feel safe working unless myself and all my coworkers to get regular COVID-19 testing	I am proud of how UC Berkeley has offered surveillance testing. It should be available at all college campuses for free with a contact tracing and case investigating team readily available to trace and prevent spread.
25-34 years old	Woman	White	Not Hispanic or Latino	White	White	Non-academic staff	Yes	House	4-5 people	I live with someone who works in day cares or schools	1 test					Innovative Genomics Institute website,Friend/coworker	I wanted to get regular testing for COVID-19,Pressure from family/friends/housemates	Extremely easy		82	100	68	4	88	100	100		>10 minutes							very helpful spit-coach	latimer site very far from my work	Yes, I'd continue to participate	Probably	6-10 minutes	Mine and my coworker's participation in COVID-19 testing doesn't affect how comfortable I am at work	help people self sort themselves into risk groups. If you are super low risk then it is a waste of resources to test you, but if you are high risk then you should be tested pretty often
25-34 years old	Woman	Chinese,White	Not Hispanic or Latino	Asian + White	Multiple categories reported	Graduate/professional students	Yes	Apartment	1 person		>8 tests	IGI FAST was better	IGI FAST was better	IGI FAST was better	IGI FAST was better	Friend/coworker,Family/household member,Email	I wanted to get regular testing for COVID-19,I wanted to contribute to COVID-19 research	Extremely easy	Yes	95	95	100	3	99	100	100	3	1-2 minutes	Yes	Yes	Yes	No	No	Yes	It was so quick and convenient. It took <10min out of my day (from leaving lab to returning to lab).	length of the line varied; I tried to find the time when it was least crowded.	Yes, I'd continue to participate	Definitely not	3-5 minutes	I would prefer that myself and my coworkers to get regular COVID-19 testing	Replicate the set up of the IGI-Fast study! It was the best. So many times better than the testing set up at RSF.
25-34 years old	Woman	White	Not Hispanic or Latino	White	White	Graduate/professional students	Yes	Apartment	1 person		5-8 tests					Friend/coworker	I wanted to get regular testing for COVID-19,Requirement of my employer	Somewhat difficult	Yes	100	100	100		100	100	100		1-2 minutes							convenient location	limited appointment times	Yes, I'd continue to participate	Definitely not	6-10 minutes	I would prefer that myself and my coworkers to get regular COVID-19 testing
25-34 years old	Man	White	Not Hispanic or Latino	White	White	Postdocs	Yes	House	1 person		2-4 tests					Friend/coworker,Email	I wanted to get regular testing for COVID-19,I wanted to contribute to COVID-19 research,Other (specify)	Extremely easy	No	75	100	94	30	92	88	100	20	3-5 minutes							Made me feel ever so slightly more responsible	Limited days at GPB building (close to my lab)	Yes, I'd continue to participate	Probably	>10 minutes	I would prefer that myself and my coworkers to get regular COVID-19 testing	Get it set up YESTERDAY
45-54 years old	Man	White	Not Hispanic or Latino	White	White	Non-academic staff	Yes	House	1 person		>8 tests	IGI FAST was better	About the same	About the same	About the same	UC Berkeley symptom screener survey response,University Health Services website	I wanted to get regular testing for COVID-19,I wanted to contribute to COVID-19 research	Extremely easy	No	90	100	90		95	100	100		3-5 minutes	No	Yes					close to office	lines	Yes, I'd continue to participate	Definitely	6-10 minutes	Mine and my coworker's participation in COVID-19 testing doesn't affect how comfortable I am at work	Use the service
35-44 years old	Woman	Mexican, Mexican American, or Chicana/Chicano,White,Other Latina/Latino or Spanish origin	Hispanic or Latino	White	White	Graduate/professional students	Yes	Apartment	2-3 people		5-8 tests					UC Berkeley symptom screener survey response,Friend/coworker,Family/household member	I wanted to get regular testing for COVID-19,I wanted to contribute to COVID-19 research,Other (specify)	Somewhat easy	No	100	100	100		100	100	100		3-5 minutes							the instructions throughout the process and at every stage	locating the Latimer testing site, forgetting that water counts as something you can't have within 30 min of test	Yes, I'd continue to participate	Definitely	6-10 minutes	I donâ€™t feel safe working unless myself and all my coworkers to get regular COVID-19 testing	be clear about how students not insured by the university can or can't participate in the study.
18-24 years old	Woman	Mexican, Mexican American, or Chicana/Chicano,Vietnamese,Other Latina/Latino or Spanish origin	Hispanic or Latino	Asian	Asian	Non-academic staff	Yes	Apartment	1 person	I live with someone who works in transportation (including 'gig economy' Uber/Lyft and food delivery),I live with or care for someone with another risk-factor for COVID-19 exposure or complications	2-4 tests					Email	I wanted to get regular testing for COVID-19,I wanted to contribute to COVID-19 research,I was worried I was exposed to COVID-19	Neither easy nor difficult	No	100	100	80	7	100	100	100	10	6-10 minutes							No waiting, very systematic, lots of time slots	Location! The middle of campus/GPB was a bit of a trek for me, would have been easier at Sproul or Haas
18-24 years old	Woman	Chinese,Vietnamese	Not Hispanic or Latino	Asian	Asian	Undergraduate students	No	Apartment	None		2-4 tests					Friend/coworker	I wanted to get regular testing for COVID-19	Neither easy nor difficult	No	100	100	100		100	100	100									it was free and fast!	locations were out of the way (but worth!!)	Yes, I'd continue to participate	Definitely
35-44 years old	Man	White	Not Hispanic or Latino	White	White	Postdocs	Yes	Apartment	2-3 people	I live with or care for children going to school/childcare,I live with someone who works or volunteers in healthcare settings or nursing homes	2-4 tests	About the same	IGI FAST was better	IGI FAST was better	IGI FAST was better	UC Berkeley symptom screener survey response,Friend/coworker,Email,Don't know/don't remember	I wanted to get regular testing for COVID-19,I wanted to contribute to COVID-19 research	Neither easy nor difficult	No			48						1-2 minutes	No	No	Yes	No	No	Yes	saliva much more convenient than oral swab	long time to result	Maybe, I'm not sure	Probably	3-5 minutes	I would prefer that myself and my coworkers to get regular COVID-19 testing
18-24 years old	Woman	White	Not Hispanic or Latino	White	White	Academic faculty or staff	Yes	Apartment	2-3 people		5-8 tests	About the same	IGI FAST was better	IGI FAST was better	About the same	Friend/coworker,Email	I wanted to get regular testing for COVID-19	Somewhat difficult	Yes	75	80	80	25	50	80	80	20	1-2 minutes	Yes	No	No	No	No	No	Location right by my workplace	long wait time for results	Yes, I'd continue to participate	Probably	6-10 minutes	I would prefer that myself and my coworkers to get regular COVID-19 testing
25-34 years old	Woman	White	Not Hispanic or Latino	White	White	Postdocs	Yes	House	1 person	I live with someone who works or volunteers in the food service industry	2-4 tests					UC Berkeley symptom screener survey response,Social media,Friend/coworker,Email	I wanted to get regular testing for COVID-19,I wanted to contribute to COVID-19 research	Extremely easy	No	100	100	100		100	100	100		3-5 minutes							easy and convenient way to help keep community safe	long wait times for test results. one result took over 6 days to get back.	Yes, I'd continue to participate	Definitely not	6-10 minutes	I donâ€™t feel safe working unless myself and all my coworkers to get regular COVID-19 testing
18-24 years old	Woman	Chinese	Not Hispanic or Latino	Asian	Asian	Undergraduate students	No	Apartment	1 person		2-4 tests	IGI FAST was better	IGI FAST was better	IGI FAST was better	About the same	University Health Services website	I wanted to get regular testing for COVID-19,I was worried I was exposed to COVID-19,I was worried I had COVID-19 symptoms	Somewhat easy	No	98	98	97		96	94	98			Yes	Yes	No	No	Yes	Yes	speedy and less uncomfortable! staff were very friendly too.	longer line than i expected when i showed up in my arrival time slot	Maybe, I'm not sure	Definitely not			advertise it well and provide it for free for students !
25-34 years old	Woman	White	Not Hispanic or Latino	White	White	Graduate/professional students	Yes	Apartment	2-3 people		2-4 tests					Email	I wanted to get regular testing for COVID-19,I wanted to contribute to COVID-19 research,Encouragement from friends/housemates/coworkers	Somewhat difficult	Yes	19	100	70	9	81	81	100	74	6-10 minutes							Staff always very friendly and helpful, the process was usually very fast	Lots of spit/spitting in front of a person	Yes, I'd continue to participate	Probably not	6-10 minutes	I would prefer that myself and my coworkers to get regular COVID-19 testing
35-44 years old	Woman	Mexican, Mexican American, or Chicana/Chicano	Hispanic or Latino	Unknown	Unknown	Non-academic staff	Yes	House	2-3 people	I live with or care for children going to school/childcare	5-8 tests					UC Berkeley symptom screener survey response	I wanted to get regular testing for COVID-19,I wanted to contribute to COVID-19 research	Extremely easy	No	100	100	100	100	100	100	100	10	3-5 minutes							The layout and staff guidance	Lots of stations, however, having having multiple stations made the process feel safer and appear well organized.	Yes, I'd continue to participate	Definitely	>10 minutes	Mine and my coworker's participation in COVID-19 testing doesn't affect how comfortable I am at work
18-24 years old	Man	White	Not Hispanic or Latino	White	White	Undergraduate students	No	Apartment	4-5 people		2-4 tests	About the same	IGI FAST was better	IGI FAST was better	About the same	Email	I wanted to get regular testing for COVID-19,I wanted to contribute to COVID-19 research	Somewhat easy	No	100	100	100	0	100	100	100	0		Yes	No	Yes	No	No	Yes	Convenience	Making conversation with the helpers while I spit in front of them	Yes, I'd continue to participate	Probably
25-34 years old	Woman	White	Not Hispanic or Latino	White	White	Non-academic staff	No	Apartment	1 person		1 test	About the same	IGI FAST was better	About the same	About the same	Other UC Berkeley website,Email	I wanted to get regular testing for COVID-19	Somewhat difficult		100	100	100	17	100	100	100	50		Yes	Yes	Yes	No	No	Yes	no swab up nose	making enough saliva	Yes, I'd continue to participate	Maybe			encourage weekly testing
65+ years old	Man	White	Not Hispanic or Latino	White	White	Academic faculty or staff	Yes	Apartment	2-3 people	I live with or care for someone over the age of 65	5-8 tests					Friend/coworker	I wanted to get regular testing for COVID-19,I wanted to contribute to COVID-19 research,Fulfill travel requirements,Encouragement from friends/housemates/coworkers	Somewhat difficult	No	100	83	100		100	100	100	80	6-10 minutes							Quick and easy	Making good spit	Yes, I'd continue to participate	Probably	>10 minutes	I would prefer that myself and my coworkers to get regular COVID-19 testing
45-54 years old	Man	Black or African American	Not Hispanic or Latino	Black or African American	Black or African American	Non-academic staff	Yes	Apartment	2-3 people		5-8 tests					University Health Services website	I wanted to get regular testing for COVID-19,I wanted to contribute to COVID-19 research	Somewhat difficult	Yes	100	100	100	0	100	100	100	0	>10 minutes							I really enjoyed how well organized the process was; it was comforting to just do as I was told in a friendly manner.	Most difficult was producing enough saliva; I think I felt performance anxiety! LOL!	Yes, I'd continue to participate	Probably	>10 minutes	I would prefer that myself and my coworkers to get regular COVID-19 testing	I would require all workers that have to report to work to participate. I would automatically enroll the staff and give them to option to de-enroll with justification. I would emphasize the contribution that staff can provide to research (an maintaining a safe workspace of course); it feels good to FINALLY participate in research while working at a research university.
25-34 years old	Man	Other Latina/Latino or Spanish origin	Hispanic or Latino	Unknown	Unknown	Postdocs	Yes	Apartment	1 person	I live with someone who works in in-person retail or grocery stores	>8 tests					Innovative Genomics Institute website,Friend/coworker,Email	I wanted to get regular testing for COVID-19,I wanted to contribute to COVID-19 research	Neither easy nor difficult	No	90	100	100	100	100	100	100	10	3-5 minutes							Welcoming staff	Mouth going dry just when I was ready to give sample	Yes, I'd continue to participate	Definitely not	6-10 minutes	I would prefer that myself and my coworkers to get regular COVID-19 testing	Launch program only when all resources have been secured (such that you don't run into supply shortages) and that you can meet the speed of results in 1-3 days (too long and it doesn't really matter to stop the spread of the virus).
25-34 years old	Man	White	Not Hispanic or Latino	White	White	Non-academic staff	Yes	Apartment	1 person		5-8 tests	About the same	About the same	IGI FAST was better	About the same	Friend/coworker	I wanted to get regular testing for COVID-19,I wanted to contribute to COVID-19 research	Somewhat difficult	Yes	100	100	97	78	100	100	79	75	6-10 minutes	Yes	Yes	Yes	No	No	Yes	Location and appt availability	Mustering spit	Yes, I'd continue to participate	Probably	6-10 minutes	I would prefer that myself and my coworkers to get regular COVID-19 testing	Multiple locations and times
18-24 years old	Woman	Korean,White	Not Hispanic or Latino	Asian + White	Multiple categories reported	Non-academic staff	Yes	Dormitory			2-4 tests	About the same	IGI FAST was better	IGI FAST was better	About the same	University Health Services website,Email	I wanted to get regular testing for COVID-19,I wanted to contribute to COVID-19 research	Somewhat easy	No	90	100	90	10	100	100	100	10	6-10 minutes	Yes	Yes	No	No	No	No	Did not cause physical discomfort, sneezing or gagging. The sneezing side effect of the nasal swab is a bit concerning during COVID, especially with others around, even at a safe distance. It tends to make others at a testing site nervous about the cleanliness of their own testing space, and perhaps become suspicious of you as you leave/if they know you, since it's a symptom.	My first test results never came through, even though I asked workers on-site a few weeks later. My second results came in fine though in a timely manner, after a few days.	Yes, I'd continue to participate	Definitely	6-10 minutes	I would prefer that myself and my coworkers to get regular COVID-19 testing	Clear signage all around the area; welcoming staff; showing physical examples of steps and materials, not just talking through/giving verbal directives (hard to hear behind masks and other protective plastic/glass layers); clear communication of a reliable timeline when results will be given, and how those will be accessed.
45-54 years old	Man	White	Not Hispanic or Latino	White	White	Academic faculty or staff	Yes	House	1 person		2-4 tests	IGI FAST was better	About the same	About the same	About the same	UC Berkeley symptom screener survey response	I wanted to get regular testing for COVID-19	Neither easy nor difficult	No	40	75	75		90	95	95		3-5 minutes	Yes	No	Yes	Yes	Yes	No	NA	My first test was rejected because my saliva sample was no good.	Maybe, I'm not sure	Definitely	>10 minutes	I would prefer that myself and my coworkers to get regular COVID-19 testing	Regular (weekly?) asymptomatic testing.
25-34 years old	Woman	White	Not Hispanic or Latino	White	White	Graduate/professional students	Yes	Apartment	4-5 people		1 test	IGI FAST was better	IGI FAST was better	About the same	About the same	Email	I wanted to contribute to COVID-19 research	Extremely difficult		65	100	100		100	100	100		1-2 minutes	Yes	Yes	Yes	No	No	Yes	Convenient location on campus, close to my office	My mouth was very dry because you aren't supposed to drink water beforehand, so it was difficult to get enough saliva	Yes, I'd continue to participate	Definitely not	6-10 minutes	I would prefer that myself and my coworkers to get regular COVID-19 testing
65+ years old	Man	White	Not Hispanic or Latino	White	White	Academic faculty or staff	Yes	House	1 person	I live with or care for someone with another risk-factor for COVID-19 exposure or complications	5-8 tests					UC Berkeley symptom screener survey response,Other UC Berkeley website,Friend/coworker,Family/household member,Email	I wanted to get regular testing for COVID-19,I wanted to contribute to COVID-19 research	Extremely difficult	Yes	5					100	100		>10 minutes							Likeable student workers; access to testing	My samples were most often contaminated with blood. I ALWAYS had to return for a second, or even a third sample attempt.	Maybe, I'm not sure	Probably	>10 minutes	I would prefer that myself and my coworkers to get regular COVID-19 testing	Don't use a saliva test! The blood contaminating my saliva caused MUCH lost time and confusion.
25-34 years old	Woman	Other Latina/Latino or Spanish origin	Hispanic or Latino	Unknown	Unknown	Graduate/professional students	No	House	6-10 people		2-4 tests	Other test(s) were better	IGI FAST was better	IGI FAST was better	About the same	Friend/coworker	I wanted to get regular testing for COVID-19	Somewhat easy	No	100	100	100		100	100	100			Yes	Yes					appointments readily available at all hours of the day, and everything was booked online	N/A	Yes, I'd continue to participate	Maybe
18-24 years old	Woman	Black or African American,White	Not Hispanic or Latino	Black or African American + White	Multiple categories reported	Graduate/professional students	Yes	Apartment	1 person		1 test					Friend/coworker	I wanted to get regular testing for COVID-19	Neither easy nor difficult		100	100	100		100	100	100		6-10 minutes							Better than a nasal swab!	N/A	Yes, I'd continue to participate	Definitely	>10 minutes	I would prefer that myself and my coworkers to get regular COVID-19 testing
18-24 years old	Woman	Other Latina/Latino or Spanish origin	Hispanic or Latino	Unknown	Unknown	Undergraduate students	Yes	Apartment	2-3 people		2-4 tests	About the same	IGI FAST was better	IGI FAST was better	About the same	Friend/coworker	I wanted to get regular testing for COVID-19,I wanted to contribute to COVID-19 research	Extremely easy	No	97	93	95	27	99	98	98		>10 minutes	Yes	Yes	No	No	No	No	Close to home and all i had to do was spit in a tub	n/a	No, I would not continue to participate	Maybe	6-10 minutes	I would prefer that myself and my coworkers to get regular COVID-19 testing
18-24 years old	Woman	Mexican, Mexican American, or Chicana/Chicano,White	Hispanic or Latino	White	White	Academic faculty or staff	Yes	Apartment	None	I live with or care for someone over the age of 65	5-8 tests	IGI FAST was better	IGI FAST was better	IGI FAST was better	IGI FAST was better	Email	I wanted to get regular testing for COVID-19,I wanted to contribute to COVID-19 research,Encouragement from friends/housemates/coworkers	Somewhat easy	No	91	99	100	8	95	98	97	3	6-10 minutes	Yes	Yes					Close to my office, great staff, really easy to sign up, no guilt for having no symptoms	n/a	Yes, I'd continue to participate	Definitely	>10 minutes	I donâ€™t feel safe working unless myself and all my coworkers to get regular COVID-19 testing
25-34 years old	Man	Puerto Rican	Hispanic or Latino	Unknown	Unknown	Graduate/professional students	Yes	Apartment	2-3 people		2-4 tests	Other test(s) were better	IGI FAST was better	IGI FAST was better	About the same	Email	I wanted to get regular testing for COVID-19	Neither easy nor difficult	No	88	97	94	23	98	99	98	63	6-10 minutes	Yes	No	No	No	No	No	Free, no swabs, it was quick to just go and give a sample without any contact.	n/a	Yes, I'd continue to participate	Probably	6-10 minutes	I would prefer that myself and my coworkers to get regular COVID-19 testing	Make the test as simple as possible (spit, swab), make it easy to put on an appointment, and have the testing site close to the actual work site.
18-24 years old	Woman	Asian Indian	Not Hispanic or Latino	Asian	Asian	Undergraduate students	No	Apartment	2-3 people		5-8 tests					Friend/coworker	I wanted to get regular testing for COVID-19,I wanted to contribute to COVID-19 research	Somewhat difficult	Yes	100	100	100		100	100	100									how quick it was	n/a	Yes, I'd continue to participate	Maybe
25-34 years old	Woman	White	Not Hispanic or Latino	White	White	Postdocs	No	Apartment	1 person		5-8 tests	About the same	IGI FAST was better	About the same	IGI FAST was better	UC Berkeley symptom screener survey response	I wanted to get regular testing for COVID-19,I wanted to contribute to COVID-19 research	Somewhat easy	No	100	100	100	6	100	100	100	1		Yes	Yes	Yes	No	No	Yes	i could do everything myself	n/a	Yes, I'd continue to participate	Definitely
25-34 years old	Man	Black or African American	Not Hispanic or Latino	Black or African American	Black or African American	Graduate/professional students	No	Apartment	2-3 people		5-8 tests	About the same	IGI FAST was better	IGI FAST was better	IGI FAST was better	Social media,Friend/coworker,Email	I wanted to get regular testing for COVID-19,I wanted to contribute to COVID-19 research,I was worried I was exposed to COVID-19	Extremely easy	No	100	100	100		81	100	100			No	Yes	No	No	No	No	It was very organized and the procedure didn't change throughout	n/a	Yes, I'd continue to participate	Definitely			Making it easy to sign up for times (i.e., making several times available throughout the week)
45-54 years old	Woman	White	Not Hispanic or Latino	White	White	Academic faculty or staff	Yes	House	4-5 people		1 test	About the same	IGI FAST was better	IGI FAST was better	About the same	Email	I wanted to get regular testing for COVID-19,I wanted to contribute to COVID-19 research	Somewhat easy		100	100	100	0	100	100	100	0	3-5 minutes	Yes	No	No	No	No	No	only took 5 min	n/a	Yes, I'd continue to participate	Definitely	3-5 minutes	I would prefer that myself and my coworkers to get regular COVID-19 testing	Make it easy to encourage regular (1-2x week) testing
25-34 years old	Woman	Cuban,White	Hispanic or Latino	White	White	Graduate/professional students	Yes	Apartment	None		2-4 tests	IGI FAST was better	IGI FAST was better	IGI FAST was better	About the same	UC Berkeley symptom screener survey response,Friend/coworker	I wanted to get regular testing for COVID-19,I wanted to contribute to COVID-19 research	Somewhat easy	No	90	90	90		85	90	90		6-10 minutes	Yes	No	Yes	No	Yes	Yes	Quick turnaround time	n/a	Maybe, I'm not sure	Definitely	6-10 minutes	I would prefer that myself and my coworkers to get regular COVID-19 testing	I suspect that, in terms of convincing people to participate, convenience of taking the test trumps quick turnaround of results.
25-34 years old	Man	Black or African American	Not Hispanic or Latino	Black or African American	Black or African American	Graduate/professional students	No	House	2-3 people		2-4 tests	Other test(s) were better	IGI FAST was better	IGI FAST was better	About the same	Friend/coworker	I wanted to get regular testing for COVID-19	Extremely easy	No	100	100	100	20	100	100	100	0		No	Yes	Yes	No	No	No	Saliva was much less intrusive than nasal swabbing.	n/a	Yes, I'd continue to participate	Maybe
25-34 years old	Man	Black or African American	Not Hispanic or Latino	Black or African American	Black or African American	Undergraduate students	Not sure	Apartment	2-3 people		5-8 tests	About the same	IGI FAST was better	IGI FAST was better	About the same	Other (specify)	I wanted to get regular testing for COVID-19	Neither easy nor difficult	Yes	100	100	100	20	100	100	100	1		Yes	Yes	Yes	No	No	No	Station set up. Clear directions.	N/A	Yes, I'd continue to participate	Probably not			Encourage the entire campus to participate.
25-34 years old	Woman	White	Not Hispanic or Latino	White	White	Non-academic staff	Yes	House	2-3 people		5-8 tests	IGI FAST was better	IGI FAST was better	IGI FAST was better	About the same	Friend/coworker,Email	I wanted to get regular testing for COVID-19	Extremely easy	No	90	95	95	0	85	100	100		1-2 minutes	No	Yes	Yes	No	Yes	Yes	The experience was quick and staff made everything easy to follow along with	N/A	Yes, I'd continue to participate	Definitely	3-5 minutes	I would prefer that myself and my coworkers to get regular COVID-19 testing	Be kind and always give thorough yet simple instructions to those getting tested. Even though I went multiple times I preferred to hear the instructions every time to follow along to.
25-34 years old	Woman	Chinese	Not Hispanic or Latino	Asian	Asian	Postdocs	Yes	Apartment	None		5-8 tests					UC Berkeley symptom screener survey response	I wanted to get regular testing for COVID-19,I wanted to contribute to COVID-19 research	Extremely easy	Yes	100	100	100		100	100	100	10	3-5 minutes							The process is easy and safe	N/A	Yes, I'd continue to participate	Definitely	6-10 minutes	I would prefer that myself and my coworkers to get regular COVID-19 testing	Do exactly as IGI did. It's been great!
18-24 years old	Woman	White	Not Hispanic or Latino	White	White	Undergraduate students	No	Apartment	6-10 people		2-4 tests	Other test(s) were better	IGI FAST was better	IGI FAST was better	About the same	Friend/coworker	I wanted to get regular testing for COVID-19,I wanted to contribute to COVID-19 research,Encouragement from friends/housemates/coworkers	Somewhat easy	No	94	92	92		70	80	91	1		No	Yes	Yes	No	No	No	the saliva was easier than a nasal swab	N/A	Yes, I'd continue to participate	Maybe
25-34 years old	Woman	White	Not Hispanic or Latino	White	White	Graduate/professional students	Yes	Apartment	2-3 people		5-8 tests	IGI FAST was better	IGI FAST was better	IGI FAST was better	About the same	Email	I wanted to get regular testing for COVID-19,I wanted to contribute to COVID-19 research	Extremely easy	No	100	100	100		90	100	100	15	1-2 minutes	Yes	No	Yes	No	No	Yes	The stickers! So cute.	N/A	Yes, I'd continue to participate	Definitely	>10 minutes	I would prefer that myself and my coworkers to get regular COVID-19 testing
18-24 years old	Woman	White	Not Hispanic or Latino	White	White	Non-academic staff	Yes	Apartment	4-5 people	I live with someone who works or volunteers in healthcare settings or nursing homes	5-8 tests	IGI FAST was better	IGI FAST was better	IGI FAST was better	IGI FAST was better	Innovative Genomics Institute website	I wanted to get regular testing for COVID-19,I wanted to contribute to COVID-19 research	Extremely easy	Yes	100	100	100		100	100	100		1-2 minutes	No	Yes					The team is great and the results are fast	N/A	Yes, I'd continue to participate	Maybe	>10 minutes	I donâ€™t feel safe working unless myself and all my coworkers to get regular COVID-19 testing
18-24 years old	Woman	Filipino	Not Hispanic or Latino	Asian	Asian	Undergraduate students	No	Apartment	6-10 people	I live with someone who works or volunteers in healthcare settings or nursing homes	1 test					Social media,Friend/coworker	I wanted to get regular testing for COVID-19,I wanted to contribute to COVID-19 research,Encouragement from friends/housemates/coworkers	Neither easy nor difficult		95	84	96	9	93	94	92	51								The whole process from waiting in line to getting checked out was very straightforward and the volunteers were very helpful	N/a	Maybe, I'm not sure	Definitely			Definitely the volunteers made the process easy; have trained volunteers who are pleasant to talk to and are helpful.
18-24 years old	Man	Filipino	Not Hispanic or Latino	Asian	Asian	Undergraduate students	No	Apartment	4-5 people	I live with someone who works or volunteers in healthcare settings or nursing homes	2-4 tests	IGI FAST was better	IGI FAST was better	IGI FAST was better	About the same	UC Berkeley symptom screener survey response,University Health Services website,Innovative Genomics Institute website,Other UC Berkeley website,Social media,Friend/coworker,Email	I wanted to get regular testing for COVID-19,I wanted to contribute to COVID-19 research,I was worried I was exposed to COVID-19,Encouragement from friends/housemates/coworkers	Somewhat easy	No	100	90	100	10	100	100	90	10		Yes	Yes	No	No	No	No	Very convenient, easily accessible, and easily navigable!	N/A	Maybe, I'm not sure	Definitely
45-54 years old	Man	Filipino	Not Hispanic or Latino	Asian	Asian	Non-academic staff	Yes	Apartment	2-3 people	I live with someone who works or volunteers in healthcare settings or nursing homes	5-8 tests	Other test(s) were better	IGI FAST was better	IGI FAST was better	About the same	University Health Services website,Email	I wanted to get regular testing for COVID-19,I wanted to contribute to COVID-19 research	Extremely easy	No	91	91	92	5	94	95	96	3	3-5 minutes	Yes	No	No	No	Yes	Yes	Very easy to schedule and do the actual test	N/A	Yes, I'd continue to participate	Definitely	6-10 minutes	I would prefer that myself and my coworkers to get regular COVID-19 testing
25-34 years old	Man	White	Not Hispanic or Latino	White	White	Graduate/professional students	Yes	Apartment	2-3 people	I live with or care for someone over the age of 65	2-4 tests					UC Berkeley symptom screener survey response,Friend/coworker,Email	I wanted to get regular testing for COVID-19	Somewhat easy	Yes	100	100	100	0		100	100	0	3-5 minutes							Convenient, regular, well-organized	NA	Yes, I'd continue to participate	Probably not	>10 minutes	I would prefer that myself and my coworkers to get regular COVID-19 testing
45-54 years old	Woman	Asian Indian,Chinese	Not Hispanic or Latino	Asian	Asian	Non-academic staff	Not sure	House	2-3 people		>8 tests	IGI FAST was better	IGI FAST was better	IGI FAST was better	IGI FAST was better	UC Berkeley symptom screener survey response,Email	I wanted to get regular testing for COVID-19,I wanted to contribute to COVID-19 research	Extremely easy	No	100	100	100	0	100	100	100	0		Yes	No	No	Yes	No	No	Testing was very convenient and all the volunteers were great!	NA	Yes, I'd continue to participate	Definitely			I would tell them the Saliva testing at UC Berkeley was excellent, they should adopt surveillance testing method!
18-24 years old	Woman	Chinese	Not Hispanic or Latino	Asian	Asian	Academic faculty or staff		Not stated																											NA	NA
45-54 years old	Man	White	Not Hispanic or Latino	White	White	Academic faculty or staff		Not stated																											NA	NA
65+ years old	Woman	White	Not Hispanic or Latino	White	White	Academic faculty or staff		Not stated																											NA	NA
35-44 years old	Woman	Asian Indian	Not Hispanic or Latino	Asian	Asian	Academic faculty or staff	Yes	House																											NA	NA
45-54 years old	Man	Other	Not Hispanic or Latino	Unknown	Unknown	Academic faculty or staff	Yes	Apartment	1 person	I live with or care for someone over the age of 65	5-8 tests																								NA	NA
25-34 years old	Woman	Chinese	Not Hispanic or Latino	Asian	Asian	Academic faculty or staff	Yes	House	2-3 people	I live with someone who works or volunteers in healthcare settings or nursing homes	1 test	About the same	IGI FAST was better	IGI FAST was better	About the same	UC Berkeley symptom screener survey response,Friend/coworker	I wanted to get regular testing for COVID-19,I wanted to contribute to COVID-19 research,I was worried I was exposed to COVID-19	Neither easy nor difficult		88	100	100		92	100	100		3-5 minutes	Yes	Yes	Yes	Yes	No	Yes	NA	NA
25-34 years old	Man	Chinese	Not Hispanic or Latino	Asian	Asian	Academic faculty or staff	Yes	House	4-5 people		5-8 tests					UC Berkeley symptom screener survey response	I wanted to get regular testing for COVID-19,I wanted to contribute to COVID-19 research	Neither easy nor difficult	No	90	100	100	0	100	100	100	0	1-2 minutes							NA	NA	Yes, I'd continue to participate	Definitely	3-5 minutes	I would prefer that myself and my coworkers to get regular COVID-19 testing
35-44 years old	Woman	White	Not Hispanic or Latino	White	White	Academic faculty or staff	Yes	House	4-5 people	I live with or care for children going to school/childcare	2-4 tests					Innovative Genomics Institute website,Friend/coworker,Family/household member,Email	I wanted to get regular testing for COVID-19,I wanted to contribute to COVID-19 research	Extremely easy	No	100	100	87		99	100	99	8	6-10 minutes							NA	NA	Yes, I'd continue to participate	Definitely not	6-10 minutes	I would prefer that myself and my coworkers to get regular COVID-19 testing
18-24 years old	Woman	White	Not Hispanic or Latino	White	White	Academic faculty or staff	Yes	Apartment	4-5 people		2-4 tests					UC Berkeley symptom screener survey response	I wanted to get regular testing for COVID-19,I wanted to contribute to COVID-19 research	Somewhat difficult	No	80	61	85	6	99	99	99	0	3-5 minutes							NA	NA	Yes, I'd continue to participate	Definitely	>10 minutes	I would prefer that myself and my coworkers to get regular COVID-19 testing
25-34 years old	Man	Prefer not to say	Unknown	Unknown	Unknown	Academic faculty or staff	Yes	Apartment	1 person		2-4 tests					Innovative Genomics Institute website,Other UC Berkeley website	I wanted to get regular testing for COVID-19,I wanted to contribute to COVID-19 research	Extremely easy	No	94	94	93		96	97	99		3-5 minutes							NA	NA	Yes, I'd continue to participate	Definitely	>10 minutes	Mine and my coworker's participation in COVID-19 testing doesn't affect how comfortable I am at work	Just like the IGI study, make testing available to all people affiliated to UCB, not only the ones approved to work on campus on a given week. People interact with people, and the more cases we catch and isolate in our community, the better. The great thing about the IGI study is that it was available to anyone with a valid UCB ID.
18-24 years old	Man	Asian Indian	Not Hispanic or Latino	Asian	Asian	Academic faculty or staff	Yes	Apartment	2-3 people	I live with or care for someone with another risk-factor for COVID-19 exposure or complications	2-4 tests	About the same	IGI FAST was better	IGI FAST was better	IGI FAST was better	UC Berkeley symptom screener survey response,Friend/coworker	I wanted to get regular testing for COVID-19	Somewhat easy	No	86	86	85		90	90	89		1-2 minutes		Yes					NA	NA	Yes, I'd continue to participate	Definitely not	>10 minutes	Mine and my coworker's participation in COVID-19 testing doesn't affect how comfortable I am at work
55-64 years old	Woman	White	Not Hispanic or Latino	White	White	Academic faculty or staff	Yes	House	1 person		2-4 tests																								NA	NA
35-44 years old	Woman	White	Not Hispanic or Latino	White	White	Academic faculty or staff	Yes	House	4-5 people	I live with or care for children going to school/childcare	1 test	About the same	About the same	About the same	About the same	UC Berkeley symptom screener survey response	I wanted to contribute to COVID-19 research	Neither easy nor difficult		93	94	95	85	93	97	95		6-10 minutes	No	Yes	Yes			Yes	NA	NA	Yes, I'd continue to participate	Probably	3-5 minutes	I would prefer that myself and my coworkers to get regular COVID-19 testing
18-24 years old	Woman	White	Not Hispanic or Latino	White	White	Academic faculty or staff	Yes	Apartment	4-5 people		2-4 tests	About the same	IGI FAST was better	IGI FAST was better	About the same	Email	I wanted to get regular testing for COVID-19,I wanted to contribute to COVID-19 research	Somewhat difficult	No	62	69	48		51	76	83	24	3-5 minutes	Yes	No	No	No	No	No	NA	NA	Yes, I'd continue to participate	Probably not	3-5 minutes	I would prefer that myself and my coworkers to get regular COVID-19 testing
35-44 years old	NA	Prefer not to say	Unknown	Unknown	Unknown	Academic faculty or staff	Yes	Not stated		I live with someone who works or volunteers in healthcare settings or nursing homes,I live with someone who works in day cares or schools	2-4 tests	About the same	About the same	About the same	About the same	Other (specify)	Other (specify)	Somewhat difficult	No	66	78	84	20	83	4	53	50	1-2 minutes							NA	NA	Yes, I'd continue to participate	Probably not	>10 minutes	I would prefer that myself and my coworkers to get regular COVID-19 testing
55-64 years old	Man	White	Not Hispanic or Latino	White	White	Academic faculty or staff	Yes	House	2-3 people		2-4 tests					Other UC Berkeley website	Requirement of my employer	Somewhat easy	Yes	100	100	73	100	86	100	100	100	>10 minutes							NA	NA	Yes, I'd continue to participate	Definitely	>10 minutes	I would prefer that myself and my coworkers to get regular COVID-19 testing
35-44 years old	Man	White	Not Hispanic or Latino	White	White	Academic faculty or staff	Yes	House	2-3 people		5-8 tests	IGI FAST was better	IGI FAST was better	IGI FAST was better	IGI FAST was better	UC Berkeley symptom screener survey response,Email	I wanted to get regular testing for COVID-19,I wanted to contribute to COVID-19 research	Somewhat easy	No	72	61	94		90	88	90		3-5 minutes	No	Yes	No	No	No	Yes	NA	NA	Yes, I'd continue to participate	Definitely	3-5 minutes	I donâ€™t feel safe working unless myself and all my coworkers to get regular COVID-19 testing
65+ years old	Man	White	Not Hispanic or Latino	White	White	Academic faculty or staff	Yes	House	1 person		5-8 tests	Other test(s) were better	IGI FAST was better	IGI FAST was better	About the same	Email	I wanted to get regular testing for COVID-19,I wanted to contribute to COVID-19 research	Extremely easy	No	94	94	93		99	99	99		3-5 minutes	Yes						NA	NA	Yes, I'd continue to participate	Definitely	6-10 minutes	I would prefer that myself and my coworkers to get regular COVID-19 testing
55-64 years old	Man	White	Not Hispanic or Latino	White	White	Academic faculty or staff	Yes	House	1 person		2-4 tests					UC Berkeley symptom screener survey response,Don't know/don't remember	I wanted to get regular testing for COVID-19	Somewhat easy	No	91	92	92		93	92	92		1-2 minutes							NA	NA	Yes, I'd continue to participate	Definitely	3-5 minutes	Mine and my coworker's participation in COVID-19 testing doesn't affect how comfortable I am at work
18-24 years old	Woman	White	Not Hispanic or Latino	White	White	Academic faculty or staff	Yes	Apartment	2-3 people		2-4 tests	Other test(s) were better	IGI FAST was better	About the same	About the same	UC Berkeley symptom screener survey response	I wanted to get regular testing for COVID-19,I wanted to contribute to COVID-19 research,I was worried I was exposed to COVID-19,Encouragement from friends/housemates/coworkers	Somewhat difficult	No	73	89	90	19	85	51	74	34	6-10 minutes	Yes						NA	NA	Yes, I'd continue to participate	Definitely	6-10 minutes	I would prefer that myself and my coworkers to get regular COVID-19 testing
25-34 years old	Non-binary	White	Not Hispanic or Latino	White	White	Postdocs	Yes	Apartment	1 person		1 test					Email	I wanted to get regular testing for COVID-19	Somewhat easy		87	100	100	14	100	100	100	5	1-2 minutes							Quick, convenient	Narrow window of dates available in advance	Yes, I'd continue to participate	Definitely not	6-10 minutes	I would prefer that myself and my coworkers to get regular COVID-19 testing	Make sure it's clear how postdocs can get tested. Messaging and directions for students, faculty and staff have been clear, but postdocs are often treated differently than these other groups. Having a centralized platform for making appointments and viewing results helps with this too.
25-34 years old	Man	White	Not Hispanic or Latino	White	White	Graduate/professional students	Yes	House	4-5 people		5-8 tests	About the same	IGI FAST was better	IGI FAST was better	About the same	Friend/coworker,Family/household member	I wanted to get regular testing for COVID-19,I wanted to contribute to COVID-19 research	Somewhat difficult	Yes	80	80	80	5	85	80	85	5	1-2 minutes	Yes	Yes	Yes	No	No	Yes	No swabbing	Needing to save up saliva	Yes, I'd continue to participate	Probably	6-10 minutes	I would prefer that myself and my coworkers to get regular COVID-19 testing
55-64 years old	Man	White	Not Hispanic or Latino	White	White	Non-academic staff	Yes	Apartment	1 person		2-4 tests					UC Berkeley symptom screener survey response	I wanted to contribute to COVID-19 research	Somewhat difficult	No	40	41	54	35	66	70	69	50								Organized well	Never managed to get a conclusive test result	Yes, I'd continue to participate			Mine and my coworker's participation in COVID-19 testing doesn't affect how comfortable I am at work	North side of Main Library North side of Latimer Hall Chemistry Plaza
25-34 years old	Woman	Black or African American,White	Not Hispanic or Latino	Black or African American + White	Multiple categories reported	Non-academic staff	No	Apartment	1 person	I live with someone who works in day cares or schools,I live with someone who works or volunteers in at-home care at another home (e.g. nannying, elder care)	1 test					UC Berkeley symptom screener survey response,University Health Services website,Other UC Berkeley website,Friend/coworker,Email	I wanted to get regular testing for COVID-19,I wanted to contribute to COVID-19 research,Encouragement from friends/housemates/coworkers	Extremely easy		100	100	10		90	100	100									Fantastic "spit coach"	Never received my results	Yes, I'd continue to participate	Probably			Text reminders, test results, and updates. I would have continued in the study if there was better communication
45-54 years old	Woman	White	Not Hispanic or Latino	White	White	Academic faculty or staff		House	2-3 people		2-4 tests	IGI FAST was better	IGI FAST was better	IGI FAST was better	IGI FAST was better	Email	I wanted to get regular testing for COVID-19,I wanted to contribute to COVID-19 research	Somewhat easy	No	80	100	100	40	100	100	100	0		Yes	Yes					NA	no coffee two hours beforehand	Yes, I'd continue to participate	Definitely
25-34 years old	Man	White	Not Hispanic or Latino	White	White	Postdocs	Not sure	House	4-5 people	I live with someone who works or volunteers in the food service industry,I live with someone who works in transportation (including 'gig economy' Uber/Lyft and food delivery)	1 test	About the same	About the same	About the same	About the same	Email	I wanted to get regular testing for COVID-19,I wanted to contribute to COVID-19 research,I was worried I was exposed to COVID-19	Neither easy nor difficult		90	100	70	11	100	100	100	16		No	Yes	No	No	No	Yes	The test itself was fine.	No convenient parking.	Maybe, I'm not sure	Definitely not			Allow an option for clinician-administered nose swabs to prevent false negatives from people self-administering a swab incorrectly.
25-34 years old	Man	White	Not Hispanic or Latino	White	White	Postdocs	Yes	Apartment	1 person		2-4 tests					UC Berkeley symptom screener survey response	I wanted to get regular testing for COVID-19	Neither easy nor difficult	No	59	10	82		49	82	82		3-5 minutes							Location was ideal	No meaningful results	Yes, I'd continue to participate	Probably	6-10 minutes	I would prefer that myself and my coworkers to get regular COVID-19 testing
25-34 years old	Woman	Asian Indian	Not Hispanic or Latino	Asian	Asian	Graduate/professional students	Yes	House	None		1 test	About the same	About the same	Other test(s) were better	About the same	Friend/coworker,Email	I wanted to get regular testing for COVID-19,I wanted to contribute to COVID-19 research	Somewhat easy		88	100	12		100	100	100		>10 minutes	No	Yes	Yes	No	No	Yes	Plenty of booking options	No parking! My car got a ticket	Yes, I'd continue to participate		>10 minutes	I would prefer that myself and my coworkers to get regular COVID-19 testing	Please have parking
18-24 years old	Woman	White	Not Hispanic or Latino	White	White	Graduate/professional students	Yes	House	2-3 people		5-8 tests	About the same	IGI FAST was better	IGI FAST was better	IGI FAST was better	UC Berkeley symptom screener survey response,Social media,Friend/coworker,Email	I wanted to get regular testing for COVID-19,I wanted to contribute to COVID-19 research,Encouragement from friends/housemates/coworkers	Neither easy nor difficult	Yes	81	100	80	20	60	80	100	10	3-5 minutes	No	Yes					Conveniently located for me, setup felt less exposed than UHS, I was part of the IGI kiosk team so it felt like I was contributing to a public health effort in multiple ways (as a participant and worker)	No published false positive / false negative rates or limits of detection (hard to know if a test is reliably informative for individuals w/o this info, even if it can be useful for research or public health purposes). Also one of my samples was affected by the supply chain shut-down which was a bummer.	Yes, I'd continue to participate	Definitely	>10 minutes	I would prefer that myself and my coworkers to get regular COVID-19 testing
35-44 years old	Woman	Prefer not to say	Unknown	Unknown	Unknown	Non-academic staff	Yes	House	1 person		5-8 tests	IGI FAST was better	IGI FAST was better	IGI FAST was better	IGI FAST was better	Email	I wanted to get regular testing for COVID-19,I wanted to contribute to COVID-19 research	Extremely easy	Yes	99	99	99	48	99	100	99	2	6-10 minutes	No	No	No	No	No	Yes	Professional, safe; made me feel good to contribute to a study and to work at a place that does this.	No step for hand santizing before putting my mask back on. I don't like touching my mask without doing so. One tester even told me NOT to because it wasn't part of the prescribed steps.	Yes, I'd continue to participate	Definitely not	6-10 minutes	I would prefer that myself and my coworkers to get regular COVID-19 testing	Keep it as safe and professional
35-44 years old	Man	Chinese	Not Hispanic or Latino	Asian	Asian	Non-academic staff	Yes	House	2-3 people	I live with or care for children going to school/childcare	5-8 tests	About the same	IGI FAST was better	IGI FAST was better	About the same	UC Berkeley symptom screener survey response,Innovative Genomics Institute website,Other UC Berkeley website,Friend/coworker,Email	I wanted to get regular testing for COVID-19,I wanted to contribute to COVID-19 research	Somewhat easy	No	99	98	99		97	99	100		3-5 minutes	Yes	No	No	No	No	Yes	easy and conveninet	None	Yes, I'd continue to participate	Definitely	6-10 minutes	Mine and my coworker's participation in COVID-19 testing doesn't affect how comfortable I am at work
35-44 years old	Woman	Other Pacific Islander	Not Hispanic or Latino	Native Hawaiian or Other Pacific Islander	Native Hawaiian or Other Pacific Islander	Postdocs	Yes	Apartment	2-3 people		5-8 tests					UC Berkeley symptom screener survey response,Other UC Berkeley website,Email	I wanted to get regular testing for COVID-19,I wanted to contribute to COVID-19 research,I was worried I was exposed to COVID-19	Neither easy nor difficult	No	100	100	100		100	100	100		3-5 minutes							Friendly and secure environment	None	Yes, I'd continue to participate	Definitely	3-5 minutes	I would prefer that myself and my coworkers to get regular COVID-19 testing	1. More testing spots helps. 2. Thorough explanation of the procedure (on-line/ in person while testing) and provide a secure environment. 3. Try to get everyone tested!
25-34 years old	Man	Black or African American	Not Hispanic or Latino	Black or African American	Black or African American	Non-academic staff	Yes	House	2-3 people		1 test	About the same	IGI FAST was better	About the same	About the same	UC Berkeley symptom screener survey response,University Health Services website,Friend/coworker,Email	I wanted to get regular testing for COVID-19,I wanted to contribute to COVID-19 research,I was worried I was exposed to COVID-19,Requirement of my employer	Somewhat easy		80	80	84	16	60	91	90	17	>10 minutes	Yes	Yes	No	No	Yes	No	It was convenient	none	Yes, I'd continue to participate	Probably	6-10 minutes	I would prefer that myself and my coworkers to get regular COVID-19 testing	Centralized location closer to Downtown (West side of campus)
45-54 years old	Woman	Chinese	Not Hispanic or Latino	Asian	Asian	Academic faculty or staff	Yes	House	2-3 people		2-4 tests	About the same	About the same	About the same	About the same	Email	I wanted to get regular testing for COVID-19,I wanted to contribute to COVID-19 research	Somewhat easy	No	90	90	90		90	100	100		>10 minutes	Yes	Yes				Yes	None	None	Yes, I'd continue to participate	Probably	6-10 minutes	I would prefer that myself and my coworkers to get regular COVID-19 testing	Workers at the test sites should minimize socializing with people who show up for testing.
25-34 years old	Man	Chinese	Not Hispanic or Latino	Asian	Asian	Graduate/professional students	Yes	Apartment	6-10 people	I live with someone who works in transportation (including 'gig economy' Uber/Lyft and food delivery)	5-8 tests	About the same	IGI FAST was better	IGI FAST was better	About the same	Email	I wanted to get regular testing for COVID-19	Somewhat easy	No	80	90	90	20	80	80	80	10	6-10 minutes	Yes	No	No	No	No	No	on-campus testing site, the procedure is not hurting	none	Maybe, I'm not sure	Definitely not	>10 minutes	I would prefer that myself and my coworkers to get regular COVID-19 testing
18-24 years old	Woman	Chinese,White	Not Hispanic or Latino	Asian + White	Multiple categories reported	Undergraduate students	Yes	Apartment	2-3 people		2-4 tests					UC Berkeley symptom screener survey response,Innovative Genomics Institute website,Friend/coworker,Email	I wanted to get regular testing for COVID-19,I wanted to contribute to COVID-19 research,I was worried I was exposed to COVID-19,Encouragement from friends/housemates/coworkers	Somewhat easy	No	85	84	85	5	85	87	87	6	6-10 minutes							Results are so fast	None	Maybe, I'm not sure	Probably not	6-10 minutes	I would prefer that myself and my coworkers to get regular COVID-19 testing
55-64 years old	Woman	White	Not Hispanic or Latino	White	White	Academic faculty or staff	Yes	House	2-3 people		>8 tests	IGI FAST was better	IGI FAST was better	IGI FAST was better	About the same	Don't know/don't remember	I wanted to get regular testing for COVID-19,I wanted to contribute to COVID-19 research	Neither easy nor difficult	Yes	100	100	100		100	100	100		6-10 minutes	No	Yes	Yes	No	No	Yes	all of it	none of it	Yes, I'd continue to participate	Definitely	>10 minutes	I donâ€™t feel safe working unless myself and all my coworkers to get regular COVID-19 testing	This model was excellent. Short wait times, saliva test preferable, fast turn around (24 hours)
55-64 years old	Woman	White	Not Hispanic or Latino	White	White	Academic faculty or staff	Yes	House	1 person		1 test	About the same	About the same	IGI FAST was better	About the same	Email	Other (specify)	Neither easy nor difficult		77	85	90		100	100	100		6-10 minutes	No	Yes	No	No	No	Yes	Close by home, well organized.	none, though I wouldnt want to generate that much saliva if I had to do this each day	Yes, I'd continue to participate	Definitely	6-10 minutes	I would prefer that myself and my coworkers to get regular COVID-19 testing	Be clear on who should and should not use the service. Make arrangements for more people to work from campus if they so wish
45-54 years old	Woman	Chinese	Not Hispanic or Latino	Asian	Asian	Non-academic staff	Yes	House	4-5 people	I live with or care for children going to school/childcare	5-8 tests	About the same	About the same	About the same	About the same	UC Berkeley symptom screener survey response,Friend/coworker,Email	I wanted to get regular testing for COVID-19,I wanted to contribute to COVID-19 research,Encouragement from friends/housemates/coworkers	Extremely easy	No	100	20	100	0	0	0	0	0	3-5 minutes	Yes	Yes	Yes	No	Yes	Yes	It was quick and conveniently not far from my location. I was happy to contribute to the research.	None.	Yes, I'd continue to participate	Definitely	3-5 minutes	Mine and my coworker's participation in COVID-19 testing doesn't affect how comfortable I am at work	Make sure it is comfortable and unobtrusive for the patient. Scheduling or setting up appointment helps space out for staff and students on campus. This will help not to have people crowd together in case someone with asymptomatic covid-19 is standing in line waiting for a test.
25-34 years old	Woman	Chinese	Not Hispanic or Latino	Asian	Asian	Postdocs	Yes	Apartment	None		2-4 tests					Friend/coworker	I wanted to get regular testing for COVID-19	Somewhat easy	No	100	100	100	0	100	100	100	0	1-2 minutes							The whole procedure is very organized and people are very professional.	None.	Yes, I'd continue to participate	Definitely	3-5 minutes	I would prefer that myself and my coworkers to get regular COVID-19 testing
35-44 years old	Woman	Other	Not Hispanic or Latino	Unknown	Unknown	Postdocs	Yes	Apartment	1 person		>8 tests	About the same	IGI FAST was better	IGI FAST was better	About the same	UC Berkeley symptom screener survey response,Email	I wanted to get regular testing for COVID-19,I wanted to contribute to COVID-19 research	Somewhat easy	No	100	100	100	10	100	100	100		3-5 minutes	No	Yes	Yes	No	No	No	scheduling	not at all	No, I would not continue to participate	Definitely	6-10 minutes	I would prefer that myself and my coworkers to get regular COVID-19 testing
25-34 years old	Woman	White	Not Hispanic or Latino	White	White	Graduate/professional students	Yes	House	4-5 people		>8 tests					UC Berkeley symptom screener survey response,Friend/coworker,Email	I wanted to get regular testing for COVID-19	Somewhat easy	Yes	100	100	100	0	100	100	100	5	3-5 minutes							Super convenient, especially once the Latimer location opened	Not being able to drink coffee the morning of a test (super super minor frustration though!)	Yes, I'd continue to participate	Probably	>10 minutes	I would prefer that myself and my coworkers to get regular COVID-19 testing
35-44 years old	Woman	Other	Not Hispanic or Latino	Unknown	Unknown	Academic faculty or staff	Yes	House	1 person		2-4 tests	About the same	About the same	About the same	About the same	Friend/coworker,Email	I wanted to get regular testing for COVID-19,I wanted to contribute to COVID-19 research	Somewhat easy	No	90	100	100		90	100	100	30	3-5 minutes	No	Yes	No	No	No	No	Close to work, fast	Not being able to drink water beforehand	Yes, I'd continue to participate	Definitely	>10 minutes	Mine and my coworker's participation in COVID-19 testing doesn't affect how comfortable I am at work
25-34 years old	Woman	White,Other Latina/Latino or Spanish origin	Hispanic or Latino	White	White	Non-academic staff	Yes	Apartment	None		2-4 tests	About the same	IGI FAST was better	IGI FAST was better	About the same	UC Berkeley symptom screener survey response,Social media,Walked by testing site	I wanted to get regular testing for COVID-19,I wanted to contribute to COVID-19 research	Neither easy nor difficult	Yes	91	62	92	29	95	95	98	64	6-10 minutes	No	Yes	Yes	No	No	Yes	not having a nasal swab up my nose	not being able to eat or drink for 30 min prior	Yes, I'd continue to participate	Definitely	6-10 minutes	I would prefer that myself and my coworkers to get regular COVID-19 testing
18-24 years old	Woman	White	Not Hispanic or Latino	White	White	Graduate/professional students	Yes	Apartment	1 person		5-8 tests	IGI FAST was better	IGI FAST was better	IGI FAST was better	IGI FAST was better	Other UC Berkeley website,Friend/coworker,Email	I wanted to get regular testing for COVID-19,I wanted to contribute to COVID-19 research,Encouragement from friends/housemates/coworkers	Somewhat easy	Yes	80	100	100		100	100	100	5	1-2 minutes		No	No	No	No	No	It was fast and convenient, and much more comfortable than the nose swab	Not being able to eat or drink for 30 minutes before the test, but that was a minor inconvenience	Maybe, I'm not sure	Probably	>10 minutes	I would prefer that myself and my coworkers to get regular COVID-19 testing
35-44 years old	Man	White	Not Hispanic or Latino	White	White	Academic faculty or staff	Yes	House	2-3 people		5-8 tests	IGI FAST was better	IGI FAST was better	IGI FAST was better	IGI FAST was better	UC Berkeley symptom screener survey response	I wanted to get regular testing for COVID-19,I wanted to contribute to COVID-19 research	Somewhat difficult	No	100	100	100		99	100	100		>10 minutes	No	Yes	No	No	No	No	contributing to the research aspect of it	not being able to eat/drink/chew gum in the 1-2 hours before the test. The one time I drank water 1 hour before the test, the results were inconclusive and I had to redo.	Yes, I'd continue to participate	Definitely not	>10 minutes	I donâ€™t feel safe working unless myself and all my coworkers to get regular COVID-19 testing	Access to testing should be free and easily incorporated into ones weekly schedule to incentivize participation. Turnaround on results should be at maximum 2 days.
55-64 years old	Man	White	Not Hispanic or Latino	White	White	Non-academic staff	Yes	Apartment	None		5-8 tests	About the same	IGI FAST was better	IGI FAST was better	About the same	UC Berkeley symptom screener survey response,Other UC Berkeley website,Email	I wanted to get regular testing for COVID-19,I wanted to contribute to COVID-19 research	Extremely easy	No	95	100	95		95	90	95		6-10 minutes		Yes					Support of research	Not clinically validated	Yes, I'd continue to participate	Probably	>10 minutes	I would prefer that myself and my coworkers to get regular COVID-19 testing	Test early and often
18-24 years old	Woman	White	Not Hispanic or Latino	White	White	Graduate/professional students	Yes	Apartment	4-5 people	I live with someone who works or volunteers in the food service industry	2-4 tests					Innovative Genomics Institute website,Friend/coworker,Email	I wanted to get regular testing for COVID-19,I wanted to contribute to COVID-19 research	Neither easy nor difficult	Yes	95	78	88	9	90	88	89	10	>10 minutes							It was fast and several of my coworkers worked there so it was fun to see them too.	Not drinking any water for 30 minutes beforehand, but I don't think there's anything to be done about that.	Yes, I'd continue to participate	Probably	>10 minutes	I would prefer that myself and my coworkers to get regular COVID-19 testing
35-44 years old	Woman	White	Not Hispanic or Latino	White	White	Academic faculty or staff	No	Apartment	None		2-4 tests	About the same	IGI FAST was better	About the same	About the same	Email	I wanted to get regular testing for COVID-19,I wanted to contribute to COVID-19 research	Neither easy nor difficult	Yes	80	90	60	30	85	80	80	20		No	Yes	Yes	No	No	Yes	Avoiding the swabs	Not drinking for 30 minutes before when I needed to bike to the test site	Yes, I'd continue to participate	Probably
25-34 years old	Woman	White,Other	Not Hispanic or Latino	White	White	Graduate/professional students	No	House	4-5 people		5-8 tests	IGI FAST was better	IGI FAST was better	About the same	About the same	Friend/coworker	I wanted to get regular testing for COVID-19	Somewhat easy	No	91	92	90		94	93	92			Yes	No	No	No	No	Yes	frequency of testing	not drinking water 30 min before	Yes, I'd continue to participate	Maybe
25-34 years old	Man	White	Not Hispanic or Latino	White	White	Non-academic staff	Yes	House	2-3 people	I live with someone who works or volunteers in the food service industry	2-4 tests	About the same	IGI FAST was better	About the same	About the same	UC Berkeley symptom screener survey response	I wanted to get regular testing for COVID-19,I wanted to contribute to COVID-19 research	Neither easy nor difficult	No	99	98	91	97	99	95	97		3-5 minutes	No	Yes	Yes	No	Yes	Yes	Friendly Staff	Not drinking water beforehand	Yes, I'd continue to participate	Probably not	3-5 minutes	Mine and my coworker's participation in COVID-19 testing doesn't affect how comfortable I am at work	Be open, honest, friendly, and funny. It eases peoples tension
25-34 years old	Woman	White,Other	Not Hispanic or Latino	White	White	Non-academic staff	Not sure	House	4-5 people	I live with or care for someone with another risk-factor for COVID-19 exposure or complications	2-4 tests	Other test(s) were better	IGI FAST was better	About the same	About the same	Friend/coworker	I wanted to get regular testing for COVID-19	Somewhat easy	No	82	91	88	11	75	95	85	0		Yes	Yes					I liked that it was all outdoors and very low risk	not drinking water for 30 min and having to spit. also the turn around time was not great
25-34 years old	Woman	Other	Not Hispanic or Latino	Unknown	Unknown	Graduate/professional students	Yes	House	4-5 people		>8 tests					Email	I wanted to get regular testing for COVID-19	Extremely easy	No	100	100	100		100	100	100	10	1-2 minutes							how close it was to my work space and how independent it was and how fast I got my peace of mind	not drinking water for 30 min before! somehow it was always when I was most thirsty.	Yes, I'd continue to participate	Probably	3-5 minutes	I would prefer that myself and my coworkers to get regular COVID-19 testing	do it the Igi fast way
25-34 years old	Man	Prefer not to say	Unknown	Unknown	Unknown	Graduate/professional students	Yes	Apartment	None		2-4 tests	IGI FAST was better	IGI FAST was better	About the same	IGI FAST was better	UC Berkeley symptom screener survey response,Innovative Genomics Institute website,Friend/coworker,Email	I wanted to get regular testing for COVID-19,I wanted to contribute to COVID-19 research	Extremely easy	No	80	80	60		100	80	100		6-10 minutes	Yes	Yes	No	No	No	Yes	Easy to schedule, quick experience, walk up	Not easily accessible by car (no parking), couldnt schedule more than once per week	Yes, I'd continue to participate	Definitely	6-10 minutes	I would prefer that myself and my coworkers to get regular COVID-19 testing	Utilize pooled tested strategies, survey building waste water, buy lab automation. Dont rely on volunteer workforces
45-54 years old	Woman	White	Not Hispanic or Latino	White	White	Non-academic staff	Yes	House	1 person	I live with or care for someone over the age of 65	5-8 tests	IGI FAST was better	IGI FAST was better	About the same	About the same	UC Berkeley symptom screener survey response,Email	I wanted to get regular testing for COVID-19,I wanted to contribute to COVID-19 research	Somewhat easy	Yes	100	100	100		100	100	100	10	6-10 minutes	Yes	Yes	No	No	No	No	People were professional and friendly.	Not eating before test.	Yes, I'd continue to participate	Probably	6-10 minutes	I would prefer that myself and my coworkers to get regular COVID-19 testing
25-34 years old	Woman	White	Not Hispanic or Latino	White	White	Graduate/professional students	No	House	2-3 people		2-4 tests	About the same	IGI FAST was better	About the same	About the same	Friend/coworker	I wanted to get regular testing for COVID-19,I wanted to contribute to COVID-19 research,I was worried I was exposed to COVID-19	Extremely easy	Yes	92	86	89	13	95	96	95	7		Yes	No	Yes	No	No	Yes	No nasal swabs, no throat swabs, and no blood test - much less invasive	not eating beforehand - I always forgot	Maybe, I'm not sure	Probably not
25-34 years old	Woman	White	Not Hispanic or Latino	White	White	Graduate/professional students	Yes	House	4-5 people		5-8 tests					UC Berkeley symptom screener survey response,Social media,Email	I wanted to get regular testing for COVID-19	Somewhat easy	No	100	100	100	0	90	80	80	10	1-2 minutes							didn't feel invasive	not eating or drinking anything beforehand	Yes, I'd continue to participate	Probably	6-10 minutes	I would prefer that myself and my coworkers to get regular COVID-19 testing	make it easy and fast to access. Lower barrier to entry means more people will take the test.
25-34 years old	Man	White	Not Hispanic or Latino	White	White	Graduate/professional students	Yes	Apartment	1 person		5-8 tests	About the same	IGI FAST was better	Other test(s) were better	About the same	UC Berkeley symptom screener survey response	I wanted to get regular testing for COVID-19,I wanted to contribute to COVID-19 research	Neither easy nor difficult	Yes	100	100	51		100	100	100		3-5 minutes	Yes	Yes	Yes	No	No	Yes	Not sneezing as much	Not eating or drinking before	Yes, I'd continue to participate	Maybe	6-10 minutes	I would prefer that myself and my coworkers to get regular COVID-19 testing	Haha I guess don't trust students
18-24 years old	Woman	White	Not Hispanic or Latino	White	White	Undergraduate students	Yes	Apartment	2-3 people		2-4 tests	IGI FAST was better	IGI FAST was better	About the same	About the same	Friend/coworker	I wanted to get regular testing for COVID-19	Somewhat easy	Yes	90	100	80	0	100	100	100	10	>10 minutes	No	Yes	No	No	No	No	Fast results	Not FDA approved and far from my Berkeley apartment	Yes, I'd continue to participate	Probably	>10 minutes	I would prefer that myself and my coworkers to get regular COVID-19 testing
55-64 years old	Man	White	Not Hispanic or Latino	White	White	Non-academic staff	Yes	House	2-3 people	I live with or care for someone over the age of 65	5-8 tests					UC Berkeley symptom screener survey response	I wanted to get regular testing for COVID-19	Somewhat difficult	No									>10 minutes							taking the test	Not getting the results	Yes, I'd continue to participate	Definitely	>10 minutes	I would prefer that myself and my coworkers to get regular COVID-19 testing
25-34 years old	Woman	Japanese,White	Not Hispanic or Latino	Asian + White	Multiple categories reported	Academic faculty or staff	Yes	Apartment	2-3 people		2-4 tests	IGI FAST was better	IGI FAST was better	IGI FAST was better	Other test(s) were better	UC Berkeley symptom screener survey response	I wanted to get regular testing for COVID-19,I wanted to contribute to COVID-19 research,Encouragement from friends/housemates/coworkers	Somewhat easy	No	100	100	100	85	89	52	71	64	6-10 minutes	No	Yes	Yes	No	No	No	Easy	Not ideal location for my work	Yes, I'd continue to participate	Probably not	6-10 minutes	I donâ€™t feel safe working unless myself and all my coworkers to get regular COVID-19 testing
18-24 years old	Woman	Filipino,White	Not Hispanic or Latino	Asian + White	Multiple categories reported	Undergraduate students	Yes	House	6-10 people	I live with someone who works or volunteers in at-home care at another home (e.g. nannying, elder care)	5-8 tests					UC Berkeley symptom screener survey response	I wanted to get regular testing for COVID-19,I wanted to contribute to COVID-19 research	Extremely easy	Yes	100	100	100		93	100	100		6-10 minutes							Streamlined testing process	Not knowing exactly when your results would return	Maybe, I'm not sure	Probably	>10 minutes	I donâ€™t feel safe working unless myself and all my coworkers to get regular COVID-19 testing	Make the location at an accessible part of campus and use the scheduling method IGI used
25-34 years old	Man	White	Not Hispanic or Latino	White	White	Graduate/professional students	No	Apartment			5-8 tests	Other test(s) were better	IGI FAST was better	IGI FAST was better	About the same	Friend/coworker	I wanted to get regular testing for COVID-19,I wanted to contribute to COVID-19 research,Encouragement from friends/housemates/coworkers	Extremely easy	Yes	100	100	100	10	100	90	100			Yes	No	No	No	No	No	Incredibly fast and convenient. Done in 5 minutes or less.	Not knowing if it was accurate, and typical 3 day turnaround for results, which is relatively slow.	Yes, I'd continue to participate	Definitely			Make it mandatory, make it at least weekly and 2-3 days AFTER the weekend (Wednesday or Thursday). The folks who won't voluntarily do this kind of thing are 90% of your risk vector. Tie proof of test to access to certain student services (or better yet an app that the school runs and that ties into the testing service so you know who is present and who is delinquent.
25-34 years old	Man	Cuban,Other Latina/Latino or Spanish origin	Hispanic or Latino	White	White	Graduate/professional students	Yes	Apartment	1 person		5-8 tests	About the same	IGI FAST was better	IGI FAST was better	About the same	UC Berkeley symptom screener survey response,Friend/coworker	I wanted to get regular testing for COVID-19,I wanted to contribute to COVID-19 research,Requirement of my employer	Neither easy nor difficult	No	100	100	100		85	100	100		3-5 minutes	Yes	No	Yes	No	No	Yes	Close to my house	Not much	Yes, I'd continue to participate	Definitely not	6-10 minutes	I would prefer that myself and my coworkers to get regular COVID-19 testing
18-24 years old	Woman	White	Not Hispanic or Latino	White	White	Graduate/professional students	Yes	House	2-3 people		2-4 tests					Don't know/don't remember	I wanted to get regular testing for COVID-19,I wanted to contribute to COVID-19 research,I was worried I was exposed to COVID-19	Somewhat difficult	Yes	100	100	100	10	79	80	100		1-2 minutes							I found that FAST had a very respectful, inclusive, and helpful vibe. I felt valued as a study participant/test subject, the set up of testing was easy, there was little bureaucratic nonesense, it was very easy to get a test and to get the results. I felt that I was truly part of my scientific community coming together to address a crisis. It was great to see friends and colleagues getting tested…	not much	Maybe, I'm not sure	Definitely not	3-5 minutes	I would prefer that myself and my coworkers to get regular COVID-19 testing	please follow the model of IGI FAST- from the beginning, they were warm, friendly, encouraging and hopeful in the face of a global disaster. I felt taken care of and valued. I enjoyed how easy and simple the IGI FAST program made everything. If you are setting up surveillance testing, I encourage you not to make things bureaucratic and annoying. Instead, make a simple interface website to sign up…
25-34 years old	Man	Chinese	Not Hispanic or Latino	Asian	Asian	Graduate/professional students	Yes	Apartment	2-3 people		5-8 tests	IGI FAST was better	IGI FAST was better	IGI FAST was better	About the same	UC Berkeley symptom screener survey response,Email	I wanted to get regular testing for COVID-19,I wanted to contribute to COVID-19 research	Extremely easy	No	100	100	100	2	100	100	100	0	1-2 minutes	Yes	No	Yes	No	No	Yes	Quick and easy and convenient, in and out pain free in 5 minutes	Not much!	Yes, I'd continue to participate	Definitely	3-5 minutes	I would prefer that myself and my coworkers to get regular COVID-19 testing	More convenient locations, especially for big campuses. So that I don't have to travel far for a test.
45-54 years old	Woman	White	Not Hispanic or Latino	White	White	Academic faculty or staff	Yes	House	1 person		5-8 tests					Email	I wanted to get regular testing for COVID-19,I wanted to contribute to COVID-19 research	Somewhat easy	Yes	97	9	97	6	83	96	97	5	>10 minutes							Use of my research data for potential immediate impact and friendly/professional staff	Not much. When the 2nd location was added, I always had to search emails to figure out where I should go. That was cleared up with adjustments in the schedule and the messages (included location)	Yes, I'd continue to participate	Definitely	>10 minutes	I would prefer that myself and my coworkers to get regular COVID-19 testing	Perhaps the testing site could include large posters that remind the university students & employees about best hygiene practices, debunk current myths, and perhaps also (perhaps drawing from psychology research) encourage/support their commitment to COVID-19 best practices.
18-24 years old	Woman	Chinese	Not Hispanic or Latino	Asian	Asian	Undergraduate students	No	Apartment	4-5 people		1 test					Friend/coworker	I wanted to get regular testing for COVID-19,I wanted to contribute to COVID-19 research,I was worried I was exposed to COVID-19,Encouragement from friends/housemates/coworkers	Extremely easy		100	100	100	3	53	80	96	3								clear instructions	nothing	Maybe, I'm not sure	Probably
55-64 years old	Woman	White	Not Hispanic or Latino	White	White	Academic faculty or staff	Yes	House	4-5 people		>8 tests	About the same	IGI FAST was better	IGI FAST was better	About the same	Email	I wanted to get regular testing for COVID-19,I wanted to contribute to COVID-19 research	Neither easy nor difficult	No	100	100	82		100	100	100		1-2 minutes	No	Yes				Yes	contributing to COVID-19 research	nothing	Yes, I'd continue to participate	Definitely	>10 minutes	I would prefer that myself and my coworkers to get regular COVID-19 testing
55-64 years old	Man	White	Not Hispanic or Latino	White	White	Academic faculty or staff	Yes	House	4-5 people	I live with or care for children going to school/childcare	5-8 tests	About the same	IGI FAST was better	IGI FAST was better	About the same	UC Berkeley symptom screener survey response,Other UC Berkeley website,Friend/coworker	I wanted to get regular testing for COVID-19,I was worried I was exposed to COVID-19	Somewhat easy	No	100	100	100		100	100	100		6-10 minutes	Yes						convenience	nothing	Yes, I'd continue to participate	Definitely	>10 minutes	I would prefer that myself and my coworkers to get regular COVID-19 testing
25-34 years old	Woman	White	Not Hispanic or Latino	White	White	Postdocs	Yes	Apartment	2-3 people	I live with someone who works or volunteers in the food service industry	5-8 tests	Other test(s) were better	IGI FAST was better	IGI FAST was better	About the same	UC Berkeley symptom screener survey response,Friend/coworker	I wanted to get regular testing for COVID-19	Extremely easy	No	100	100	100		100	100	100		6-10 minutes	Yes	Yes	Yes	No	No	Yes	Easy and convenient	Nothing	Yes, I'd continue to participate	Definitely	6-10 minutes	I would prefer that myself and my coworkers to get regular COVID-19 testing	spend the money to provide quick turn around.
55-64 years old	Woman	White	Not Hispanic or Latino	White	White	Academic faculty or staff	Yes	House	1 person		>8 tests	IGI FAST was better	IGI FAST was better	IGI FAST was better	About the same	UC Berkeley symptom screener survey response,University Health Services website,Other UC Berkeley website,Email	I wanted to get regular testing for COVID-19,I wanted to contribute to COVID-19 research,I was worried I was exposed to COVID-19	Extremely easy	No	100	100	100		100	100	100		6-10 minutes	Yes		No	No	No	Yes	easy, pain free way to be tested regularly	nothing	Yes, I'd continue to participate	Definitely	>10 minutes	I donâ€™t feel safe working unless myself and all my coworkers to get regular COVID-19 testing	Provide constant information about preventative measures (masks, social distancing, hygiene, no campus parties etc) and routine testing of asymptomatic persons on campus.
25-34 years old	Man	White	Not Hispanic or Latino	White	White	Postdocs	Yes	House	2-3 people		2-4 tests	About the same	IGI FAST was better	IGI FAST was better	About the same	UC Berkeley symptom screener survey response,Friend/coworker	I wanted to get regular testing for COVID-19,I wanted to contribute to COVID-19 research	Somewhat easy	No	99	99	99	2	97	97	98	3	1-2 minutes	Yes	No	Yes	No	No	Yes	Everyone was very helpful and professional and spitting is nicer than having a probe up your nose	Nothing	Yes, I'd continue to participate	Definitely	>10 minutes	I would prefer that myself and my coworkers to get regular COVID-19 testing	Follow IGI-FAST's example!
25-34 years old	Woman	White	Not Hispanic or Latino	White	White	Non-academic staff	No	Apartment	1 person		2-4 tests					Friend/coworker	I wanted to get regular testing for COVID-19	Neither easy nor difficult	No	100	100	100		100	100	100	5								Everything was so well run. It felt like a well oiled machine. I really appreciated the kindness of the workers and everyone's professionalism. I always felt safe about going.	Nothing	Yes, I'd continue to participate	Probably
18-24 years old	Man	Asian Indian	Not Hispanic or Latino	Asian	Asian	Undergraduate students	No	Apartment	4-5 people		1 test					Friend/coworker,Email	I wanted to get regular testing for COVID-19,I wanted to contribute to COVID-19 research	Neither easy nor difficult		90	100	100	0	70	80	80	0								I enjoyed being able to sign up whenever I wanted to without worrying about lack of testing resources.	Nothing	Yes, I'd continue to participate	Probably not			N/A
55-64 years old	Man	White	Not Hispanic or Latino	White	White	Academic faculty or staff	Yes	House	1 person		>8 tests	IGI FAST was better	IGI FAST was better	IGI FAST was better	IGI FAST was better	UC Berkeley symptom screener survey response,Other UC Berkeley website	I wanted to get regular testing for COVID-19,I wanted to contribute to COVID-19 research	Somewhat easy	No	100	100	100	0	100	100	100	0	6-10 minutes	No	Yes	Yes	No	No	No	I liked walking across campus with my dog Bodie and talking with the student helpers	nothing	Yes, I'd continue to participate	Definitely	>10 minutes	Mine and my coworker's participation in COVID-19 testing doesn't affect how comfortable I am at work	The IGI-FAST approach is a great way to do surveillance testing, especially if it can be safely modified to do sample acquisition in your office and then just drop it off. This would reduce lines and workload. Of course, this assumes that people can't screw up the sampling process.
45-54 years old	Woman	White,Other Latina/Latino or Spanish origin	Hispanic or Latino	White	White	Academic faculty or staff	Yes	House	2-3 people	I live with or care for children going to school/childcare	5-8 tests	About the same	About the same	About the same	About the same	Innovative Genomics Institute website,Other UC Berkeley website,Friend/coworker,Email	I wanted to get regular testing for COVID-19,I wanted to contribute to COVID-19 research	Somewhat easy	No	100	100	100	0	100	100	100	0	1-2 minutes	No	Yes	No	No	Yes	No	Interesting and professional experience, fast, well implemented	nothing	Yes, I'd continue to participate	Definitely	3-5 minutes	I would prefer that myself and my coworkers to get regular COVID-19 testing
18-24 years old	Woman	Unknown	Unknown	Unknown	Unknown	Undergraduate students	Yes	Apartment	2-3 people		5-8 tests					Friend/coworker,Email	I wanted to contribute to COVID-19 research,Encouragement from friends/housemates/coworkers	Neither easy nor difficult	Yes	86	27	99		98	99	98		6-10 minutes							it was easy to do & get tested	nothing	Yes, I'd continue to participate	Maybe	6-10 minutes	I would prefer that myself and my coworkers to get regular COVID-19 testing
35-44 years old	Woman	White,Other	Not Hispanic or Latino	White	White	Postdocs	Yes	Apartment	None		2-4 tests					Email	I wanted to get regular testing for COVID-19,I wanted to contribute to COVID-19 research	Neither easy nor difficult	No	100		100		80	100	100		1-2 minutes							It was right by where I work, could not be more convenient	Nothing	Yes, I'd continue to participate	Definitely	3-5 minutes	I would prefer that myself and my coworkers to get regular COVID-19 testing	Please make more test sites available, traveling 10+ minutes is pretty inconvenient and does make a substantial difference in the decision as to whether to participate
18-24 years old	Man	White	Not Hispanic or Latino	White	White	Undergraduate students	Yes	Apartment	None		2-4 tests					UC Berkeley symptom screener survey response,Friend/coworker	I wanted to get regular testing for COVID-19,I wanted to contribute to COVID-19 research	Somewhat easy	No	79	100	90	6	100	100	100	20	6-10 minutes							It was very fast to give the sample.	Nothing	Yes, I'd continue to participate	Definitely	>10 minutes	I would prefer that myself and my coworkers to get regular COVID-19 testing
35-44 years old	Woman	White	Not Hispanic or Latino	White	White	Academic faculty or staff	Yes	Apartment	1 person		2-4 tests	IGI FAST was better	IGI FAST was better	IGI FAST was better	IGI FAST was better	Email	I wanted to contribute to COVID-19 research	Somewhat easy	No	100	100	100		100	100	100		6-10 minutes	Yes	No	No	No	No	Yes	Knowing that I was negative and could more safely visit my family.	Nothing	Yes, I'd continue to participate	Definitely	6-10 minutes	Mine and my coworker's participation in COVID-19 testing doesn't affect how comfortable I am at work	Make it easy and quick with multiple locations.
55-64 years old	Woman	White	Not Hispanic or Latino	White	White	Non-academic staff	Yes	House	2-3 people	I live with or care for someone with another risk-factor for COVID-19 exposure or complications	5-8 tests	About the same	IGI FAST was better	IGI FAST was better	About the same	UC Berkeley symptom screener survey response,Innovative Genomics Institute website,Email	I wanted to get regular testing for COVID-19,I wanted to contribute to COVID-19 research	Extremely easy	No	100	100	100	12	100	100	100	10	1-2 minutes	Yes						located close to me on campus	Nothing	Yes, I'd continue to participate	Definitely	3-5 minutes	I would prefer that myself and my coworkers to get regular COVID-19 testing	Make sure that it is available at different sites because the time to the test, simplicity, reporting time, and accuracy is important.
25-34 years old	Man	White,Other Latina/Latino or Spanish origin	Hispanic or Latino	White	White	Postdocs	Yes	Apartment	1 person		1 test					Family/household member,Email	I wanted to get regular testing for COVID-19,Encouragement from friends/housemates/coworkers	Somewhat easy		100	100	100	0	100	100	100	0	1-2 minutes							Location and number of kiosks available	Nothing	Yes, I'd continue to participate	Probably	>10 minutes	Mine and my coworker's participation in COVID-19 testing doesn't affect how comfortable I am at work
18-24 years old	Woman	White	Not Hispanic or Latino	White	White	Graduate/professional students	Yes	Apartment	1 person		5-8 tests	About the same	IGI FAST was better	IGI FAST was better	About the same	Don't know/don't remember	I wanted to get regular testing for COVID-19,I wanted to contribute to COVID-19 research,Pressure from a boss/supervisor	Somewhat easy	Yes	99	100	100	3	94	100	100	19	3-5 minutes	No	Yes	Yes	No	Yes	Yes	no swabbing	nothing	Yes, I'd continue to participate	Probably not	>10 minutes	I would prefer that myself and my coworkers to get regular COVID-19 testing	Have labs have conversations about the importance of surveillance testing to our lab health so that people are more willing to get tested.
45-54 years old	Woman	Other Latina/Latino or Spanish origin	Hispanic or Latino	Unknown	Unknown	Academic faculty or staff	Yes	House	None		5-8 tests	IGI FAST was better	IGI FAST was better	About the same	IGI FAST was better	UC Berkeley symptom screener survey response	I wanted to get regular testing for COVID-19,I wanted to contribute to COVID-19 research	Extremely easy	No	100	100	100		100	100	100		6-10 minutes	No	Yes	No	Yes	Yes		Organization, safety, orientation, locations	nothing	Yes, I'd continue to participate	Definitely	6-10 minutes	Mine and my coworker's participation in COVID-19 testing doesn't affect how comfortable I am at work
25-34 years old	Man	White	Not Hispanic or Latino	White	White	Academic faculty or staff	Not sure	Apartment	4-5 people	I live with someone who works in transportation (including 'gig economy' Uber/Lyft and food delivery),I live with someone who works or volunteers in at-home care at another home (e.g. nannying, elder care)	5-8 tests	About the same	IGI FAST was better	IGI FAST was better	About the same	Friend/coworker	I wanted to get regular testing for COVID-19,I wanted to contribute to COVID-19 research	Extremely easy	No	100	100	100		100	100	100			Yes	Yes	No	No	No	Yes	Painless and self-administered	Nothing	Yes, I'd continue to participate	Probably not
35-44 years old	Woman	Mexican, Mexican American, or Chicana/Chicano	Hispanic or Latino	Unknown	Unknown	Non-academic staff	Yes	Apartment	4-5 people		1 test					UC Berkeley symptom screener survey response,Email	I wanted to get regular testing for COVID-19,I wanted to contribute to COVID-19 research	Extremely easy		100	100	100		100	100	100		>10 minutes							process was set up and easy to follow	nothing	Yes, I'd continue to participate	Definitely	>10 minutes	I donâ€™t feel safe working unless myself and all my coworkers to get regular COVID-19 testing
35-44 years old	Man	Asian Indian,Chinese,Filipino,Korean,Other Latina/Latino or Spanish origin	Hispanic or Latino	Asian	Asian	Undergraduate students	No	House	1 person	I live with or care for someone over the age of 65,I live with someone who works in in-person retail or grocery stores	2-4 tests	About the same	About the same	About the same	About the same	UC Berkeley symptom screener survey response	I wanted to contribute to COVID-19 research	Extremely easy	No	99	99	99	1	99	99	99	2		Yes	Yes	Yes	Yes	Yes	No	Quick	Nothing	Yes, I'd continue to participate	Definitely
18-24 years old	Woman	White	Not Hispanic or Latino	White	White	Academic faculty or staff	Yes	Apartment	1 person		5-8 tests					Friend/coworker	I wanted to get regular testing for COVID-19,I wanted to contribute to COVID-19 research,Encouragement from friends/housemates/coworkers	Extremely easy	No	90	100	100	5	100	100	100	0	3-5 minutes	Yes	No	No	No	No	Yes	Saliva samples are non-invasive and easy!	Nothing	Yes, I'd continue to participate	Probably	6-10 minutes	I would prefer that myself and my coworkers to get regular COVID-19 testing
55-64 years old	Man	White	Not Hispanic or Latino	White	White	Non-academic staff	Yes	Apartment	2-3 people		5-8 tests	About the same	IGI FAST was better	About the same	Other test(s) were better	UC Berkeley symptom screener survey response,University Health Services website,Social media,Walked by testing site,Email	I wanted to get regular testing for COVID-19,I wanted to contribute to COVID-19 research	Somewhat easy	No	90	95	95	10	90	85	95	10	3-5 minutes	Yes	Yes	Yes		Yes	Yes	scheduling appointments, location of testing sites.	nothing	Yes, I'd continue to participate	Definitely not	6-10 minutes	I donâ€™t feel safe working unless myself and all my coworkers to get regular COVID-19 testing	Do it!
25-34 years old	Woman	Other	Not Hispanic or Latino	Unknown	Unknown	Graduate/professional students	Yes	Apartment	2-3 people	I live with someone who works or volunteers in healthcare settings or nursing homes	2-4 tests	About the same	IGI FAST was better	IGI FAST was better	About the same	Friend/coworker,Email	I wanted to get regular testing for COVID-19,I wanted to contribute to COVID-19 research,I was worried I was exposed to COVID-19	Somewhat easy	No	100	100	100		74	100	100		3-5 minutes	No	Yes	Yes	Yes	No	Yes	simple procedure	nothing	Yes, I'd continue to participate	Probably not	6-10 minutes	I would prefer that myself and my coworkers to get regular COVID-19 testing
35-44 years old	Woman	White	Not Hispanic or Latino	White	White	Academic faculty or staff	Yes	House	2-3 people		2-4 tests					Friend/coworker,Email	I wanted to get regular testing for COVID-19,I wanted to contribute to COVID-19 research	Somewhat easy	No	99	98	98		94	97	99		6-10 minutes							speed	nothing	Yes, I'd continue to participate	Maybe	>10 minutes	I donâ€™t feel safe working unless myself and all my coworkers to get regular COVID-19 testing
55-64 years old	Man	White	Not Hispanic or Latino	White	White	Academic faculty or staff	Yes	House	2-3 people		2-4 tests					Walked by testing site	I wanted to contribute to COVID-19 research	Somewhat easy	No	100	100	100	6	100	100	100	1	3-5 minutes							speed	nothing	Maybe, I'm not sure	Definitely	>10 minutes	I donâ€™t feel safe working unless myself and all my coworkers to get regular COVID-19 testing	many more testing spots. keep the igi-fast saliva test
45-54 years old	Man	White	Not Hispanic or Latino	White	White	Academic faculty or staff	Yes	House	4-5 people		2-4 tests					UC Berkeley symptom screener survey response,Innovative Genomics Institute website,Other UC Berkeley website,Friend/coworker,Email	I wanted to get regular testing for COVID-19,I wanted to contribute to COVID-19 research	Somewhat easy	No	100	100	100		100	100	100		3-5 minutes							That it was so easy (when I am well aware of all the hard work happening behind the scenes)	nothing	Yes, I'd continue to participate	Definitely	>10 minutes	I would prefer that myself and my coworkers to get regular COVID-19 testing
18-24 years old	Man	White	Not Hispanic or Latino	White	White	Undergraduate students	No	House	>15 people		5-8 tests	About the same	IGI FAST was better	IGI FAST was better	About the same	University Health Services website,Friend/coworker,Family/household member	I wanted to get regular testing for COVID-19,I wanted to contribute to COVID-19 research,Fulfill travel requirements,Encouragement from friends/housemates/coworkers,Pressure from family/friends/housemates	Somewhat easy	Yes	100	100	100	31	100	81	100	90		Yes	No	No	No	No	No	The â€œdrool for my schoolâ€ stickers started a movement of sorts within my house and I felt a sense of pride getting tested.	Nothing	Yes, I'd continue to participate	Probably not			The online email interface IGI used including the email and text reminders were extremely helpful.
25-34 years old	Woman	Mexican, Mexican American, or Chicana/Chicano	Hispanic or Latino	Unknown	Unknown	Non-academic staff	Yes	House	4-5 people		>8 tests	IGI FAST was better	IGI FAST was better	IGI FAST was better	About the same	UC Berkeley symptom screener survey response,Friend/coworker,Email	I wanted to get regular testing for COVID-19,I wanted to contribute to COVID-19 research	Neither easy nor difficult	No	100	100	100		100	100	100	20	1-2 minutes	Yes	Yes	Yes	No	Yes	Yes	the convenience of location and that it was non-invasive	nothing	Yes, I'd continue to participate	Definitely not	>10 minutes	I donâ€™t feel safe working unless myself and all my coworkers to get regular COVID-19 testing	Require that all staff employees be tested regularly if they are expected to be on campus
65+ years old	Man	White,Other	Not Hispanic or Latino	White	White	Academic faculty or staff	Yes	House	1 person	I live with or care for someone over the age of 65	2-4 tests					Friend/coworker	I wanted to get regular testing for COVID-19	Somewhat easy	Yes	91	92	92		93	94	95		6-10 minutes							The efficiency of the process	Nothing	Yes, I'd continue to participate	Definitely	>10 minutes	I would prefer that myself and my coworkers to get regular COVID-19 testing
35-44 years old	Man	Guamanian or Chamorro,White	Not Hispanic or Latino	Native Hawaiian or Other Pacific Islander + White	Multiple categories reported	Non-academic staff	Yes	House	1 person	I live with someone who works in day cares or schools	>8 tests					Email	I wanted to get regular testing for COVID-19,I wanted to contribute to COVID-19 research,I was worried I was exposed to COVID-19	Neither easy nor difficult	Yes	100	100	100		100	100	100		1-2 minutes							The entire process is very streamlined and efficient.	nothing	Yes, I'd continue to participate	Definitely	3-5 minutes	I would prefer that myself and my coworkers to get regular COVID-19 testing
25-34 years old	Woman	Asian Indian	Not Hispanic or Latino	Asian	Asian	Graduate/professional students	Yes	Apartment	1 person		5-8 tests	About the same	IGI FAST was better	IGI FAST was better	About the same	Innovative Genomics Institute website,Friend/coworker,Email	I wanted to get regular testing for COVID-19,I wanted to contribute to COVID-19 research	Extremely easy	Yes	100	100	100		100	100	100		1-2 minutes	No	Yes	Yes	No	No	Yes	The testing center was very close by to my work. I didn't have to take extra time to walk somewhere far. The RSF or Memorial Stadium will require much more planning and time -- and will likely result in getting tested with less frequency.	Nothing	Yes, I'd continue to participate	Definitely	3-5 minutes	I donâ€™t feel safe working unless myself and all my coworkers to get regular COVID-19 testing
45-54 years old	Man	White	Not Hispanic or Latino	White	White	Non-academic staff	Yes	House	2-3 people	I live with or care for someone with another risk-factor for COVID-19 exposure or complications	2-4 tests	IGI FAST was better	IGI FAST was better	IGI FAST was better	IGI FAST was better	Friend/coworker	Requirement of my employer	Somewhat easy	No	100	100	100	0	100	100	100	0	6-10 minutes	Yes		Yes	Yes		Yes	the workers the way of testing the location	nothing	Maybe, I'm not sure	Definitely	>10 minutes	I would prefer that myself and my coworkers to get regular COVID-19 testing
45-54 years old	Man	White	Not Hispanic or Latino	White	White	Non-academic staff	Yes	House	4-5 people	I live with someone who works in in-person retail or grocery stores	>8 tests					UC Berkeley symptom screener survey response	I wanted to get regular testing for COVID-19,I wanted to contribute to COVID-19 research,I was worried I was exposed to COVID-19,I was worried I had COVID-19 symptoms	Extremely easy	No	100	100	100		100	100	100		1-2 minutes							Time spent actually giving saliva sample was quick and simple.	Nothing	Yes, I'd continue to participate	Definitely	>10 minutes	I would prefer that myself and my coworkers to get regular COVID-19 testing
25-34 years old	Woman	Other	Not Hispanic or Latino	Unknown	Unknown	Academic faculty or staff	Yes	House	2-3 people	I live with or care for children going to school/childcare,I live with or care for someone with another risk-factor for COVID-19 exposure or complications	2-4 tests					Friend/coworker	I wanted to get regular testing for COVID-19,I wanted to contribute to COVID-19 research,Encouragement from friends/housemates/coworkers,Requirement of my employer	Extremely easy	No	100	100	100		100	100	100		>10 minutes							Very accessible, no wait time, clear and low effort.	Nothing	Yes, I'd continue to participate	Maybe	>10 minutes	I would prefer that myself and my coworkers to get regular COVID-19 testing
55-64 years old	Man	White	Not Hispanic or Latino	White	White	Non-academic staff	Yes	House	2-3 people	I live with or care for someone over the age of 65	2-4 tests	IGI FAST was better	IGI FAST was better	IGI FAST was better	IGI FAST was better	University Health Services website,Other UC Berkeley website,Email	I wanted to contribute to COVID-19 research	Somewhat easy	No	100	100	100	7	100	100	100		>10 minutes	Yes					Yes	Very well run - Like the "I Spit Blue & Gold" Sticker - Am glad to have contributed	Nothing	Yes, I'd continue to participate	Definitely	>10 minutes	Mine and my coworker's participation in COVID-19 testing doesn't affect how comfortable I am at work	Copy IGI Fast protocols
55-64 years old	Woman	White	Not Hispanic or Latino	White	White	Non-academic staff	Yes	House	2-3 people	I live with or care for someone over the age of 65	5-8 tests					UC Berkeley symptom screener survey response	I wanted to get regular testing for COVID-19,I wanted to contribute to COVID-19 research	Extremely easy	No	100	100	89		100	100	100		6-10 minutes							Walking around the campus	nothing	Yes, I'd continue to participate	Definitely	>10 minutes	I would prefer that myself and my coworkers to get regular COVID-19 testing	Provide as many sites around the campus as possible so it's easy for people to get to them.
45-54 years old	Woman	White	Not Hispanic or Latino	White	White	Non-academic staff	Yes	House	4-5 people	I live with someone who works in in-person retail or grocery stores	5-8 tests					UC Berkeley symptom screener survey response	I wanted to get regular testing for COVID-19,I wanted to contribute to COVID-19 research	Somewhat difficult	Yes	95	95	95		96	98	96	20	1-2 minutes							Everything	Nothing	No, I would not continue to participate	Definitely not	>10 minutes	I would prefer that myself and my coworkers to get regular COVID-19 testing
65+ years old	Woman	White	Not Hispanic or Latino	White	White	Academic faculty or staff	Not sure	House	1 person	I live with or care for someone over the age of 65	2-4 tests					Innovative Genomics Institute website,Other UC Berkeley website,Email	I wanted to get regular testing for COVID-19,I wanted to contribute to COVID-19 research	Extremely easy	Yes	100	100	100		100	100	100									Fast and efficient, well-designed process	Nothing	Yes, I'd continue to participate	Definitely			Follow IGI Fast procedures.
45-54 years old	Woman	White	Not Hispanic or Latino	White	White	Non-academic staff	Yes	House	2-3 people	I live with or care for someone over the age of 65,I live with or care for someone with another risk-factor for COVID-19 exposure or complications	5-8 tests	IGI FAST was better	IGI FAST was better	IGI FAST was better	About the same	Email	I wanted to get regular testing for COVID-19,I wanted to contribute to COVID-19 research	Somewhat easy	No	100	100	100		100	100	100		>10 minutes	Yes	Yes	Yes	No	No	Yes	Less invasive testing method	Nothing	Yes, I'd continue to participate	Definitely	>10 minutes	I would prefer that myself and my coworkers to get regular COVID-19 testing	I think it is important to provide surveillance testing to the university community in order to limit large outbreaks.
45-54 years old	Woman	White	Not Hispanic or Latino	White	White	Academic faculty or staff	Yes	House	4-5 people		5-8 tests					UC Berkeley symptom screener survey response,Email	I wanted to get regular testing for COVID-19,I wanted to contribute to COVID-19 research	Extremely easy	No	100	100	100		100	100	89	88	1-2 minutes							Quick and easy	Nothing	Yes, I'd continue to participate	Probably not	6-10 minutes	I would prefer that myself and my coworkers to get regular COVID-19 testing	More locations. Encourage participation
65+ years old	Other	White	Not Hispanic or Latino	White	White	Academic faculty or staff	Yes	House	2-3 people	I live with or care for someone over the age of 65,I live with or care for someone with another risk-factor for COVID-19 exposure or complications	5-8 tests					University Health Services website,Other UC Berkeley website	I wanted to get regular testing for COVID-19,I wanted to contribute to COVID-19 research	Neither easy nor difficult	No	85	82	91		89	92	86		3-5 minutes							Well coordinated	Nothing	Yes, I'd continue to participate	Probably	>10 minutes	Mine and my coworker's participation in COVID-19 testing doesn't affect how comfortable I am at work
45-54 years old	Woman	White,Other	Not Hispanic or Latino	White	White	Academic faculty or staff	Yes	Apartment	1 person		2-4 tests	About the same	IGI FAST was better	IGI FAST was better	About the same	UC Berkeley symptom screener survey response,Friend/coworker	I wanted to get regular testing for COVID-19,I wanted to contribute to COVID-19 research	Extremely easy	No	100	100	100		100	100	100		>10 minutes	Yes	No	No	No	No	Yes	The online appointment process was straightforward and convenient.	Nothing about the study was difficult or frustrating.	Yes, I'd continue to participate	Definitely	>10 minutes	I would prefer that myself and my coworkers to get regular COVID-19 testing	Ensure that the appointment process is clear and easy to navigate. Setting up an outside area with plenty of social distancing space and sanitation for sample collection. Possible car drive-up testing for convenience. Ensure that results are delivered within 1-2 days via an online portal by having a solidly established, reliable, high-throughput daily routine testing facility with competent staff.
18-24 years old	Woman	Asian Indian	Not Hispanic or Latino	Asian	Asian	Undergraduate students	Yes	House	2-3 people	I live with or care for someone with another risk-factor for COVID-19 exposure or complications	2-4 tests					UC Berkeley symptom screener survey response,Friend/coworker	I wanted to get regular testing for COVID-19,I wanted to contribute to COVID-19 research,Encouragement from friends/housemates/coworkers	Somewhat easy	Yes	81	80	81	12	44	82	81	39	6-10 minutes							I liked the ease of giving a sample, booking an appointment, and getting results back in a very timely manner. Swab testing takes so much longer.	Nothing comes to mind.	Yes, I'd continue to participate	Definitely	6-10 minutes	I would prefer that myself and my coworkers to get regular COVID-19 testing	I would want test results to be given back in a very prompt manner. I have had friends who got a test back with no result for a week or more. I would be anxious if I thought I was exposed to COVID-19, got a test done, and didn't hear back for more than 4-5 days.
55-64 years old	Man	White	Not Hispanic or Latino	White	White	Non-academic staff	Yes	House	2-3 people		5-8 tests					Email	I wanted to get regular testing for COVID-19,I wanted to contribute to COVID-19 research	Somewhat easy	No	100	100	100		100	100	100		3-5 minutes							Very quick & professional	Nothing difficult about this program.	Yes, I'd continue to participate	Definitely	6-10 minutes	I would prefer that myself and my coworkers to get regular COVID-19 testing
25-34 years old	Woman	White	Not Hispanic or Latino	White	White	Graduate/professional students	No	House	4-5 people		1 test	IGI FAST was better	IGI FAST was better	IGI FAST was better	About the same	Family/household member,Email	I wanted to get regular testing for COVID-19	Extremely easy		99	98	100		99	100	100			Yes	No	Yes	No	No	No	easy, painless, fast results	nothing it was great!	Yes, I'd continue to participate	Definitely
55-64 years old	Woman	Mexican, Mexican American, or Chicana/Chicano	Hispanic or Latino	Unknown	Unknown	Non-academic staff	Yes	House	6-10 people		2-4 tests	About the same	IGI FAST was better	IGI FAST was better	IGI FAST was better	Walked by testing site	I wanted to contribute to COVID-19 research	Extremely easy	Yes	100	100	100		100	100	100		>10 minutes	Yes	Yes	Yes	No	Yes	Yes	The stickers!	nothing-- maybe parking and walking up hill	Yes, I'd continue to participate	Definitely	>10 minutes	I donâ€™t feel safe working unless myself and all my coworkers to get regular COVID-19 testing	Memorial stadium is very hard to access and that should be clearly labeled on the website, RSF is a little easier, but still hard to access.
25-34 years old	Woman	Other Pacific Islander	Not Hispanic or Latino	Native Hawaiian or Other Pacific Islander	Native Hawaiian or Other Pacific Islander	Graduate/professional students	Yes	Apartment	2-3 people		5-8 tests	IGI FAST was better	About the same	IGI FAST was better	About the same	UC Berkeley symptom screener survey response	I wanted to get regular testing for COVID-19,I wanted to contribute to COVID-19 research	Somewhat easy	No	83	50	93	4	85	91	94	3	6-10 minutes	Yes	Yes	Yes	No	Yes	Yes	Location	Nothing really	Yes, I'd continue to participate	Definitely	6-10 minutes	I would prefer that myself and my coworkers to get regular COVID-19 testing
45-54 years old	Woman	White	Not Hispanic or Latino	White	White	Academic faculty or staff	Yes	Apartment	2-3 people	I live with or care for children going to school/childcare	2-4 tests					Walked by testing site	I wanted to get regular testing for COVID-19	Neither easy nor difficult	No	97	97	99		97	98	99		1-2 minutes							The people working there were great	nothing really	Maybe, I'm not sure	Probably not		I would prefer that myself and my coworkers to get regular COVID-19 testing	Put several site on campus and try to use self test fast and easy
65+ years old	Man	White	Not Hispanic or Latino	White	White	Academic faculty or staff	Yes	House	1 person		>8 tests	IGI FAST was better	IGI FAST was better	IGI FAST was better	About the same	Other (specify)	I wanted to get regular testing for COVID-19,I wanted to contribute to COVID-19 research	Neither easy nor difficult	No	100	100	100		100	100	100		>10 minutes	Yes	No	No	Yes	No	Yes	It was convenient and fast (when it worked).	Nothing really. Once I got the procedure down.	Yes, I'd continue to participate	Definitely	>10 minutes	I would prefer that myself and my coworkers to get regular COVID-19 testing
18-24 years old	Woman	White	Not Hispanic or Latino	White	White	Undergraduate students	No	House	4-5 people	I live with someone who works or volunteers in the food service industry	2-4 tests					Friend/coworker	I wanted to get regular testing for COVID-19,I wanted to contribute to COVID-19 research,Encouragement from friends/housemates/coworkers	Extremely easy	No	100	100	100		100	100	100									accessible, free testing that I could get regularly	Nothing you guys are great	Yes, I'd continue to participate	Probably not
25-34 years old	Woman	Chinese	Not Hispanic or Latino	Asian	Asian	Graduate/professional students	Yes	Apartment	None		5-8 tests					UC Berkeley symptom screener survey response	I wanted to get regular testing for COVID-19,I wanted to contribute to COVID-19 research	Somewhat difficult	Yes	100	100	100	0	100	100	100	0	3-5 minutes							Short lines, right on campus, saliva is easy	Nothing!	Yes, I'd continue to participate	Definitely	>10 minutes	I would prefer that myself and my coworkers to get regular COVID-19 testing
55-64 years old	Man	Japanese	Not Hispanic or Latino	Asian	Asian	Non-academic staff	Yes	House	None		5-8 tests					Friend/coworker	I wanted to get regular testing for COVID-19,I wanted to contribute to COVID-19 research	Neither easy nor difficult	No	100	100	100		100	100	100		3-5 minutes							the whole process was easy	Nothing!	Yes, I'd continue to participate	Definitely	>10 minutes	I would prefer that myself and my coworkers to get regular COVID-19 testing	Follow UC Berkeley's program!
35-44 years old	Man	White	Not Hispanic or Latino	White	White	Graduate/professional students	Yes	Apartment	2-3 people	I live with someone who works or volunteers in healthcare settings or nursing homes	5-8 tests	About the same	IGI FAST was better	IGI FAST was better	IGI FAST was better	UC Berkeley symptom screener survey response,Email	I wanted to get regular testing for COVID-19,I wanted to contribute to COVID-19 research,I was worried I was exposed to COVID-19	Somewhat easy	Yes	100	100	100		80	100	100		3-5 minutes	No	Yes	Yes	No	No	Yes	Very convenient, no deep nasal swab, professionally organized	nothing!	Yes, I'd continue to participate	Probably	>10 minutes	I would prefer that myself and my coworkers to get regular COVID-19 testing
25-34 years old	Woman	American Indian or Alaska Native,White	Not Hispanic or Latino	American Indian or Alaska Native + White	Multiple categories reported	Graduate/professional students	Yes	Apartment	1 person		5-8 tests	IGI FAST was better	IGI FAST was better	IGI FAST was better	About the same	Email	I wanted to get regular testing for COVID-19,I wanted to contribute to COVID-19 research	Neither easy nor difficult	No	100	100	80	0	100	100	100	5	1-2 minutes	Yes	No	No	No	No	Yes	Super close to my building on campus!	Nothing!	Yes, I'd continue to participate	Definitely not	3-5 minutes	I would prefer that myself and my coworkers to get regular COVID-19 testing	Set up surveillance testing in multiple locations across campus such that someone doesn't have to walk more than 5 minutes to get to the testing site from occupied (i.e. university housing, research buildings, etc). Give special considerations to the weather.
25-34 years old	Man	Mexican, Mexican American, or Chicana/Chicano	Hispanic or Latino	Unknown	Unknown	Postdocs	Yes	Apartment	2-3 people		5-8 tests					UC Berkeley symptom screener survey response	I wanted to get regular testing for COVID-19,I wanted to contribute to COVID-19 research,I was worried I was exposed to COVID-19	Extremely easy	No	100	100	100	7	100	100	100		3-5 minutes							on campus, dependable, recurrent	nothing, I love it. I feel so sad it's going away!	Yes, I'd continue to participate	Probably	6-10 minutes	I would prefer that myself and my coworkers to get regular COVID-19 testing	easy access, regular appointments, free
45-54 years old	Non-binary	Mexican, Mexican American, or Chicana/Chicano	Hispanic or Latino	Unknown	Unknown	Non-academic staff	Yes	Apartment	1 person	I live with someone who works in transportation (including 'gig economy' Uber/Lyft and food delivery)	1 test	IGI FAST was better	IGI FAST was better	IGI FAST was better	IGI FAST was better	Other UC Berkeley website,Social media,Friend/coworker	I wanted to get regular testing for COVID-19,I wanted to contribute to COVID-19 research,Requirement of my employer	Somewhat easy		100	100	100	1	100	100	100	1	6-10 minutes	No	Yes	Yes	No	No	No	It was nice to walk through campus and Latimer was a great location for the test	Nothing, it was great	Maybe, I'm not sure	Probably not	>10 minutes	I would prefer that myself and my coworkers to get regular COVID-19 testing	The stickers are the best!
25-34 years old	Non-binary	White	Not Hispanic or Latino	White	White	Graduate/professional students	Yes	Apartment	4-5 people		5-8 tests	IGI FAST was better	IGI FAST was better	IGI FAST was better	About the same	Email	I wanted to get regular testing for COVID-19,I wanted to contribute to COVID-19 research	Extremely easy	Yes	85	87	99	17	96	91	96	7	3-5 minutes	No	Yes	Yes	No	No	Yes	location right next to my workplace, no waits	nothing, really liked it	Maybe, I'm not sure	Definitely not	3-5 minutes	I would prefer that myself and my coworkers to get regular COVID-19 testing
35-44 years old	Woman	White	Not Hispanic or Latino	White	White	Academic faculty or staff	No	House	4-5 people	I live with or care for children going to school/childcare	2-4 tests	IGI FAST was better	IGI FAST was better	IGI FAST was better	About the same	Other (specify)	I wanted to get regular testing for COVID-19,I wanted to contribute to COVID-19 research,Encouragement from friends/housemates/coworkers	Neither easy nor difficult	No	99	98	99		99	98	99			Yes		Yes	No	No	Yes	Everything about it was easy. It was also nice to go to campus every once in awhile to just feel a connection to the physical space.	Nothing.	Yes, I'd continue to participate	Probably not			Frequent, mandatory tests, with the fastest results possible. Pool the tests so more can be processed. Robust contact tracing is essential, as is constant messaging to students about avoiding risky behavior.
25-34 years old	Woman	Prefer not to say	Unknown	Unknown	Unknown	Postdocs	Yes	House	2-3 people		2-4 tests	About the same	IGI FAST was better	IGI FAST was better	About the same	UC Berkeley symptom screener survey response,University Health Services website	I wanted to get regular testing for COVID-19,I wanted to contribute to COVID-19 research	Extremely easy	No	100	100	100	0	100	100	100	0	3-5 minutes	Yes	Yes	Yes	No	No	Yes	It is not necessary to introduce a nasal swab. Everybody can spit in a tube. It is not invasive.	Nothing.	Yes, I'd continue to participate	Probably	3-5 minutes	I would prefer that myself and my coworkers to get regular COVID-19 testing	Just do it.
35-44 years old	Man	White	Not Hispanic or Latino	White	White	Non-academic staff	Yes	House	1 person		2-4 tests	IGI FAST was better	IGI FAST was better	IGI FAST was better	IGI FAST was better	Email	I wanted to contribute to COVID-19 research,Pressure from family/friends/housemates	Somewhat easy	No	100	100	100	0	100	100	100	0	>10 minutes	Yes						It was just so fast, easy and efficient. The saliva was so much less painful than the brain probe.	Nothing.	Maybe, I'm not sure	Definitely	6-10 minutes	I would prefer that myself and my coworkers to get regular COVID-19 testing	I believe IGI FAST did a great job. I have delivered that feedback. I feel great about the testing capacity on campus and the UCB is helping to keep employees and students safe.
55-64 years old	Woman	White	Not Hispanic or Latino	White	White	Non-academic staff	No	House	1 person		2-4 tests	About the same	IGI FAST was better	About the same	About the same	Email	I wanted to get regular testing for COVID-19,I wanted to contribute to COVID-19 research	Extremely easy	No	100	100	100	0	100	100	100	0		Yes	Yes	Yes	No	No	Yes	The people involved, learning about the study and being involved in a research study for such an important health issue.	Nothing.	Yes, I'd continue to participate	Definitely			Excel at messaging, organize well, make participants feel safe - all things UCB has succeeded at 100%.
18-24 years old	Man	Mexican, Mexican American, or Chicana/Chicano	Hispanic or Latino	Unknown	Unknown	Graduate/professional students	Yes	Apartment	2-3 people		2-4 tests					Friend/coworker	I wanted to get regular testing for COVID-19	Somewhat easy	No	90	80	90	10	90	90	90	30	6-10 minutes							Was fairly consistent testing site	Nothing.	Yes, I'd continue to participate	Maybe	>10 minutes	I would prefer that myself and my coworkers to get regular COVID-19 testing
25-34 years old	Woman	Korean,White	Not Hispanic or Latino	Asian + White	Multiple categories reported	Graduate/professional students	Yes	House	2-3 people	I live with or care for someone with another risk-factor for COVID-19 exposure or complications	5-8 tests	IGI FAST was better	IGI FAST was better	IGI FAST was better	IGI FAST was better	UC Berkeley symptom screener survey response,Innovative Genomics Institute website,Social media	I wanted to get regular testing for COVID-19,I wanted to contribute to COVID-19 research	Extremely easy	No	100	99	100		52	99	100		1-2 minutes	Yes	No	No	No	No	Yes	fun to see everyone working together for something bigger than them. The stickers were fun to collect. It was also nice to be able to contribute to research!	Nothing. I think it was pretty well set up. I think especially towards the end when the lines were more streamlined, it was quicker and easier. As someone who works near GPB though, it was a big annoying to have to walk around the testing site, but that is a super super minor annoyance and having the testing site is far more convenient.	Yes, I'd continue to participate	Definitely not	3-5 minutes	I would prefer that myself and my coworkers to get regular COVID-19 testing	I think getting people engaged in the programs would help keep people involved if they were volunteer based. I knew a lot of people that work in the animal facilities that were part of the study and when I would see them, we would always exchange when our last test was or when our next test was going to be. It was motivating to keep going. I also liked collecting the stickers :) I think keeping p…
35-44 years old	Woman	White	Not Hispanic or Latino	White	White	Academic faculty or staff	Yes	Apartment	1 person	I live with or care for someone with another risk-factor for COVID-19 exposure or complications	5-8 tests	About the same	IGI FAST was better	IGI FAST was better	About the same	Innovative Genomics Institute website,Friend/coworker,Email	I wanted to get regular testing for COVID-19,I wanted to contribute to COVID-19 research	Extremely easy	Yes	100	100	100		100	100	100		1-2 minutes	No	Yes	Yes	No	Yes	No	The best part was the reminder to sign up for an appointment and then getting the reminders to go to the appointment. It was also nice to get outside and walk over.	Nothing. It was super easy.	Yes, I'd continue to participate	Probably	3-5 minutes	I would prefer that myself and my coworkers to get regular COVID-19 testing	Once you get your first test, then send us weekly reminders to sign up for a new appointment. Also, we just had to click on one thing to choose an appointment time with IGI FAST. I find the UHS appointment website tedious and difficult to navigate.
25-34 years old	Man	Chinese	Not Hispanic or Latino	Asian	Asian	Graduate/professional students	Yes	Apartment	2-3 people		5-8 tests					Walked by testing site,Friend/coworker	I wanted to get regular testing for COVID-19,I wanted to contribute to COVID-19 research	Extremely easy	No	100	100	100		100	100	100	15	3-5 minutes							Simplicity of sample collection and how streamlined the entire process was at the testing sites.	Nothing. Thought you all did great work :D	Yes, I'd continue to participate	Definitely not	6-10 minutes	I would prefer that myself and my coworkers to get regular COVID-19 testing	Ideally, there would be ease of access to testing sites and testing times. There should also be a streamlined process at testing sites to get people moving in and out quickly to minimize exposure risk and time without a mask on. More people would probably opt into testing if the testing was either non-invasive (like saliva) or self-administered (like self-administered nasal swab), and if they had…
25-34 years old	Man	Chinese	Not Hispanic or Latino	Asian	Asian	Graduate/professional students	Yes	Apartment	4-5 people		5-8 tests					UC Berkeley symptom screener survey response	I wanted to get regular testing for COVID-19	Extremely easy	No	90	90	90	10	80	90	90		>10 minutes							Regular, nonintrusitve testing for COVID	Now I have to find a new place to get tested	Maybe, I'm not sure	Maybe	>10 minutes	I donâ€™t feel safe working unless myself and all my coworkers to get regular COVID-19 testing	The availability should be reliable and there would ideally be minimal wait times
25-34 years old	Woman	Japanese	Not Hispanic or Latino	Asian	Asian	Graduate/professional students	Yes	Apartment	None		5-8 tests					UC Berkeley symptom screener survey response,University Health Services website,Innovative Genomics Institute website,Other UC Berkeley website,Social media,Friend/coworker,Email	I wanted to get regular testing for COVID-19,I was worried I was exposed to COVID-19,Pressure from a boss/supervisor	Somewhat easy	No	100	50	100	1	100	100	100	1	>10 minutes							spitting is much more pleasant than a nasal swab/brain poke	occasional inconsistent turnaround of results, with one incident where my test was not processed at all due to severe delays (which made the test moot)	Maybe, I'm not sure	Probably	6-10 minutes	I donâ€™t feel safe working unless myself and all my coworkers to get regular COVID-19 testing
25-34 years old	Man	White	Not Hispanic or Latino	White	White	Academic faculty or staff	Yes	House	2-3 people		>8 tests					Email	I wanted to get regular testing for COVID-19,I wanted to contribute to COVID-19 research	Extremely easy	No	80	90	70	20	90	98	90	2	6-10 minutes							Easy access to testing sites and quick painless testing, with fast turnaround times	Occasional long lines, but never too bad.	Yes, I'd continue to participate	Definitely	6-10 minutes	I would prefer that myself and my coworkers to get regular COVID-19 testing	Have simple sampling procedure and fast turnaround times for results. Having a less accurate test, but that can be done quickly, cheaply and have a good turnaround is the better way to go when testing large populations.
35-44 years old	Man	White	Not Hispanic or Latino	White	White	Academic faculty or staff	Yes	Apartment	1 person		2-4 tests	About the same	IGI FAST was better	About the same	About the same	UC Berkeley symptom screener survey response,Other UC Berkeley website	I wanted to get regular testing for COVID-19,I wanted to contribute to COVID-19 research	Neither easy nor difficult	No	71	71	71	30	79	78	78	49	1-2 minutes	Yes	Yes	No	No	No	No	Convenient, near workplace	Occasional temporary closures, nearest location to workplace not always available	Yes, I'd continue to participate	Maybe	>10 minutes	I would prefer that myself and my coworkers to get regular COVID-19 testing
18-24 years old	Woman	White	Not Hispanic or Latino	White	White	Undergraduate students	No	Co-operative housing			5-8 tests	About the same	IGI FAST was better	IGI FAST was better	About the same	Friend/coworker	I wanted to get regular testing for COVID-19,I wanted to contribute to COVID-19 research	Extremely easy	Yes	100	100	100	7	45	100	100	6		Yes	No	No	No	No	Yes	Speed and comfortablility	Occasionally long line
55-64 years old	Man	White	Not Hispanic or Latino	White	White	Academic faculty or staff	Yes	House	4-5 people	I live with or care for children going to school/childcare,I live with someone who works in in-person retail or grocery stores	5-8 tests					Email	I wanted to get regular testing for COVID-19,I wanted to contribute to COVID-19 research,I was worried I was exposed to COVID-19	Somewhat easy	No	90	100	85		100	95	100		6-10 minutes							I appreciated students volunteering in the public interest	On 2 occaisions, I went to the wrong location for the test, on the opposite side of campus. My fault for not reading carefully!	Yes, I'd continue to participate	Definitely	6-10 minutes	Mine and my coworker's participation in COVID-19 testing doesn't affect how comfortable I am at work
25-34 years old	Woman	White	Not Hispanic or Latino	White	White	Postdocs	Yes	Apartment	1 person		5-8 tests	About the same	About the same	About the same	About the same	Friend/coworker,Email	I wanted to contribute to COVID-19 research,Encouragement from friends/housemates/coworkers	Somewhat difficult	No	71	82	82	8	85	71	84	8	6-10 minutes	No	No	No	No	No	Yes	proximity to work, easy of booking	Once I didnt get my results. After emailing I got it, about 2.5 weeks after my test.	Maybe, I'm not sure	Probably	6-10 minutes	I would prefer that myself and my coworkers to get regular COVID-19 testing	Continue going, especially since cases are on a rise and campus is increasing work capacity. The new testing location is poorly available to Postdocs
35-44 years old	Woman	White	Not Hispanic or Latino	White	White	Non-academic staff	Yes	Apartment	1 person		5-8 tests	IGI FAST was better	IGI FAST was better	IGI FAST was better	About the same	UC Berkeley symptom screener survey response,Friend/coworker	I wanted to get regular testing for COVID-19,I wanted to contribute to COVID-19 research	Somewhat easy	Yes	100	100	100		100	100	100		>10 minutes	No	Yes	Yes	No	No	Yes	very convenient, non-invasive, and quick results	once it took 4 days for my results, so I got nervous but learned that pool-testing had started and that explained the delay	Yes, I'd continue to participate	Maybe	>10 minutes	I would prefer that myself and my coworkers to get regular COVID-19 testing
45-54 years old	Woman	White	Not Hispanic or Latino	White	White	Academic faculty or staff	Yes	House	1 person	I live with or care for someone with another risk-factor for COVID-19 exposure or complications	5-8 tests					UC Berkeley symptom screener survey response,Email	I wanted to get regular testing for COVID-19,I wanted to contribute to COVID-19 research	Neither easy nor difficult	Yes	100		100		100	100	100		1-2 minutes							volunteers always cheerfully reminded me of the protocol if I forgot	once my test was not processed due to a shortage of lab reagents	Yes, I'd continue to participate	Definitely not	6-10 minutes	I would prefer that myself and my coworkers to get regular COVID-19 testing	Require that everyone is tested twice a week. If not in compliance, eliminate door card access. Have multiple testing sites for large campuses.
25-34 years old	Woman	White	Not Hispanic or Latino	White	White	Non-academic staff	Yes	Apartment	1 person	I live with or care for someone over the age of 65	2-4 tests	About the same	Other test(s) were better	Other test(s) were better	Other test(s) were better	Email	I wanted to get regular testing for COVID-19,I wanted to contribute to COVID-19 research	Extremely easy	No	79	81	82	0	83	84	85	0	6-10 minutes	Yes	No	No	No	No	No	close to office and easy to get a test	one of my test results did not come back	Maybe, I'm not sure	Probably not	6-10 minutes	I donâ€™t feel safe working unless myself and all my coworkers to get regular COVID-19 testing
18-24 years old	Man	Japanese	Not Hispanic or Latino	Asian	Asian	Non-academic staff	Yes	Apartment	4-5 people	I live with someone who works or volunteers in healthcare settings or nursing homes	5-8 tests	Other test(s) were better	IGI FAST was better	IGI FAST was better	About the same	UC Berkeley symptom screener survey response,Email	I wanted to get regular testing for COVID-19,I wanted to contribute to COVID-19 research	Somewhat easy	No	100	100	90	15	80	85	80	10	6-10 minutes	Yes	No	No	No	No	No	Convenient location and easy sample collection	One sample result was delayed	Yes, I'd continue to participate	Probably	>10 minutes	I would prefer that myself and my coworkers to get regular COVID-19 testing
25-34 years old	Woman	White	Not Hispanic or Latino	White	White	Graduate/professional students	Yes	Apartment	2-3 people		2-4 tests	About the same	IGI FAST was better	IGI FAST was better	About the same	Friend/coworker,Email	I wanted to get regular testing for COVID-19,I wanted to contribute to COVID-19 research	Somewhat easy	No	93	95	100	3	88	100	100	17	1-2 minutes	Yes	Yes				Yes	So convenient and nice not to have a nasal swab!	One time I did not ever receive results for my test	Maybe, I'm not sure	Probably not	6-10 minutes	I would prefer that myself and my coworkers to get regular COVID-19 testing	Make it convenient, and it makes a difference if the people administering the test are kind and understanding!
45-54 years old	Woman	White	Not Hispanic or Latino	White	White	Non-academic staff	Yes	House	2-3 people	I live with or care for someone over the age of 65	5-8 tests	About the same	IGI FAST was better	IGI FAST was better	IGI FAST was better	Walked by testing site,Friend/coworker,Email	I wanted to get regular testing for COVID-19,I wanted to contribute to COVID-19 research	Somewhat easy	Yes	100	100	100		100	100	100		3-5 minutes	Yes	No	No	No	No	Yes	It was so close to my office. Spit was non-invasive. Everyone was nice.	One time I over filled, and had to re-spit which was frustrating, and I was disappointed with myself for not being careful, then taking more time, it used limited resources.	Yes, I'd continue to participate	Maybe	6-10 minutes	I would prefer that myself and my coworkers to get regular COVID-19 testing	Offer testing weekly. Have multiple locations to make it close to many on campus.
25-34 years old	Woman	White	Not Hispanic or Latino	White	White	Graduate/professional students	Yes	Apartment	1 person		2-4 tests	Other test(s) were better	Other test(s) were better	Other test(s) were better	About the same	Friend/coworker	I wanted to get regular testing for COVID-19	Neither easy nor difficult	Yes	81	90	85	19	63	94	97		3-5 minutes	Yes	No	Yes	No	No	Yes	the saliva, the location, no lines	one time the results took a very long time. i'm also frustrated that it's ending.	Yes, I'd continue to participate	Definitely not	3-5 minutes	I would prefer that myself and my coworkers to get regular COVID-19 testing	have a testing location on the north side of campus
25-34 years old	Woman	White	Not Hispanic or Latino	White	White	Graduate/professional students	Yes	Apartment	2-3 people		5-8 tests	IGI FAST was better	IGI FAST was better	IGI FAST was better	IGI FAST was better	Email	I wanted to get regular testing for COVID-19,I wanted to contribute to COVID-19 research	Extremely easy	No	99	99	99	7	100	100	100	1	3-5 minutes	No	Yes	Yes	No	No	Yes	spit testing vs nasal	only 1 test / 2 weeks	Yes, I'd continue to participate	Maybe	>10 minutes	I donâ€™t feel safe working unless myself and all my coworkers to get regular COVID-19 testing
25-34 years old	Woman	Chinese,White	Not Hispanic or Latino	Asian + White	Multiple categories reported	Non-academic staff	Yes	Apartment	1 person		>8 tests	Other test(s) were better	IGI FAST was better	About the same	IGI FAST was better	Other UC Berkeley website,Email	I wanted to get regular testing for COVID-19,I wanted to contribute to COVID-19 research	Somewhat easy	No	93	100	100	8	100	100	100	54	>10 minutes	Yes	Yes	No	No	No	Yes	Appreciated how well staffed the testing sites were and their convenient outdoor locations.	Only being able to schedule the test every other week	Yes, I'd continue to participate	Definitely not	>10 minutes	I would prefer that myself and my coworkers to get regular COVID-19 testing	Advertise and share the information widely. I shared info about the IGI saliva tests and the UHS nasal swab tests with people I work with and not many had heard about it. Have clear signage and instructions for the process. Send the QR code via text message or via email close to the day of the test so it is easy to access. Oftentimes to log into calnet email/tang center I needed to calnet authent…
25-34 years old	Man	Other Latina/Latino or Spanish origin	Hispanic or Latino	Unknown	Unknown	Graduate/professional students	Yes	House	2-3 people		5-8 tests	About the same	IGI FAST was better	IGI FAST was better	IGI FAST was better	Email	I wanted to get regular testing for COVID-19,I wanted to contribute to COVID-19 research,I was worried I was exposed to COVID-19,Encouragement from friends/housemates/coworkers	Somewhat easy	Yes	96	100	98	1	70	100	100	0	6-10 minutes	Yes	Yes	No	No	No	No	Speed, location, and saliva sample	Only every two weeks
18-24 years old	Woman	White	Not Hispanic or Latino	White	White	Undergraduate students	No	House	4-5 people	I live with someone who works or volunteers in healthcare settings or nursing homes,I live with or care for someone with another risk-factor for COVID-19 exposure or complications	2-4 tests					Friend/coworker	I wanted to get regular testing for COVID-19,Pressure from family/friends/housemates	Somewhat easy	No	81	100	100	49	88	90	100	46								I felt like I was encouraged to do it, whereas other testing formats specify only those who need it, only those working on campus, or only those with symptoms	Out of the 5 times I got tested, 2 times I didn't get results - once because they ran out of tests, once because the sample was invalid?	Maybe, I'm not sure	Probably not			Make it clear that you want people to participate. I live at home in the Bay Area, and one of my issues is that I don't know whether I'm supposed to get tested. My healthcare provider says not to, but then these tests say yes do surveillance, and I'm receiving a lot of pressure from friends. I feel very confused and one of the best parts about FAST was that they made it clear that participation w…
25-34 years old	Woman	White	Not Hispanic or Latino	White	White	Postdocs	Yes	Apartment	None		5-8 tests	IGI FAST was better	IGI FAST was better	IGI FAST was better	About the same	UC Berkeley symptom screener survey response	I wanted to get regular testing for COVID-19,I wanted to contribute to COVID-19 research	Somewhat difficult	No	91	92	94	2	96	95	96	51	1-2 minutes	No	Yes	Yes	No	No	Yes	It's very close to my campus work site and easy to schedule regular appointments.	Over time, the turnaround for results increased from next-day to 4-5 days.	Yes, I'd continue to participate	Definitely	6-10 minutes	I would prefer that myself and my coworkers to get regular COVID-19 testing
45-54 years old	Woman	Korean	Not Hispanic or Latino	Asian	Asian	Non-academic staff	Yes	House	2-3 people	I live with or care for children going to school/childcare	5-8 tests	About the same	IGI FAST was better	About the same	About the same	UC Berkeley symptom screener survey response,Friend/coworker	I wanted to get regular testing for COVID-19,I wanted to contribute to COVID-19 research	Somewhat difficult	Yes	76	100	53	58	82	100	100	57	1-2 minutes	Yes	Yes	No	No	No	Yes	On campus, nice walk	Overshooting line	Yes, I'd continue to participate	Definitely	>10 minutes	I would prefer that myself and my coworkers to get regular COVID-19 testing
55-64 years old	Woman	Japanese	Not Hispanic or Latino	Asian	Asian	Non-academic staff	Yes	House	2-3 people		>8 tests					Other UC Berkeley website,Email	I wanted to get regular testing for COVID-19,I was worried I was exposed to COVID-19,Encouragement from friends/housemates/coworkers	Somewhat easy	No	61		24		88	83	87		>10 minutes							Safe environment	Parking	Yes, I'd continue to participate	Maybe	6-10 minutes	I would prefer that myself and my coworkers to get regular COVID-19 testing	Make it accessible, workers giving up lunch breaks for testing
45-54 years old	Woman	White	Not Hispanic or Latino	White	White	Non-academic staff	Yes	Apartment	None		2-4 tests					Email	I wanted to get regular testing for COVID-19,I wanted to contribute to COVID-19 research	Somewhat easy	No	100	100	63	21	100	100	100		>10 minutes							Quick and easy process, liked being a part of a research study	Parking at the Latimer location now that I no longer have a UC permit. But, I just tried to schedule a time for GPB instead.	Yes, I'd continue to participate	Definitely	>10 minutes	I would prefer that myself and my coworkers to get regular COVID-19 testing	Give clear very clear guidance about safety protocols and when someone should test if they feel symptoms. I have heard of several people that felt sick but did not test positive until their 4th or so test. I fear that people may feel falsely relieved if they do not initially test positive and then go out grocery shopping, be less safe, etc.
35-44 years old	Man	White	Not Hispanic or Latino	White	White	Non-academic staff	Yes	House	2-3 people	I live with or care for children going to school/childcare	5-8 tests	About the same	IGI FAST was better	IGI FAST was better	About the same	UC Berkeley symptom screener survey response,Social media	I wanted to get regular testing for COVID-19,I was worried I was exposed to COVID-19	Extremely easy	No	92	91	77	4	90	90	90	9	3-5 minutes	Yes	Yes				Yes	Testing slots were actually available	Parking near latimer hall was very difficult	Yes, I'd continue to participate	Probably not	6-10 minutes	I would prefer that myself and my coworkers to get regular COVID-19 testing
55-64 years old	Woman	White	Not Hispanic or Latino	White	White	Non-academic staff	Yes	House	2-3 people	I live with or care for someone with another risk-factor for COVID-19 exposure or complications	2-4 tests	Other test(s) were better	IGI FAST was better	IGI FAST was better	IGI FAST was better	Friend/coworker	Requirement of my employer	Somewhat easy	No	100	100	100		100	100	100		>10 minutes	No	No	Yes	No	No	No	The staff and the ease of the test	parking near test sites	Yes, I'd continue to participate	Definitely	>10 minutes	I would prefer that myself and my coworkers to get regular COVID-19 testing
25-34 years old	Woman	Black or African American,Chinese	Not Hispanic or Latino	Asian + Black or African American	Multiple categories reported	Non-academic staff	Yes	House	2-3 people	I live with or care for someone over the age of 65	2-4 tests					UC Berkeley symptom screener survey response	I wanted to get regular testing for COVID-19,I wanted to contribute to COVID-19 research	Neither easy nor difficult	No	90	90	100	8	100	100	100	11	6-10 minutes							Everything was clearly marked, everyone in the facility was very patient about going through the motions.	Parking near the original testing site was a bit difficult at times.	Yes, I'd continue to participate	Probably not	>10 minutes	I would prefer that myself and my coworkers to get regular COVID-19 testing
55-64 years old	Man	White	Not Hispanic or Latino	White	White	Non-academic staff	Yes	House	None	I live with or care for someone over the age of 65	5-8 tests					UC Berkeley symptom screener survey response,University Health Services website	I wanted to get regular testing for COVID-19,I wanted to contribute to COVID-19 research	Somewhat difficult	No	100	100	80	3	100	100	100	30	>10 minutes							Well Organized, Outdoors, Safe, & Comfortable	Parking off campus in the Latimer Hall location	Yes, I'd continue to participate	Definitely	>10 minutes	I donâ€™t feel safe working unless myself and all my coworkers to get regular COVID-19 testing	Make the options clear. Make the tests free and readily available. Have good plans for social distancing at the test site.
25-34 years old	Man	White	Not Hispanic or Latino	White	White	Graduate/professional students	No	House	6-10 people		2-4 tests					UC Berkeley symptom screener survey response,Email,Don't know/don't remember	I wanted to get regular testing for COVID-19,I wanted to contribute to COVID-19 research,I was worried I was exposed to COVID-19	Extremely easy	No	81	100	83	30	100	100	100	0								Pleasant people, reservation system (much improved over time), communication of timeline to deal with the supply chain issue	PARKING! Mostly parking... but I would also be much more enticed by same-day "instant" tests, and I bet lots of others are similar.	Yes, I'd continue to participate	Maybe			Make many appointment times available - unavailability threatens to break routines. High-energy workers made the process more enjoyable.
18-24 years old	Woman	White	Not Hispanic or Latino	White	White	Graduate/professional students	Yes	Apartment	None		2-4 tests					UC Berkeley symptom screener survey response,University Health Services website,Social media,Walked by testing site,Friend/coworker	I wanted to get regular testing for COVID-19	Extremely easy	No	100	100	100	10	84	70	90		1-2 minutes							The parallelization made it fast	Picking a time I was available	Yes, I'd continue to participate	Probably	6-10 minutes	I would prefer that myself and my coworkers to get regular COVID-19 testing
25-34 years old	Woman	White,Other Latina/Latino or Spanish origin	Hispanic or Latino	White	White	Postdocs	Yes	Apartment	1 person		5-8 tests					Friend/coworker,Email	I wanted to contribute to COVID-19 research,Encouragement from friends/housemates/coworkers	Neither easy nor difficult	No	85	100	95	15	100	100	100	15	3-5 minutes							that you get confirmation being negative for COVID on regular basis	planning lab work and appointment, but it wasn't really that difficult	Yes, I'd continue to participate	Maybe	6-10 minutes	I would prefer that myself and my coworkers to get regular COVID-19 testing
25-34 years old	Man	Asian Indian	Not Hispanic or Latino	Asian	Asian	Academic faculty or staff	Yes	Apartment	2-3 people	I live with or care for someone with another risk-factor for COVID-19 exposure or complications	5-8 tests	About the same	About the same	IGI FAST was better	About the same	Friend/coworker,Email	I wanted to get regular testing for COVID-19	Neither easy nor difficult	No	86	100	100	4	100	100	100	0	3-5 minutes	No	Yes	No	No	No	Yes	accessibility	procedure seemed overcomplicated for collecting saliva.	Yes, I'd continue to participate	Definitely	6-10 minutes	I would prefer that myself and my coworkers to get regular COVID-19 testing
18-24 years old	Woman	Vietnamese	Not Hispanic or Latino	Asian	Asian	Undergraduate students	Not sure	Apartment	2-3 people		1 test	About the same	IGI FAST was better	IGI FAST was better	About the same	Email	I wanted to get regular testing for COVID-19,I wanted to contribute to COVID-19 research,I was worried I was exposed to COVID-19	Neither easy nor difficult		80	92	100	4	100	100	100	13		Yes	No	Yes	No	No	Yes	non-invasive testing	producing a good saliva sample	Yes, I'd continue to participate	Definitely
55-64 years old	Man	White	Not Hispanic or Latino	White	White	Non-academic staff	Yes	House	1 person		5-8 tests					Email	I wanted to get regular testing for COVID-19,I wanted to contribute to COVID-19 research	Somewhat difficult	No	80	100	100	50	90	100	100	30	6-10 minutes							That I was hel.ping with research, and how well organized the testing was	Producing a large amount of saliva (but I got used to it); Sometimes hard to hear the instructions of the person on the other side of the plastic curtain.	Yes, I'd continue to participate	Definitely not	>10 minutes	I would prefer that myself and my coworkers to get regular COVID-19 testing	I would regularly disseminate COVID-19 data in the community, including the number of cases, past and present, where the cases have occurred, what epidemiological trends are being used etc. I know you have it on the web site, but people have to remember to visit the web site.
65+ years old	Woman	White	Not Hispanic or Latino	White	White	Non-academic staff	Yes	House	1 person	I live with or care for someone over the age of 65	5-8 tests					UC Berkeley symptom screener survey response	I wanted to contribute to COVID-19 research	Somewhat difficult	No	100					100	100		3-5 minutes							availability of appointments	producing enough saliva	Yes, I'd continue to participate	Probably not	>10 minutes	I would prefer that myself and my coworkers to get regular COVID-19 testing	email the testing info to all affiliated staff members as well as retirees and volunteers. Advertise heavily. My staff members did not know about the IGI FAST program.
25-34 years old	Woman	White	Not Hispanic or Latino	White	White	Graduate/professional students	Yes	Apartment	2-3 people		2-4 tests	About the same	IGI FAST was better	IGI FAST was better	IGI FAST was better	Email	I wanted to get regular testing for COVID-19,I wanted to contribute to COVID-19 research	Somewhat easy	No	90	90	91	2		85	86	28	1-2 minutes	No	Yes	No	No	No	No	convenience	producing enough saliva	Yes, I'd continue to participate	Probably	3-5 minutes	I would prefer that myself and my coworkers to get regular COVID-19 testing
18-24 years old	Woman	White	Not Hispanic or Latino	White	White	Graduate/professional students	Yes	Apartment	1 person		>8 tests	Other test(s) were better	About the same	About the same	About the same	UC Berkeley symptom screener survey response,Friend/coworker	I wanted to get regular testing for COVID-19,I wanted to contribute to COVID-19 research	Extremely difficult	Yes	100	78	100		80	100	100	14	6-10 minutes	Yes	No	No	No	No	No	Convenient location	Producing enough saliva	Yes, I'd continue to participate	Probably	6-10 minutes	I would prefer that myself and my coworkers to get regular COVID-19 testing
35-44 years old	Woman	White	Not Hispanic or Latino	White	White	Academic faculty or staff	Yes	Apartment	1 person		2-4 tests	About the same	IGI FAST was better	IGI FAST was better	About the same	Email	I wanted to contribute to COVID-19 research,Fulfill travel requirements	Somewhat easy	Yes	80	90	90	10	90	80	90	10	6-10 minutes	No	Yes	Yes	No	No	Yes	convenient location to east side of campus	producing enough saliva	Yes, I'd continue to participate	Definitely not	6-10 minutes	I would prefer that myself and my coworkers to get regular COVID-19 testing
25-34 years old	Woman	American Indian or Alaska Native,Black or African American,Chinese,White,Other Latina/Latino or Spanish origin	Hispanic or Latino	American Indian or Alaska Native + Asian + Black or African American + White	Multiple categories reported	Academic faculty or staff	Yes	House	1 person		2-4 tests	Other test(s) were better	IGI FAST was better	IGI FAST was better	About the same	Other UC Berkeley website	I wanted to get regular testing for COVID-19,I wanted to contribute to COVID-19 research,Requirement of my employer	Neither easy nor difficult	No	85	100	100		95	100	100		>10 minutes	No	Yes	Yes	No	No	No	The station setup was very nice and efficient	producing enough saliva takes time	Yes, I'd continue to participate	Probably not	>10 minutes	I donâ€™t feel safe working unless myself and all my coworkers to get regular COVID-19 testing
25-34 years old	Non-binary	White	Not Hispanic or Latino	White	White	Undergraduate students	Not sure	Apartment	None		2-4 tests					UC Berkeley symptom screener survey response	I wanted to get regular testing for COVID-19,I wanted to contribute to COVID-19 research	Somewhat difficult	Yes	80	90	75	25	80	90	95	45								It was comforting to have some ability to test regularly for COVID, and everyone involved was professional and friendly.	Producing enough saliva was a bit awkward and took longer than I expected.	Yes, I'd continue to participate	Definitely			Overall I had an excellent experience with this study, so Iâ€™d advise that they defer to your suggestions. :) Particularly, I appreciated the measures taken to prevent long lines and crowding, so I would suggest they try to achieve that as well.
25-34 years old	Woman	Chinese	Not Hispanic or Latino	Asian	Asian	Graduate/professional students	Yes	House	1 person		5-8 tests					Friend/coworker	I wanted to get regular testing for COVID-19,I wanted to contribute to COVID-19 research	Somewhat difficult	Yes	73	78	73	20	70	72	72	45	1-2 minutes							Fast	Producing enough saliva, sometimes resulst were delayed	Yes, I'd continue to participate	Probably	6-10 minutes	I would prefer that myself and my coworkers to get regular COVID-19 testing
18-24 years old	Woman	Guamanian or Chamorro,White	Not Hispanic or Latino	Native Hawaiian or Other Pacific Islander + White	Multiple categories reported	Undergraduate students	Yes	Apartment	2-3 people		1 test	IGI FAST was better	IGI FAST was better	IGI FAST was better	About the same	Other (specify)	I wanted to get regular testing for COVID-19	Neither easy nor difficult		98	97	99	91	99	100	100	54	6-10 minutes	No	Yes					I was able to schedule an appointment the day before. Other places sometimes take days or weeks to get tested	Producing enough saliva.	Yes, I'd continue to participate	Probably	6-10 minutes	I would prefer that myself and my coworkers to get regular COVID-19 testing
25-34 years old	Man	White	Not Hispanic or Latino	White	White	Postdocs	Yes	House	2-3 people		5-8 tests	IGI FAST was better	IGI FAST was better	IGI FAST was better	IGI FAST was better	Don't know/don't remember	I wanted to get regular testing for COVID-19,I wanted to contribute to COVID-19 research,I was worried I was exposed to COVID-19	Somewhat difficult	No	66	92	100	7	88	75	100	62	1-2 minutes	Yes	No	Yes	No	No	Yes	Extremely close to work (Tan Hall)	Producing enough spit	Yes, I'd continue to participate	Probably	6-10 minutes	I would prefer that myself and my coworkers to get regular COVID-19 testing
18-24 years old	Woman	White	Not Hispanic or Latino	White	White	Undergraduate students	Yes	Apartment	2-3 people		2-4 tests	IGI FAST was better	IGI FAST was better	About the same	About the same	Friend/coworker	I wanted to get regular testing for COVID-19	Extremely difficult	No	75	97	95	2	81	91	97	16	3-5 minutes	No	Yes	Yes	No	No	Yes	Did have to have a swab in my nose	Producing saliva	Yes, I'd continue to participate	Probably	>10 minutes	I would prefer that myself and my coworkers to get regular COVID-19 testing
18-24 years old	Woman	White	Not Hispanic or Latino	White	White	Undergraduate students	Yes	Co-operative housing			2-4 tests	About the same	IGI FAST was better	IGI FAST was better	About the same	Other UC Berkeley website,Friend/coworker	I wanted to get regular testing for COVID-19,Encouragement from friends/housemates/coworkers	Somewhat difficult	Yes	75	99	90	18	76	57	73	26	1-2 minutes	No	Yes	Yes	No	No	No	how fast it was, physical distancing	producing saliva	Yes, I'd continue to participate	Probably	6-10 minutes	I would prefer that myself and my coworkers to get regular COVID-19 testing
45-54 years old	Man	White	Not Hispanic or Latino	White	White	Non-academic staff	Yes	House	None		>8 tests	About the same	IGI FAST was better	IGI FAST was better	About the same	Friend/coworker	I wanted to get regular testing for COVID-19,I wanted to contribute to COVID-19 research	Somewhat difficult	No	100	89	89	7	97	99	98	3	3-5 minutes	Yes	Yes	Yes	No	Yes	Yes	research contribution	producing saliva	Yes, I'd continue to participate	Definitely	>10 minutes	I would prefer that myself and my coworkers to get regular COVID-19 testing	test everybody, frequently.
25-34 years old	Woman	American Indian or Alaska Native,Mexican, Mexican American, or Chicana/Chicano,White	Hispanic or Latino	American Indian or Alaska Native + White	Multiple categories reported	Graduate/professional students	Yes	House	4-5 people	I live with someone who works in transportation (including 'gig economy' Uber/Lyft and food delivery)	2-4 tests					Innovative Genomics Institute website,Friend/coworker,Family/household member,Email	I wanted to get regular testing for COVID-19,I wanted to contribute to COVID-19 research	Somewhat difficult	Yes	80	85	95	15	95	96	100	20	6-10 minutes							scanning/checking in	producing saliva	Maybe, I'm not sure	Probably	>10 minutes	Mine and my coworker's participation in COVID-19 testing doesn't affect how comfortable I am at work
55-64 years old	Woman	White	Not Hispanic or Latino	White	White	Academic faculty or staff	Yes	House	2-3 people	I live with or care for someone over the age of 65	2-4 tests	Other test(s) were better	IGI FAST was better	About the same	About the same	Don't know/don't remember	I wanted to contribute to COVID-19 research	Somewhat difficult	Yes	91	90	47		100	100	100	71	>10 minutes	Yes	No	Yes	No	No	No	Very organized process.	Producing saliva	Yes, I'd continue to participate	Probably	>10 minutes	I would prefer that myself and my coworkers to get regular COVID-19 testing
35-44 years old	Woman	Chinese	Not Hispanic or Latino	Asian	Asian	Non-academic staff	Yes	House	1 person		>8 tests	Other test(s) were better	About the same	About the same	About the same	UC Berkeley symptom screener survey response	I wanted to get regular testing for COVID-19,I wanted to contribute to COVID-19 research,I was worried I was exposed to COVID-19	Extremely difficult	Yes	40	40	100	0	95	100	100		6-10 minutes	Yes	Yes	No	Yes	No	Yes	Very well organized and safe.	Producing saliva	Yes, I'd continue to participate	Definitely not	>10 minutes	I donâ€™t feel safe working unless myself and all my coworkers to get regular COVID-19 testing
18-24 years old	Woman	White	Not Hispanic or Latino	White	White	Undergraduate students	Yes	Apartment	2-3 people		2-4 tests	About the same	IGI FAST was better	IGI FAST was better	About the same	Innovative Genomics Institute website,Other UC Berkeley website	I wanted to get regular testing for COVID-19,I wanted to contribute to COVID-19 research	Neither easy nor difficult	Yes	80	100	100		97	100	100	10	>10 minutes	No	Yes	Yes	No	No	Yes	Easy to schedule, do and get results	producing saliva (not even that bad)	Yes, I'd continue to participate	Definitely	>10 minutes	I would prefer that myself and my coworkers to get regular COVID-19 testing
18-24 years old	Woman	Asian Indian	Not Hispanic or Latino	Asian	Asian	Undergraduate students	No	Apartment	2-3 people		>8 tests	About the same	About the same	About the same	About the same	University Health Services website,Social media	I wanted to get regular testing for COVID-19	Somewhat difficult	No	100	100	100		100	100	100			Yes	Yes	Yes	No	No	No	How fast and efficient the process was	producing saliva but that has to do with me!	Maybe, I'm not sure	Definitely
18-24 years old	Woman	Chinese	Not Hispanic or Latino	Asian	Asian	Undergraduate students	Yes	Apartment	2-3 people		2-4 tests					UC Berkeley symptom screener survey response,University Health Services website	I wanted to get regular testing for COVID-19	Neither easy nor difficult	Yes	87	78	97	11	68	94	96	20	3-5 minutes							the fast results	producing saliva in front of people	Maybe, I'm not sure	Maybe	6-10 minutes	I donâ€™t feel safe working unless myself and all my coworkers to get regular COVID-19 testing
25-34 years old	Woman	White	Not Hispanic or Latino	White	White	Non-academic staff	Yes	House	2-3 people		5-8 tests					University Health Services website,Email	I wanted to get regular testing for COVID-19,I wanted to contribute to COVID-19 research,I was worried I was exposed to COVID-19,Encouragement from friends/housemates/coworkers	Somewhat easy	No	81	98	62	27	87	78	89		6-10 minutes							variety of test slots available; locations of testing; turnaround time for results	producing saliva sample	Yes, I'd continue to participate	Probably	6-10 minutes	I would prefer that myself and my coworkers to get regular COVID-19 testing	Make testing sites and availability of testing appt time as convenient and access as possible- provide location options. Work to provide 48 hour turn around time for results.
18-24 years old	Man	Japanese,White	Not Hispanic or Latino	Asian + White	Multiple categories reported	Graduate/professional students	Yes	Apartment	None		>8 tests					Email	I wanted to get regular testing for COVID-19,I wanted to contribute to COVID-19 research	Neither easy nor difficult	Yes	100	60	90	10	80	100	100	30	1-2 minutes							Convenience and flexibility	Producing saliva samples at first	Maybe, I'm not sure	Definitely	6-10 minutes	I would prefer that myself and my coworkers to get regular COVID-19 testing
25-34 years old	Man	Mexican, Mexican American, or Chicana/Chicano	Hispanic or Latino	Unknown	Unknown	Non-academic staff	No	Apartment	2-3 people		2-4 tests					Friend/coworker,Email	I wanted to get regular testing for COVID-19,I wanted to contribute to COVID-19 research,I was worried I was exposed to COVID-19,I was worried I had COVID-19 symptoms,Encouragement from friends/housemates/coworkers	Somewhat difficult		100	100	100	11	100	100	100	0								I liked the sense of security it brought :)	Producing saliva somehow just would not happen once it was time to do it	Yes, I'd continue to participate	Probably
55-64 years old	Woman	Filipino	Not Hispanic or Latino	Asian	Asian	Academic faculty or staff	Yes	House	2-3 people		5-8 tests					University Health Services website,Innovative Genomics Institute website	I wanted to get regular testing for COVID-19,I wanted to contribute to COVID-19 research	Neither easy nor difficult	No	80	79	88		85	89	89		>10 minutes							easy and convenient	producing saliva without bubbles	Yes, I'd continue to participate	Definitely	6-10 minutes	I would prefer that myself and my coworkers to get regular COVID-19 testing
65+ years old	Man	White	Not Hispanic or Latino	White	White	Academic faculty or staff	Yes	Apartment			5-8 tests	About the same	About the same	About the same	Other test(s) were better	Other (specify)	I wanted to get regular testing for COVID-19	Somewhat difficult	No	85	88	91		95	88	100	1	6-10 minutes		Yes					The student workers.	Producing saliva.	Yes, I'd continue to participate	Definitely	6-10 minutes	I donâ€™t feel safe working unless myself and all my coworkers to get regular COVID-19 testing
65+ years old	Woman	White	Not Hispanic or Latino	White	White	Academic faculty or staff	Yes	House	2-3 people	I live with or care for someone over the age of 65	1 test					Email	I wanted to get regular testing for COVID-19,I wanted to contribute to COVID-19 research	Somewhat difficult		20	57	57	5	14	95	95	6	>10 minutes							making a contribution to research and reassuring	producing saliva. I had to do it twice.	Maybe, I'm not sure	Probably	6-10 minutes	I would prefer that myself and my coworkers to get regular COVID-19 testing
55-64 years old	Man	White	Not Hispanic or Latino	White	White	Non-academic staff	Yes	Apartment	2-3 people	I live with or care for someone with another risk-factor for COVID-19 exposure or complications	5-8 tests	About the same	IGI FAST was better	About the same	About the same	Other UC Berkeley website,Social media,Friend/coworker	I wanted to get regular testing for COVID-19,I wanted to contribute to COVID-19 research	Somewhat difficult	Yes	100	91	100		99	99	99		3-5 minutes	Yes	No	No	No	No	No	Convenience, speed of testing	Producing saliva; not drinking coffee prior	Yes, I'd continue to participate	Probably	>10 minutes	I would prefer that myself and my coworkers to get regular COVID-19 testing
18-24 years old	Woman	White,Other Latina/Latino or Spanish origin	Hispanic or Latino	White	White	Undergraduate students	Not sure	Co-operative housing			1 test	Other test(s) were better	IGI FAST was better	About the same	About the same	University Health Services website	I wanted to get regular testing for COVID-19	Extremely difficult		89	70	96	54	88	74	100	13		Yes	No	No	No	No	No	It was an accessible test that didnâ€™t include ramming a swab so far into my nostrils that I would sneeze.	Producing so much saliva is difficult, and i also had trouble with opening and switching caps for the tube.	Yes, I'd continue to participate	Probably not			Always have sufficient barriers between patients and healthcare professionals (in the event the test is self-administered). Make sure the patient feels safe enough to remove or partly remove their mask during the test. Be sure to provide clear instructions and testing materials that are easy to open for anyone. Make sure testing can be accessed by all, regardless of disabilities or not. Make it f…
35-44 years old	Man	Asian Indian,White	Not Hispanic or Latino	Asian + White	Multiple categories reported	Graduate/professional students	No	Apartment	6-10 people	I live with or care for someone over the age of 65	1 test	Other test(s) were better	About the same	About the same	About the same	UC Berkeley symptom screener survey response	I wanted to get regular testing for COVID-19,I wanted to contribute to COVID-19 research,Fulfill travel requirements	Somewhat difficult		81	92	91	16	86	87	89			Yes	Yes	Yes	No	Yes	Yes	location, set-up on campus	producing sufficient saliva, time to get results was not fast (four days)	Yes, I'd continue to participate	Definitely
25-34 years old	Woman	Chinese	Not Hispanic or Latino	Asian	Asian	Non-academic staff	Yes	House	1 person		2-4 tests	About the same	About the same	Other test(s) were better	About the same	UC Berkeley symptom screener survey response,Walked by testing site	I wanted to get regular testing for COVID-19,I wanted to contribute to COVID-19 research,I was worried I was exposed to COVID-19	Extremely difficult	No	40	91	60	10	80	81	81	16	1-2 minutes	Yes	No	Yes	No	No	No	It was conveniently located for me.	Producing sufficient saliva.	Maybe, I'm not sure	Definitely	3-5 minutes	I would prefer that myself and my coworkers to get regular COVID-19 testing	Distribute test sites across campus. Make isolating after exposure as painless as possible - financial support, accommodations, etc.
18-24 years old	Woman	Prefer not to say	Unknown	Unknown	Unknown	Undergraduate students	No	Apartment	2-3 people		2-4 tests	About the same	About the same	About the same	About the same	UC Berkeley symptom screener survey response	I wanted to contribute to COVID-19 research	Neither easy nor difficult	No	79	49	57		100	100	77	56		No	Yes	No	No	Yes	Yes	Spitting in a tube is more pleasant than shoving a swab up the nose.	Producing that much spit can be a challenge	Yes, I'd continue to participate	Definitely
55-64 years old	Man	White	Not Hispanic or Latino	White	White	Academic faculty or staff	Yes	House	2-3 people		5-8 tests					Email	I wanted to get regular testing for COVID-19	Somewhat difficult	Yes	84	86	100	2	99	100	99		3-5 minutes							never a line always helped immediatey	producing the volume of saliva	Yes, I'd continue to participate	Definitely	6-10 minutes	I would prefer that myself and my coworkers to get regular COVID-19 testing
25-34 years old	Man	White	Not Hispanic or Latino	White	White	Graduate/professional students	Yes	Apartment	2-3 people		5-8 tests					Social media,Friend/coworker	I wanted to get regular testing for COVID-19,I wanted to contribute to COVID-19 research,Encouragement from friends/housemates/coworkers	Somewhat easy	No	75	100	80	10	80	90	100	30	3-5 minutes							Easy to schedule and change appointments, no discomfort	Protocol felt a bit long sometimes with the number of times asked to verify everything, a little bit embarrassing at times having someone stare at you while you spit into a cup	Yes, I'd continue to participate	Probably	6-10 minutes	Mine and my coworker's participation in COVID-19 testing doesn't affect how comfortable I am at work	Ease and flexibility of scheduling appointments is something greatly appreciated, fast turn around time is also great
45-54 years old	Woman	White	Not Hispanic or Latino	White	White	Academic faculty or staff	No	House	1 person		2-4 tests	IGI FAST was better	About the same	About the same	About the same	Other (specify)	I wanted to get regular testing for COVID-19,I wanted to contribute to COVID-19 research	Somewhat difficult	Yes	92	100	82		100	94	100			Yes	Yes	Yes	No	No	Yes	Lack of wait time and lack of crowds at the test site	Providing the amount of saliva needed	Yes, I'd continue to participate	Definitely
35-44 years old	Man	Mexican, Mexican American, or Chicana/Chicano	Hispanic or Latino	Unknown	Unknown	Academic faculty or staff	Yes	House	2-3 people		>8 tests	About the same	IGI FAST was better	IGI FAST was better	About the same	UC Berkeley symptom screener survey response,University Health Services website,Friend/coworker,Email	I wanted to get regular testing for COVID-19,I wanted to contribute to COVID-19 research,I was worried I was exposed to COVID-19,Encouragement from friends/housemates/coworkers	Extremely easy	No	100	100	100		100	100	100		6-10 minutes	Yes	Yes				Yes	the convenience	remembering not to eat 30 minutes before	Yes, I'd continue to participate	Maybe	>10 minutes	I would prefer that myself and my coworkers to get regular COVID-19 testing
45-54 years old	Woman	White	Not Hispanic or Latino	White	White	Non-academic staff	Yes	House	4-5 people	I live with or care for children going to school/childcare,I live with someone who works in day cares or schools	5-8 tests	About the same	IGI FAST was better	IGI FAST was better	About the same	UC Berkeley symptom screener survey response,Email	I wanted to get regular testing for COVID-19,I wanted to contribute to COVID-19 research,Fulfill travel requirements	Somewhat easy	No	100	100	100	25	100	100	100	25	1-2 minutes	Yes	Yes	Yes	No	No	Yes	Location, professionalism	Remembering not to eat or drink	Yes, I'd continue to participate	Definitely	6-10 minutes	I would prefer that myself and my coworkers to get regular COVID-19 testing	Have testing be convenient and at least once weekly
25-34 years old	Man	Other	Not Hispanic or Latino	Unknown	Unknown	Non-academic staff	Yes	House	4-5 people	I live with or care for children going to school/childcare,I live with someone who works or volunteers in healthcare settings or nursing homes	5-8 tests	IGI FAST was better	IGI FAST was better	IGI FAST was better	IGI FAST was better	Friend/coworker	I wanted to get regular testing for COVID-19,I wanted to contribute to COVID-19 research	Extremely easy	No	86	92	92	13	49	91	100	59	1-2 minutes	Yes	Yes	Yes	Yes	No	No	The Convenience of it	Remembering to not eat 30 minutes before test	Yes, I'd continue to participate	Maybe	6-10 minutes	I would prefer that myself and my coworkers to get regular COVID-19 testing
45-54 years old	Woman	White,Other Latina/Latino or Spanish origin	Hispanic or Latino	White	White	Non-academic staff	Yes	Apartment	2-3 people	I live with or care for someone over the age of 65	2-4 tests	IGI FAST was better	IGI FAST was better	About the same	About the same	UC Berkeley symptom screener survey response,University Health Services website	I wanted to get regular testing for COVID-19,I wanted to contribute to COVID-19 research	Neither easy nor difficult	No	88	75	81	45	98	98	97	75	>10 minutes		Yes	Yes				It was easy, Not invasive.	Remembering to not eat or drink anything for 30 minutes ahead of time. Itâ€™s a little awkward to spit in a tube in front of someone.	Yes, I'd continue to participate	Probably not	6-10 minutes	I would prefer that myself and my coworkers to get regular COVID-19 testing	Keep emphasis on the positive: regular testing allows us to make life more normal.
35-44 years old	Woman	Japanese	Not Hispanic or Latino	Asian	Asian	Academic faculty or staff	Yes	House	4-5 people	I live with or care for children going to school/childcare,I live with someone who works or volunteers in healthcare settings or nursing homes	2-4 tests					Email	I wanted to get regular testing for COVID-19	Somewhat easy	No	100	100	70		100	100	100		1-2 minutes							convenience	required use of a scented hand sanitizer	Yes, I'd continue to participate	Definitely	3-5 minutes	Mine and my coworker's participation in COVID-19 testing doesn't affect how comfortable I am at work
25-34 years old	Man	Black or African American,White	Not Hispanic or Latino	Black or African American + White	Multiple categories reported	Postdocs	Yes	Apartment	None		5-8 tests					UC Berkeley symptom screener survey response,University Health Services website,Innovative Genomics Institute website,Other UC Berkeley website,Friend/coworker,Email	I wanted to get regular testing for COVID-19,I wanted to contribute to COVID-19 research,I was worried I was exposed to COVID-19,I was worried I had COVID-19 symptoms,Requirement of my employer	Neither easy nor difficult	No	89	87	77	18	78	91	92	38	6-10 minutes							proximity to work and easy to sign up	requirement not to eat (but I understand ofc that there is no way around it)	Yes, I'd continue to participate	Probably	>10 minutes	I would prefer that myself and my coworkers to get regular COVID-19 testing	coordinate contact tracing with public health departments and within university
18-24 years old	Woman	White	Not Hispanic or Latino	White	White	Graduate/professional students	Yes	House	4-5 people		5-8 tests	About the same	IGI FAST was better	IGI FAST was better	About the same	UC Berkeley symptom screener survey response,Other UC Berkeley website,Social media,Friend/coworker,Email	I wanted to get regular testing for COVID-19,I wanted to contribute to COVID-19 research	Neither easy nor difficult	No	97	96	97	6	98	98	97	34	1-2 minutes	Yes	No	Yes	No	No	Yes	gave me more peace of mind	result turnaround time was not consistent	Yes, I'd continue to participate	Maybe	6-10 minutes	I would prefer that myself and my coworkers to get regular COVID-19 testing	Multiple test sites around campus and near the most used buildings/labs
55-64 years old	Man	Mexican, Mexican American, or Chicana/Chicano	Hispanic or Latino	Unknown	Unknown	Academic faculty or staff	Yes	House	4-5 people	I live with or care for children going to school/childcare	5-8 tests					Friend/coworker	I wanted to get regular testing for COVID-19	Somewhat difficult	No	11	27		48		18	69		1-2 minutes							nothing	results	No, I would not continue to participate	Definitely	6-10 minutes	I donâ€™t feel safe working unless myself and all my coworkers to get regular COVID-19 testing	assure your testing is accurate before the roll-out
35-44 years old	Man	Chinese,Japanese	Not Hispanic or Latino	Asian	Asian	Academic faculty or staff	Yes	House	4-5 people	I live with or care for children going to school/childcare	>8 tests					UC Berkeley symptom screener survey response	I wanted to get regular testing for COVID-19,I wanted to contribute to COVID-19 research	Extremely easy	No	90	90	90		90	90	90		3-5 minutes							The Latimer location was great	Results in the beginning took a while to get	Yes, I'd continue to participate	Probably not	6-10 minutes	I would prefer that myself and my coworkers to get regular COVID-19 testing
18-24 years old	Man	White	Not Hispanic or Latino	White	White	Undergraduate students	Yes	House	4-5 people		2-4 tests	About the same	IGI FAST was better	About the same	IGI FAST was better	Friend/coworker,Email	I wanted to get regular testing for COVID-19,I wanted to contribute to COVID-19 research	Somewhat easy	No	100	81	58	6	95	100	100		6-10 minutes	No	Yes	No	No	No	No	Not uncomfortable like the nasal swab	Results not completely trustworthy	Yes, I'd continue to participate	Probably not	6-10 minutes	I would prefer that myself and my coworkers to get regular COVID-19 testing
35-44 years old	Woman	White	Not Hispanic or Latino	White	White	Non-academic staff	Yes	House	2-3 people	I live with or care for children going to school/childcare	5-8 tests	Other test(s) were better	IGI FAST was better	About the same	About the same	UC Berkeley symptom screener survey response	I wanted to get regular testing for COVID-19,I wanted to contribute to COVID-19 research	Extremely easy	No	99	98	99	6	99	99	99	13	3-5 minutes	Yes	Yes	Yes	No	No	No	texting alerts, convenient locations, easy to schedule appointments	results seemed to take longer as testing went on	Maybe, I'm not sure	Maybe	>10 minutes	I would prefer that myself and my coworkers to get regular COVID-19 testing	I really liked how easy it was to schedule and the text reminders.
25-34 years old	Man	Chinese	Not Hispanic or Latino	Asian	Asian	Graduate/professional students	Yes	Apartment	1 person		2-4 tests	Other test(s) were better	IGI FAST was better	About the same	About the same	Other (specify)	I wanted to get regular testing for COVID-19,I wanted to contribute to COVID-19 research	Neither easy nor difficult	No	63	66	66	13	79	65	90	8	1-2 minutes	Yes					Yes	Convenience and not having a swab stuck up my nose	Results time is slower/less consistent than the Safe Campus study results from UHS	Yes, I'd continue to participate	Maybe	>10 minutes	I donâ€™t feel safe working unless myself and all my coworkers to get regular COVID-19 testing
35-44 years old	Man	White,Other	Not Hispanic or Latino	White	White	Academic faculty or staff	Yes	House	2-3 people	I live with or care for children going to school/childcare	5-8 tests	About the same	About the same	IGI FAST was better	About the same	UC Berkeley symptom screener survey response	I wanted to get regular testing for COVID-19,I wanted to contribute to COVID-19 research,I was worried I was exposed to COVID-19	Extremely easy	No	77	78	79	30	76	80	78	12	3-5 minutes	Yes	Yes					close to work, spitting is easy	results took 2-6 days	Yes, I'd continue to participate	Definitely	>10 minutes	I would prefer that myself and my coworkers to get regular COVID-19 testing	spitting it convenient, but I actually didn't mind the nasal (or nasalpharyngeal swap that much when i did it). High accuracy is very important. but most important would be very fast turn around and high frequency. Ideally twice a week with high accuracy. Then I would feel more comfortable getting closer to a normal life.
25-34 years old	Man	White	Not Hispanic or Latino	White	White	Graduate/professional students	Yes	Apartment			1 test	Other test(s) were better	IGI FAST was better	IGI FAST was better	About the same	UC Berkeley symptom screener survey response	I wanted to get regular testing for COVID-19,I wanted to contribute to COVID-19 research	Neither easy nor difficult		100	100	99		100	91	100		3-5 minutes	Yes	Yes					no swab, and fast to provide sample	Results took 4 days! Almost too long to be very useful!	Yes, I'd continue to participate	Definitely	3-5 minutes	I would prefer that myself and my coworkers to get regular COVID-19 testing
25-34 years old	Woman	White	Not Hispanic or Latino	White	White	Graduate/professional students	No	Apartment	2-3 people		1 test	Other test(s) were better	IGI FAST was better	About the same	IGI FAST was better	Friend/coworker	Fulfill travel requirements,Encouragement from friends/housemates/coworkers,Pressure from family/friends/housemates	Neither easy nor difficult		100	100	50	12	100		100			Yes	Yes	Yes		Yes	Yes	easy to get an appointment	results took too long	Yes, I'd continue to participate	Definitely
45-54 years old	Man	White	Not Hispanic or Latino	White	White	Non-academic staff	Yes	House	2-3 people	I live with or care for someone over the age of 65,I live with or care for children going to school/childcare,I live with or care for someone with another risk-factor for COVID-19 exposure or complications	5-8 tests					UC Berkeley symptom screener survey response	I wanted to get regular testing for COVID-19,I wanted to contribute to COVID-19 research,I was worried I was exposed to COVID-19	Extremely easy	Yes	96	91	87		90	12	8		3-5 minutes							process was quick	rude or impatient woman
35-44 years old	Woman	Other Latina/Latino or Spanish origin	Hispanic or Latino	Unknown	Unknown	Postdocs	Yes	House	2-3 people		5-8 tests					Email	I wanted to get regular testing for COVID-19	Neither easy nor difficult	No	87	94	93		92	90	93		3-5 minutes							fast and easy access	saliva extraction	Maybe, I'm not sure	Probably	6-10 minutes	I would prefer that myself and my coworkers to get regular COVID-19 testing
18-24 years old	Non-binary	White	Not Hispanic or Latino	White	White	Undergraduate students	No	Apartment			2-4 tests					Other UC Berkeley website,Social media	I wanted to get regular testing for COVID-19,Encouragement from friends/housemates/coworkers,Pressure from family/friends/housemates	Somewhat difficult	No	82	71	94	2	92	93	94	12								No nasal test!	Saliva generation	Yes, I'd continue to participate	Definitely
45-54 years old	Woman	Chinese,Other Pacific Islander	Not Hispanic or Latino	Asian + Native Hawaiian or Other Pacific Islander	Multiple categories reported	Academic faculty or staff	Yes	House	2-3 people	I live with or care for someone over the age of 65	5-8 tests					UC Berkeley symptom screener survey response,Innovative Genomics Institute website,Other UC Berkeley website,Social media,Email	I wanted to get regular testing for COVID-19,I wanted to contribute to COVID-19 research	Somewhat easy	Yes	100		91		100	100	100		>10 minutes							Check in process	Saliva is still hard, had to come back twice because of coffee stains	Yes, I'd continue to participate	Probably	>10 minutes	I donâ€™t feel safe working unless myself and all my coworkers to get regular COVID-19 testing
18-24 years old	Non-binary	White	Not Hispanic or Latino	White	White	Graduate/professional students	Yes	Apartment	4-5 people	I live with or care for someone over the age of 65,I live with someone who works or volunteers in at-home care at another home (e.g. nannying, elder care)	2-4 tests					Friend/coworker	I wanted to get regular testing for COVID-19,Fulfill travel requirements	Somewhat easy	No	100	100	100	10	100	100	100		>10 minutes							streamlined, stepwise process	saliva production	Yes, I'd continue to participate	Definitely	>10 minutes	Mine and my coworker's participation in COVID-19 testing doesn't affect how comfortable I am at work
25-34 years old	Woman	Black or African American	Not Hispanic or Latino	Black or African American	Black or African American	Academic faculty or staff	Yes	Co-operative housing		I live with someone who works in transportation (including 'gig economy' Uber/Lyft and food delivery)	2-4 tests					Innovative Genomics Institute website	I wanted to get regular testing for COVID-19,I wanted to contribute to COVID-19 research	Somewhat difficult	No	81	70	71	2	49	77	78	28	1-2 minutes							knowing that members of the campus were taking serious strides to protect our safety	scheduling	Yes, I'd continue to participate	Maybe	6-10 minutes	Mine and my coworker's participation in COVID-19 testing doesn't affect how comfortable I am at work	automatically sign participants up testing days. waiting for an email about when testing was available, then watching that calendar quickly fill up was annoying, and led to me getting tests irregularly. it would be best to have people fill out their general availability at the beginning, and the study coordinators schedule each participants testing days. participants could cancel or change the as…
25-34 years old	Woman	White	Not Hispanic or Latino	White	White	Postdocs	Yes	Apartment	None		5-8 tests	IGI FAST was better	About the same	About the same	About the same	UC Berkeley symptom screener survey response,Friend/coworker,Email	I wanted to get regular testing for COVID-19,I wanted to contribute to COVID-19 research	Somewhat easy	No	40	91	84		75	70	94		6-10 minutes	No	Yes	Yes	Yes	Yes	Yes	Convenient location	Scheduling - wish there were options before or after work	Yes, I'd continue to participate	Definitely	>10 minutes	I would prefer that myself and my coworkers to get regular COVID-19 testing	Make it convenient and make sure the test results come back quickly. Also make sure you're stocked up on pipette tips
25-34 years old	Woman	White	Not Hispanic or Latino	White	White	Graduate/professional students	Yes	Apartment	2-3 people		2-4 tests	IGI FAST was better	IGI FAST was better	Other test(s) were better	About the same	Friend/coworker,Other (specify)	I wanted to get regular testing for COVID-19,I wanted to contribute to COVID-19 research	Extremely easy	No	97	95	79	6	76	92	92	11	6-10 minutes	Yes	No	No	No	No	No	It always felt quick, easy, respectful, and friendly. Location was convenient for me.	Scheduling was a little difficult, didn't like that you had to wait til the end of the week to schedule your next test, I needed more frequent testing per my program's requirements	Yes, I'd continue to participate	Definitely not	6-10 minutes	I would prefer that myself and my coworkers to get regular COVID-19 testing	convenient location, easy scheduling, lots of appointment times, short waits, safe feeling testing site
35-44 years old	Woman	Unknown	Unknown	Unknown	Unknown	Postdocs	Yes	Apartment	1 person		5-8 tests					Other (specify)	I wanted to get regular testing for COVID-19,I wanted to contribute to COVID-19 research	Neither easy nor difficult	No	100	82	97		71	71	71		1-2 minutes	No	No	No	No	No	Yes	I was participating in a study to develop asymptomatic screening protocols	Several of the volunteers spoke to me like I'm stupid or a child. In one instance, the girl was playing on her phone and not paying attention while I was spitting, then snapped at me for proceeding with closing the lid after spitting, "you need to wait for me to tell you when to proceed to the next step!" Get off Instagram and pay attention then! I have experiments to do!	Maybe, I'm not sure	Definitely	6-10 minutes	Mine and my coworker's participation in COVID-19 testing doesn't affect how comfortable I am at work
35-44 years old	Woman	White	Not Hispanic or Latino	White	White	Academic faculty or staff	Yes	House	4-5 people	I live with or care for someone over the age of 65,I live with someone who works or volunteers in at-home care at another home (e.g. nannying, elder care),I live with or care for someone with another risk-factor for COVID-19 exposure or complications	5-8 tests	About the same	IGI FAST was better	About the same	About the same	Email	I wanted to get regular testing for COVID-19,I wanted to contribute to COVID-19 research	Somewhat easy	Yes	100	100	95		98	100	100		6-10 minutes	Yes	Yes	No	No	No	Yes	Access to regular testing and feeling like I contributed to science	Since we are commuting to campus for the test, and don't want to use public transit, a free 20 minute parking zone near the test site would have been very helpful	Yes, I'd continue to participate	Probably	>10 minutes	I would prefer that myself and my coworkers to get regular COVID-19 testing	Make asymptomatic testing widely available and easy to access. This is the only way we can reasonably guarantee safely bringing people back to campus.
25-34 years old	Woman	Korean,Other Latina/Latino or Spanish origin	Hispanic or Latino	Asian	Asian	Postdocs	Yes	Apartment	4-5 people	I live with or care for someone over the age of 65,I live with or care for someone with another risk-factor for COVID-19 exposure or complications	5-8 tests	Other test(s) were better	IGI FAST was better	About the same	About the same	Friend/coworker,Email	I wanted to get regular testing for COVID-19,I wanted to contribute to COVID-19 research	Extremely easy	No	99	95	96		94	95	95		3-5 minutes	Yes	Yes	No	No	No	Yes	Convenient	Slow result return	Yes, I'd continue to participate	Probably	6-10 minutes	I would prefer that myself and my coworkers to get regular COVID-19 testing	Have rapid testing
25-34 years old	Woman	White	Not Hispanic or Latino	White	White	Graduate/professional students	Yes	Co-operative housing			5-8 tests					UC Berkeley symptom screener survey response,Other UC Berkeley website	I wanted to get regular testing for COVID-19	Somewhat easy	No	100	100	100		100	87	100	20	6-10 minutes							accessible	slow result turnover, up to 7days	Yes, I'd continue to participate	Probably	6-10 minutes	I would prefer that myself and my coworkers to get regular COVID-19 testing	Expand even more the number of people being tested, maybe more email advertising and strong recommendation. But then rapid result turnover of 1-2days are necessary reduce the spread
25-34 years old	Man	Other	Not Hispanic or Latino	Unknown	Unknown	Graduate/professional students	Yes	House	2-3 people	I live with or care for someone with another risk-factor for COVID-19 exposure or complications	>8 tests					Friend/coworker	I wanted to get regular testing for COVID-19	Neither easy nor difficult	Yes	50		50		100				>10 minutes							knowing I didn't have corona	slow results	Yes, I'd continue to participate	Maybe	>10 minutes	I donâ€™t feel safe working unless myself and all my coworkers to get regular COVID-19 testing	More space between booths, higher frequency of available tests. Also stay open later
45-54 years old	Man	White	Not Hispanic or Latino	White	White	Academic faculty or staff	Yes	House	2-3 people	I live with or care for children going to school/childcare	5-8 tests					Don't know/don't remember	I wanted to get regular testing for COVID-19,I wanted to contribute to COVID-19 research	Neither easy nor difficult	No	100		100		100	100	100		3-5 minutes							NA	slow results	Yes, I'd continue to participate	Probably not	6-10 minutes	I would prefer that myself and my coworkers to get regular COVID-19 testing
18-24 years old	Man	Unknown	Unknown	Unknown	Unknown	Graduate/professional students	Yes	Apartment	2-3 people		2-4 tests	Other test(s) were better	IGI FAST was better	IGI FAST was better	About the same	UC Berkeley symptom screener survey response	I wanted to get regular testing for COVID-19,I wanted to contribute to COVID-19 research	Extremely easy	No	50	80	80		90	90	100	50	3-5 minutes	Yes						dont need to go deep into the nose, on campus anyway, always appointments available	slow results turnaround, uncertainty in the results of the test as they are experimental still	Yes, I'd continue to participate	Probably	>10 minutes	I would prefer that myself and my coworkers to get regular COVID-19 testing
35-44 years old	Man	White	Not Hispanic or Latino	White	White	Non-academic staff	Yes	House	2-3 people		5-8 tests					Other (specify)	I wanted to get regular testing for COVID-19,I wanted to contribute to COVID-19 research	Somewhat easy	No	73	82	78	19	81	87	87	12	6-10 minutes							Easy access and availability.	Slow results. Early insufficient results. Pause in the program.	Yes, I'd continue to participate	Definitely	6-10 minutes	I would prefer that myself and my coworkers to get regular COVID-19 testing
25-34 years old	Woman	White	Not Hispanic or Latino	White	White	Graduate/professional students	Yes	Apartment	2-3 people		5-8 tests	IGI FAST was better	IGI FAST was better	IGI FAST was better	About the same	Don't know/don't remember	I wanted to get regular testing for COVID-19,I wanted to contribute to COVID-19 research,Encouragement from friends/housemates/coworkers	Extremely easy	No	94	98	98		90	91	93		3-5 minutes	No	Yes	Yes	No	No	Yes	Close and convenient	Slow turn around	Maybe, I'm not sure	Definitely not	6-10 minutes	I would prefer that myself and my coworkers to get regular COVID-19 testing
25-34 years old	Woman	White	Not Hispanic or Latino	White	White	Postdocs	Yes	Apartment	1 person		2-4 tests					Innovative Genomics Institute website,Social media,Friend/coworker,Email	I wanted to get regular testing for COVID-19,I wanted to contribute to COVID-19 research	Neither easy nor difficult	No	87	100	99	20	100	100	100	16	>10 minutes							My labmates also got regularly screened, so it made me feel much safer at work.	Slow turn around times (happened only sometimes)	Maybe, I'm not sure	Definitely	6-10 minutes	I would prefer that myself and my coworkers to get regular COVID-19 testing	I liked IGI FAST because it was easy, accessible, and not confusing. I started at UC-Berkeley during the pandemic so I still don't know where most buildings on campus are, getting a map to my testing location was really helpful. Getting emails + texts was super useful as well.
25-34 years old	Man	Black or African American	Not Hispanic or Latino	Black or African American	Black or African American	Graduate/professional students	Not sure	House	2-3 people		5-8 tests	Other test(s) were better	About the same	IGI FAST was better	About the same	Social media,Family/household member	I wanted to get regular testing for COVID-19,I wanted to contribute to COVID-19 research,Fulfill travel requirements,Encouragement from friends/housemates/coworkers	Extremely easy	No	94	92	94	12	92	94	96	8		No	Yes	Yes				on campus..close proximity	Slow turnaround time for results	Yes, I'd continue to participate	Definitely
45-54 years old	Woman	Filipino	Not Hispanic or Latino	Asian	Asian	Non-academic staff	No	House	4-5 people	I live with or care for children going to school/childcare	2-4 tests	IGI FAST was better	IGI FAST was better	IGI FAST was better	IGI FAST was better	UC Berkeley symptom screener survey response	I wanted to get regular testing for COVID-19,I wanted to contribute to COVID-19 research,I was worried I was exposed to COVID-19	Somewhat difficult	No	91	95	100		100	100	100	0		Yes	Yes	Yes	No	No	No	Non-invasive; convenient that it's on campus	So many stations.	Yes, I'd continue to participate	Definitely			Be patient, and plan in advance to schedule an appointment.
25-34 years old	Man	Chinese,Native Hawaiian,White	Not Hispanic or Latino	Asian + Native Hawaiian or Other Pacific Islander + White	Multiple categories reported	Graduate/professional students	Yes	Apartment	1 person		2-4 tests	About the same	IGI FAST was better	IGI FAST was better	About the same	Walked by testing site,Friend/coworker,Email	I wanted to get regular testing for COVID-19,I wanted to contribute to COVID-19 research,Encouragement from friends/housemates/coworkers	Somewhat easy	Yes	85	100	100	5	80	80	90	10	1-2 minutes	Yes	No	Yes	No	No	Yes	Accessibility, comfort of test	Some appointment time shortages	Yes, I'd continue to participate	Definitely	6-10 minutes	I donâ€™t feel safe working unless myself and all my coworkers to get regular COVID-19 testing
65+ years old	Man	White	Not Hispanic or Latino	White	White	Academic faculty or staff	Yes	House	2-3 people	I live with or care for someone over the age of 65	5-8 tests					UC Berkeley symptom screener survey response,Innovative Genomics Institute website,Email	I wanted to get regular testing for COVID-19,I wanted to contribute to COVID-19 research	Extremely easy	No	90	100	80		100	90	90		3-5 minutes							Fast, easy, simple, professional, safe	Some results took 5 days; others only 2; program suspended once, then terminated	Yes, I'd continue to participate	Definitely	6-10 minutes	I would prefer that myself and my coworkers to get regular COVID-19 testing	Study the UCB program and its logistics
25-34 years old	Man	Other Latina/Latino or Spanish origin	Hispanic or Latino	Unknown	Unknown	Graduate/professional students	Yes	Apartment			2-4 tests	Other test(s) were better	IGI FAST was better	IGI FAST was better	About the same	UC Berkeley symptom screener survey response,Friend/coworker	I wanted to get regular testing for COVID-19	Somewhat easy	No	94	95	95		95	94	95	6	3-5 minutes	No	Yes				Yes	Easy, fast and it does hurt	Some results took a long time	Maybe, I'm not sure	Definitely	>10 minutes	I would prefer that myself and my coworkers to get regular COVID-19 testing	Make it mandatory
35-44 years old	Woman	White	Not Hispanic or Latino	White	White	Postdocs	Yes	Apartment	None		5-8 tests					Other (specify)	I wanted to contribute to COVID-19 research	Neither easy nor difficult	No	91	89	70	0	93	92	94	0	3-5 minutes							The kiosk is easy	Sometimes getting an appointment that fit with my schedule	Yes, I'd continue to participate	Definitely	3-5 minutes	Mine and my coworker's participation in COVID-19 testing doesn't affect how comfortable I am at work
25-34 years old	Woman	White,Other	Not Hispanic or Latino	White	White	Graduate/professional students	Yes	Apartment	1 person		2-4 tests	IGI FAST was better	IGI FAST was better	IGI FAST was better	IGI FAST was better	Friend/coworker,Email	I wanted to get regular testing for COVID-19,I wanted to contribute to COVID-19 research	Somewhat easy	No	100	100	62		100	100	100	22	>10 minutes	Yes	No	No	No	No	No	Scheduling tests and how "FAST"! it was to get tested and receive results!	Sometimes getting to campus	Yes, I'd continue to participate	Maybe	>10 minutes	I donâ€™t feel safe working unless myself and all my coworkers to get regular COVID-19 testing	The self-scheduling online for appointments feels crucial both for efficacy of continued participation / accountability and for ensuring short wait times.
18-24 years old	Man	White	Not Hispanic or Latino	White	White	Graduate/professional students	Yes	Apartment	2-3 people		>8 tests					UC Berkeley symptom screener survey response,University Health Services website,Other UC Berkeley website	I wanted to get regular testing for COVID-19,I wanted to contribute to COVID-19 research	Somewhat easy	No	100	100	99		99	99	100		3-5 minutes							very easy, relatively quick results	sometimes hard to produce enough spit	Yes, I'd continue to participate	Probably	6-10 minutes	Mine and my coworker's participation in COVID-19 testing doesn't affect how comfortable I am at work
65+ years old	Woman	White,Other	Not Hispanic or Latino	White	White	Academic faculty or staff	Yes	Apartment	2-3 people	I live with someone who works or volunteers in the food service industry	5-8 tests	Other test(s) were better	IGI FAST was better	About the same	IGI FAST was better	UC Berkeley symptom screener survey response	I wanted to get regular testing for COVID-19,I wanted to contribute to COVID-19 research,Encouragement from friends/housemates/coworkers	Somewhat difficult	Yes	80	87	89		95	95	95		6-10 minutes		Yes					it took place outside; no irritation to nose	sometimes hard to provide enough saliva; sometimes not clearly visible but easier with time	Yes, I'd continue to participate	Probably	6-10 minutes	I would prefer that myself and my coworkers to get regular COVID-19 testing
25-34 years old	Woman	White	Not Hispanic or Latino	White	White	Graduate/professional students	Yes	Apartment	1 person		2-4 tests	IGI FAST was better	IGI FAST was better	IGI FAST was better	About the same	Innovative Genomics Institute website,Friend/coworker,Email	I wanted to get regular testing for COVID-19,I wanted to contribute to COVID-19 research,I was worried I was exposed to COVID-19	Extremely easy	No	95	100	92	12	88	96	100	3	3-5 minutes	Yes	No	Yes	No	No	Yes	Loved the social distancing, easy process, very quick, and most important painless. Oral swans are terrible for me given my anxiety and gag reflex.	Sometimes I expected the result faster than it came, or wasnâ€™t sure when Iâ€™d hear back.	Yes, I'd continue to participate	Probably not	6-10 minutes	I would prefer that myself and my coworkers to get regular COVID-19 testing	The automatic reminder texts and emails, and easy scanning of barcodes was amazing! The ease of access to the testing site and ease of accessing results was also a huge bonus and made me more likely to get testing.
35-44 years old	Woman	Korean	Not Hispanic or Latino	Asian	Asian	Academic faculty or staff	Yes	House	2-3 people	I live with or care for children going to school/childcare,I live with someone who works or volunteers in at-home care at another home (e.g. nannying, elder care)	>8 tests					UC Berkeley symptom screener survey response,Innovative Genomics Institute website,Friend/coworker,Email	I wanted to get regular testing for COVID-19,Requirement of my employer	Extremely easy	Yes	100	100	100		100	100	100		1-2 minutes							Convenient, easy to get routine testings done	Sometimes I have to walk 15 min to get to test site, if the testing was not available near my work	Yes, I'd continue to participate	Maybe	3-5 minutes	I donâ€™t feel safe working unless myself and all my coworkers to get regular COVID-19 testing
45-54 years old	Man	White	Not Hispanic or Latino	White	White	Non-academic staff	Yes	Apartment	2-3 people	I live with or care for children going to school/childcare,I live with or care for someone with another risk-factor for COVID-19 exposure or complications	5-8 tests	About the same	About the same	About the same	About the same	Friend/coworker,Email	I wanted to get regular testing for COVID-19,I wanted to contribute to COVID-19 research	Somewhat easy	No	100	100	100		100	100	100		3-5 minutes	Yes				Yes		Quick and easy	Sometimes is was hard to fill the tube	Yes, I'd continue to participate	Probably	>10 minutes	I would prefer that myself and my coworkers to get regular COVID-19 testing
35-44 years old	Woman	White	Not Hispanic or Latino	White	White	Academic faculty or staff	Yes	House	4-5 people		5-8 tests	About the same	IGI FAST was better	IGI FAST was better	About the same	Friend/coworker	I wanted to get regular testing for COVID-19,I wanted to contribute to COVID-19 research	Neither easy nor difficult	No	69	69	96	12	95	90	92	13	1-2 minutes	Yes	Yes	Yes	No	No	Yes	It was very convenient	Sometimes it took awahile for results	Yes, I'd continue to participate	Definitely	6-10 minutes	I would prefer that myself and my coworkers to get regular COVID-19 testing
45-54 years old	Woman	White	Not Hispanic or Latino	White	White	Academic faculty or staff	Yes	House	2-3 people	I live with or care for children going to school/childcare,I live with or care for someone with another risk-factor for COVID-19 exposure or complications	>8 tests					UC Berkeley symptom screener survey response,Friend/coworker	I wanted to get regular testing for COVID-19,I wanted to contribute to COVID-19 research,I was worried I had COVID-19 symptoms,Encouragement from friends/housemates/coworkers	Somewhat difficult	Yes	37	99	87		89	88	99	16	6-10 minutes							Friendly people usually, I liked walking up the hill, overall easy to do the test and made me feel better about coming to csmpus	Sometimes it was very difficult to produce enough spit	Yes, I'd continue to participate	Probably not	6-10 minutes	I would prefer that myself and my coworkers to get regular COVID-19 testing	Encourage everyone on campus to get testing every two weeks (possibly require for all paid employees).
25-34 years old	Woman	White	Not Hispanic or Latino	White	White	Postdocs	Yes	House	2-3 people		2-4 tests	About the same	IGI FAST was better	IGI FAST was better	About the same	UC Berkeley symptom screener survey response,University Health Services website,Other (specify)	I wanted to get regular testing for COVID-19,I wanted to contribute to COVID-19 research	Extremely easy	No	100	100	100	5	100	100	100	4	3-5 minutes	No	Yes	Yes	No	No	Yes	how easy it was to submit a sample	sometimes long waiting times, if there weren't a lot of volunteers. This was the most frustrating, but since the whole experience was extremely pleasant, it wasn't even that frustrating.	Maybe, I'm not sure	Probably	6-10 minutes	I donâ€™t feel safe working unless myself and all my coworkers to get regular COVID-19 testing
18-24 years old	Woman	White	Not Hispanic or Latino	White	White	Graduate/professional students	Yes	Apartment	1 person		>8 tests	About the same	IGI FAST was better	IGI FAST was better	About the same	Innovative Genomics Institute website,Email	I wanted to get regular testing for COVID-19,I wanted to contribute to COVID-19 research	Neither easy nor difficult	No	100	84	84	0	86	100	100	10	1-2 minutes	Yes	Yes	Yes	No	No	Yes	Was super close to my work!	Sometimes my mouth was dry and it was hard to get saliva.	Yes, I'd continue to participate	Definitely not	3-5 minutes	I donâ€™t feel safe working unless myself and all my coworkers to get regular COVID-19 testing	Please have more locations!
25-34 years old	Woman	White	Not Hispanic or Latino	White	White	Graduate/professional students	Yes	Apartment	2-3 people		5-8 tests					Email	I wanted to get regular testing for COVID-19,I wanted to contribute to COVID-19 research	Somewhat easy	Yes	97	97	99	68	82	100	99	50	6-10 minutes							routing through stations	sometimes online scheduling	Yes, I'd continue to participate	Maybe	6-10 minutes	I would prefer that myself and my coworkers to get regular COVID-19 testing
18-24 years old	Woman	Chinese	Not Hispanic or Latino	Asian	Asian	Undergraduate students	No	Apartment	None		5-8 tests	About the same	IGI FAST was better	IGI FAST was better	About the same	Email	I wanted to get regular testing for COVID-19,I wanted to contribute to COVID-19 research	Somewhat easy	Yes	95	100	100	0	100	100	100	32		No	Yes	Yes	No	No	Yes	The testing site is really close to my apartment and the steps were easy.	Sometimes producing saliva could be diffifult.	Maybe, I'm not sure	Definitely
18-24 years old	Man	Asian Indian	Not Hispanic or Latino	Asian	Asian	Graduate/professional students	No	Apartment	1 person		5-8 tests	Other test(s) were better	IGI FAST was better	IGI FAST was better	About the same	Friend/coworker	I wanted to get regular testing for COVID-19	Somewhat easy	No	80	100	100		100	100	100	10		No	Yes	Yes	No	No	Yes	convenient regular testing made me feel a lot safer	sometimes results took up to 4 days; would be nice to get it down to 48 hours.	Yes, I'd continue to participate	Definitely not
45-54 years old	Woman	White	Not Hispanic or Latino	White	White	Academic faculty or staff	Yes	House	2-3 people		5-8 tests					Innovative Genomics Institute website,Email	I wanted to get regular testing for COVID-19,I wanted to contribute to COVID-19 research	Somewhat easy	Yes	100	100	99		100	99	99		1-2 minutes							consistency, never long lines once the system got rolling, conveniently close to my lab on campus	sometimes saliva was slow, but I wouldn't call it frustrating	Yes, I'd continue to participate	Definitely	>10 minutes	I would prefer that myself and my coworkers to get regular COVID-19 testing	fast turnaround comparable to IGI FAST
25-34 years old	Woman	White	Not Hispanic or Latino	White	White	Postdocs	Yes	Apartment	1 person		>8 tests	About the same	IGI FAST was better	IGI FAST was better	About the same	UC Berkeley symptom screener survey response,Email	I wanted to get regular testing for COVID-19	Extremely easy	No	91	93	95		93	93	94	13	1-2 minutes	No	Yes					getting results	sometimes slow turnaround time	Yes, I'd continue to participate	Definitely not	3-5 minutes	I would prefer that myself and my coworkers to get regular COVID-19 testing
18-24 years old	Man	White	Not Hispanic or Latino	White	White	Undergraduate students	Yes	Apartment	2-3 people		5-8 tests					UC Berkeley symptom screener survey response,Email	I wanted to get regular testing for COVID-19,I wanted to contribute to COVID-19 research	Somewhat easy	No	85	85	85	15	60	100	100	15	6-10 minutes							The response time to getting tested, and how quick it was to get tested was awesome!	Sometimes spitting was difficult but nothing else was really "frustrating"	Yes, I'd continue to participate	Maybe	6-10 minutes	I donâ€™t feel safe working unless myself and all my coworkers to get regular COVID-19 testing	I think I would focus on accessibility, meaning make it free and encourage people to get regular testing. Those were massive incentives for me to participate in the study.
25-34 years old	Woman	White	Not Hispanic or Latino	White	White	Graduate/professional students	Yes	Apartment	2-3 people		>8 tests	About the same	IGI FAST was better	IGI FAST was better	About the same	UC Berkeley symptom screener survey response,University Health Services website,Walked by testing site,Friend/coworker	I wanted to get regular testing for COVID-19	Neither easy nor difficult	No	71	55	69	18	85	88	91	50	3-5 minutes	Yes	No	No	No	No	No	Many of my friends/colleagues were involved with collecting/testing samples.	Sometimes test results were inconsistent in timing (took longer than usual)	Yes, I'd continue to participate	Definitely	6-10 minutes	I donâ€™t feel safe working unless myself and all my coworkers to get regular COVID-19 testing
25-34 years old	Woman	White	Not Hispanic or Latino	White	White	Graduate/professional students	Yes	Apartment			>8 tests					Email	I wanted to get regular testing for COVID-19,I wanted to contribute to COVID-19 research,I was worried I was exposed to COVID-19	Somewhat easy	Yes	100	100	85		100	100	100	9	3-5 minutes							Always knew what to expect; great consistency between all people at the testing station	Sometimes test results were slow	Yes, I'd continue to participate	Probably	6-10 minutes	I donâ€™t feel safe working unless myself and all my coworkers to get regular COVID-19 testing
18-24 years old	Woman	White	Not Hispanic or Latino	White	White	Undergraduate students	No	Apartment	2-3 people	I live with or care for someone with another risk-factor for COVID-19 exposure or complications	5-8 tests	IGI FAST was better	IGI FAST was better	About the same	About the same	Email	I wanted to get regular testing for COVID-19,I wanted to contribute to COVID-19 research	Neither easy nor difficult	Yes	100	100	90	73	100	100	100	17		No	No	No	No	No	Yes	it was simple and fast	sometimes the instructions weren't presented clearly - got better later on though	Yes, I'd continue to participate	Probably			Make the locations easily accessible based on the most common living situations of students. For example, Memorial stadium makes sense if the focus is on testing Greek life students and athletes, but it is pretty far from the majority of the student population at Cal, especially since so many students live off-campus
35-44 years old	Woman	Korean	Not Hispanic or Latino	Asian	Asian	NA	No	House	4-5 people		2-4 tests	About the same	IGI FAST was better	IGI FAST was better	About the same	Email	I wanted to get regular testing for COVID-19,I wanted to contribute to COVID-19 research	Extremely easy	No	100	100	100		100	100	90			Yes	Yes				Yes	It was a quick and simple procedure to follow.	Sometimes the people at the site seemed particular and not very friendly.	Yes, I'd continue to participate	Definitely
25-34 years old	Woman	White	Not Hispanic or Latino	White	White	Graduate/professional students	Yes	Apartment	2-3 people		2-4 tests	IGI FAST was better	IGI FAST was better	IGI FAST was better	About the same	UC Berkeley symptom screener survey response,University Health Services website,Innovative Genomics Institute website,Other UC Berkeley website,Walked by testing site,Friend/coworker,Email	I wanted to get regular testing for COVID-19,I wanted to contribute to COVID-19 research	Extremely easy	Yes	100	100	100	10	90	95	100	3	1-2 minutes	No	No	No	No	No	Yes	Most enjoyable: I saw some of my colleagues working the booths.	Sometimes the results never came due to loss of supplies (so it goes).	Yes, I'd continue to participate	Probably	6-10 minutes	I would prefer that myself and my coworkers to get regular COVID-19 testing
25-34 years old	Woman	White	Not Hispanic or Latino	White	White	Graduate/professional students	Yes	House	1 person		5-8 tests					Email	I wanted to get regular testing for COVID-19,I wanted to contribute to COVID-19 research	Neither easy nor difficult	No	82	14	100	18	84	85	86		3-5 minutes							How easy it was to sign up for an appointment and how close it was to my building. I enjoyed knowing I was contributing to research too	Sometimes the results too longer than expected and I preferred to get tested every week which wasnâ€™t always possible	Yes, I'd continue to participate	Definitely	3-5 minutes	I would prefer that myself and my coworkers to get regular COVID-19 testing	Easier/faster way to take sample
45-54 years old	Man	White	Not Hispanic or Latino	White	White	Academic faculty or staff	Yes	House	4-5 people	I live with or care for children going to school/childcare	>8 tests	About the same	About the same	About the same	About the same	UC Berkeley symptom screener survey response	I wanted to get regular testing for COVID-19,I wanted to contribute to COVID-19 research	Somewhat difficult	No	88	94	91		95	97	93		6-10 minutes	Yes	Yes	No	No	No	No	Getting a coffee afterwards at bluebottle	Sometimes the test results would take longer than I expected.	Yes, I'd continue to participate	Definitely	>10 minutes	I would prefer that myself and my coworkers to get regular COVID-19 testing
25-34 years old	Man	Black or African American,Japanese	Not Hispanic or Latino	Asian + Black or African American	Multiple categories reported	Graduate/professional students	Yes	House	1 person		5-8 tests	IGI FAST was better	IGI FAST was better	IGI FAST was better	About the same	Don't know/don't remember	I wanted to get regular testing for COVID-19,I wanted to contribute to COVID-19 research	Extremely easy	No	100	100	100		100	100	100		1-2 minutes	Yes		Yes			Yes	Convenient testing sites, ease of testing (saliva vs swabs), relatively fast turnaround time	Sometimes the turnaround time was 4-5 days	Yes, I'd continue to participate	Definitely not	3-5 minutes	I would prefer that myself and my coworkers to get regular COVID-19 testing	Increase the speed of turnaround time, and potentially offer more frequent testing
45-54 years old	Woman	Filipino,Mexican, Mexican American, or Chicana/Chicano	Hispanic or Latino	Asian	Asian	Academic faculty or staff	Yes	House	1 person		5-8 tests	Other test(s) were better	IGI FAST was better	About the same	IGI FAST was better	UC Berkeley symptom screener survey response,Innovative Genomics Institute website,Other UC Berkeley website,Friend/coworker	I wanted to get regular testing for COVID-19,I wanted to contribute to COVID-19 research	Extremely easy	Yes	95	100	95	0	90	100	100	0	3-5 minutes	No	No	Yes	No	No	Yes	proximity to the lab	sometimes there was a line and there were often extra people around not really doing much	Yes, I'd continue to participate	Maybe	6-10 minutes	I would prefer that myself and my coworkers to get regular COVID-19 testing	better spacing of appointments to avoid lines and fewer workers standing around
25-34 years old	Man	Chinese	Not Hispanic or Latino	Asian	Asian	Postdocs	Yes	Apartment	2-3 people		>8 tests	About the same	About the same	IGI FAST was better	About the same	UC Berkeley symptom screener survey response,Email	I wanted to get regular testing for COVID-19,I wanted to contribute to COVID-19 research	Somewhat easy	No	71	58	90	15	72	60	80	55	1-2 minutes	Yes	Yes	No	No	No	Yes	It's easy to get	Sometimes, it took a long time to get the results, and I feel nerves on my results	Yes, I'd continue to participate	Probably	3-5 minutes	I would prefer that myself and my coworkers to get regular COVID-19 testing	It would be better to have COVID-19 surveillance testing at campus and easy to get tested, like around lab/dorm/library.
18-24 years old	Woman	Chinese	Not Hispanic or Latino	Asian	Asian	Undergraduate students	Not sure	House	None	I live with or care for someone over the age of 65	1 test	About the same	About the same	IGI FAST was better	About the same	Friend/coworker	I wanted to get regular testing for COVID-19,I was worried I was exposed to COVID-19,Encouragement from friends/housemates/coworkers	Somewhat difficult		100	100	100		100	100	100	20		No	Yes	No	No	No	No	convenience	spitting	Yes, I'd continue to participate	Probably
65+ years old	Man	White	Not Hispanic or Latino	White	White	Academic faculty or staff	Not sure	House	2-3 people	I live with or care for someone over the age of 65	2-4 tests					Other UC Berkeley website,Email	I wanted to contribute to COVID-19 research	Somewhat difficult	No		63					100									nothing	spitting	No, I would not continue to participate	Probably
18-24 years old	Man	Puerto Rican	Hispanic or Latino	Unknown	Unknown	Non-academic staff	No	Apartment	2-3 people	I live with someone who works or volunteers in the food service industry,I live with or care for someone with another risk-factor for COVID-19 exposure or complications	2-4 tests					Social media,Email	I wanted to get regular testing for COVID-19,Encouragement from friends/housemates/coworkers,Pressure from family/friends/housemates	Somewhat difficult	Yes	93	100	100	93	100	100	100	20								Quick, accessible, and easy	Spitting and getting a clean spit too. Last time my saliva was too dark due to food I had earlier. I took extra precaution this time with no food and it helped me get a clean sample.	Yes, I'd continue to participate	Maybe			Make sure there is a central site or app that allows all members of the university community to access testing and that it is communicated across many channels how to access it.
18-24 years old	Woman	White	Not Hispanic or Latino	White	White	Undergraduate students	Not sure	Apartment	4-5 people	I live with someone who works in in-person retail or grocery stores	2-4 tests					University Health Services website	I wanted to get regular testing for COVID-19	Somewhat easy	No	83	75	83	30	75	85	81	22								How quick the whole process was -- no lines!	Spitting for that long	Yes, I'd continue to participate	Probably not
35-44 years old	Woman	White	Not Hispanic or Latino	White	White	Academic faculty or staff	Yes	Apartment	1 person		>8 tests	About the same	About the same	IGI FAST was better	About the same	Email	I wanted to get regular testing for COVID-19,I wanted to contribute to COVID-19 research	Neither easy nor difficult	Yes	83	62	89		92	83	92		3-5 minutes	Yes	No	No	No	No	Yes	Being able to walk to the testing site	Spitting in the tube to the exact height of the line.	Yes, I'd continue to participate	Definitely not	>10 minutes	I donâ€™t feel safe working unless myself and all my coworkers to get regular COVID-19 testing	Make the testing easy and frequent.
35-44 years old	Woman	White	Not Hispanic or Latino	White	White	Academic faculty or staff	Yes	Apartment	2-3 people	I live with or care for children going to school/childcare	2-4 tests	About the same				Email	I wanted to get regular testing for COVID-19	Somewhat difficult	No	10								3-5 minutes	No	Yes	Yes	No	No	No	Convenience	spitting into a tube	Yes, I'd continue to participate	Probably not	6-10 minutes	I would prefer that myself and my coworkers to get regular COVID-19 testing
25-34 years old	Woman	White	Not Hispanic or Latino	White	White	Graduate/professional students	No	Apartment	4-5 people		2-4 tests	About the same	About the same	About the same	About the same	Friend/coworker	I wanted to get regular testing for COVID-19,I wanted to contribute to COVID-19 research,I was worried I was exposed to COVID-19,I was worried I had COVID-19 symptoms	Somewhat easy	No	76	84	87	4	79	89	89			No	Yes	No	No	No	No	Lots of appointments available	Spitting into a tube	Yes, I'd continue to participate	Probably not
45-54 years old	Man	White	Not Hispanic or Latino	White	White	Non-academic staff	Yes	House	1 person		2-4 tests	About the same	IGI FAST was better	About the same	IGI FAST was better	Other UC Berkeley website	I wanted to get regular testing for COVID-19,I wanted to contribute to COVID-19 research	Somewhat difficult	No	74	89	74	31	73	63	70	60	>10 minutes	Yes	Yes	No	No	No	No	Convenient walk from home. Felt like I was doing something for science.	Spitting into a tube in front of a stranger.	Yes, I'd continue to participate	Definitely	6-10 minutes	I donâ€™t feel safe working unless myself and all my coworkers to get regular COVID-19 testing
35-44 years old	Man	Asian Indian	Not Hispanic or Latino	Asian	Asian	Postdocs	Yes	House	2-3 people	I live with or care for someone over the age of 65	2-4 tests	Other test(s) were better	IGI FAST was better	IGI FAST was better	IGI FAST was better	UC Berkeley symptom screener survey response,University Health Services website,Other UC Berkeley website	I wanted to get regular testing for COVID-19,I wanted to contribute to COVID-19 research	Neither easy nor difficult	Yes	92	72	100	0	79	100	99	0	3-5 minutes	Yes	Yes			Yes	Yes	Being in control of the sample giving process.	Spitting into a tube while someone is looking at you! After a few attempts, you do get used to the process and do not feel embarrassed.	Yes, I'd continue to participate	Definitely	6-10 minutes	I would prefer that myself and my coworkers to get regular COVID-19 testing
45-54 years old	Woman	Chinese	Not Hispanic or Latino	Asian	Asian	Non-academic staff	Yes	House	None		5-8 tests	About the same	IGI FAST was better	Other test(s) were better	IGI FAST was better	Innovative Genomics Institute website	I wanted to get regular testing for COVID-19,I wanted to contribute to COVID-19 research	Extremely easy	No	100	100	91	0	80	100	100	10	>10 minutes	Yes	Yes	Yes	No	No	Yes	saliva sample is easiest to give	spitting into test tube and not floor	Yes, I'd continue to participate	Definitely	>10 minutes	I would prefer that myself and my coworkers to get regular COVID-19 testing	Ensure it's easy to get to, with parking, etc
25-34 years old	Man	White,Other	Not Hispanic or Latino	White	White	Graduate/professional students	No	Co-operative housing			1 test	About the same	Other test(s) were better	About the same	About the same	UC Berkeley symptom screener survey response,Email	I wanted to contribute to COVID-19 research	Somewhat difficult		80	30	50	20	90	100	100	80		No	Yes	Yes	No	No	Yes	Staff was extremely nice, and it was nice to contribute to "cutting-edge" research.	Spitting so much for so long was quite gross. I prefer the nasal swab.	Yes, I'd continue to participate	Probably not
25-34 years old	Man	Other Latina/Latino or Spanish origin	Hispanic or Latino	Unknown	Unknown	Graduate/professional students	Not sure	Apartment			1 test	IGI FAST was better	IGI FAST was better	IGI FAST was better	IGI FAST was better	Friend/coworker	I wanted to get regular testing for COVID-19	Somewhat difficult		90	90	90		90	91	91			Yes	Yes	No	No	No	Yes	NA	Spitting the right amount	Yes, I'd continue to participate	Definitely
25-34 years old	Woman	Mexican, Mexican American, or Chicana/Chicano	Hispanic or Latino	Unknown	Unknown	Graduate/professional students	No	Apartment	2-3 people		1 test	IGI FAST was better	IGI FAST was better	IGI FAST was better	IGI FAST was better	Don't know/don't remember	I wanted to get regular testing for COVID-19,I wanted to contribute to COVID-19 research	Neither easy nor difficult		91	100	100	15	92	94	100	33		Yes	Yes	Yes				NO HORRIBLE NOSE POKE	SPITTING WAS KIND OF EMBARRASSING AND HARD BUT WAY PREFERRABLE	Yes, I'd continue to participate	Definitely not
25-34 years old	Woman	White	Not Hispanic or Latino	White	White	Graduate/professional students	Yes	Apartment	1 person		5-8 tests	About the same	IGI FAST was better	About the same	IGI FAST was better	Other UC Berkeley website,Email	I wanted to get regular testing for COVID-19,I wanted to contribute to COVID-19 research	Neither easy nor difficult	Yes	60	100	60	0	100	100	100	0	3-5 minutes	No	Yes	No	No	No	No	ease of scheduling and changing appointments	start time - wish it had appointments earlier in the day (starting like 8:30)	Yes, I'd continue to participate	Maybe	6-10 minutes	I would prefer that myself and my coworkers to get regular COVID-19 testing	start earlier in the day, allow walk ups
18-24 years old	Woman	Mexican, Mexican American, or Chicana/Chicano,White	Hispanic or Latino	White	White	Graduate/professional students	Yes	Apartment	2-3 people		2-4 tests	About the same	IGI FAST was better	IGI FAST was better	About the same	University Health Services website,Walked by testing site,Friend/coworker,Family/household member,Email	I wanted to get regular testing for COVID-19,I wanted to contribute to COVID-19 research,Encouragement from friends/housemates/coworkers	Somewhat difficult	Yes	81	100	73	15	86	80	85	8	6-10 minutes	Yes	Yes	No	No	No	Yes	outdoors, feels safe, close-ish to lab, lots of timeslots available, relatively reasonable turnaround time	students on their phones: today I was standing in front of my student support/staff to have her walk me through the process and had to say "excuse me" loudly a few times. But I get it: it's boring waiting for someone to come and spit:)	Yes, I'd continue to participate	Probably	6-10 minutes	I would prefer that myself and my coworkers to get regular COVID-19 testing	outdoors! friendly staff! one place (website) to keep all info on options different folks (undergrads/grad students/faculty/staff) have to get tested and what criteria
18-24 years old	Woman	White,Other	Not Hispanic or Latino	White	White	Undergraduate students	No	Apartment	2-3 people	I live with someone who works in day cares or schools	2-4 tests	IGI FAST was better	IGI FAST was better	IGI FAST was better	Other test(s) were better	University Health Services website	I wanted to get regular testing for COVID-19,I was worried I was exposed to COVID-19	Somewhat easy	No	90	100	100	10	100	65	90	0		Yes	No	Yes	No	No	No	Convenient testing process and scheduling	Sufficient saliva production	Yes, I'd continue to participate	Maybe
18-24 years old	Man	White	Not Hispanic or Latino	White	White	Undergraduate students	Yes	Dormitory			5-8 tests					Friend/coworker	I wanted to get regular testing for COVID-19	Extremely easy	No	100	100	100	0	100	100	100	0	1-2 minutes							Much more comfortable test compared to the UHS testing	Supply chain issues and now shutting down	No, I would not continue to participate	Probably	3-5 minutes	Mine and my coworker's participation in COVID-19 testing doesn't affect how comfortable I am at work
45-54 years old	Woman	White	Not Hispanic or Latino	White	White	Academic faculty or staff	Yes	House	4-5 people	I live with or care for children going to school/childcare	5-8 tests	About the same	IGI FAST was better	IGI FAST was better	About the same	UC Berkeley symptom screener survey response,Email	I wanted to get regular testing for COVID-19,I wanted to contribute to COVID-19 research	Neither easy nor difficult	Yes	80		100		100	100	100		1-2 minutes	Yes	No	No	No	No	Yes	right next to work, easy scheduling	takes a while to collect enough saliva	Yes, I'd continue to participate	Probably	6-10 minutes	I would prefer that myself and my coworkers to get regular COVID-19 testing
25-34 years old	Man	White	Not Hispanic or Latino	White	White	Graduate/professional students	Yes	Apartment			2-4 tests	About the same	About the same	About the same	About the same	UC Berkeley symptom screener survey response,University Health Services website,Email	I wanted to get regular testing for COVID-19,I wanted to contribute to COVID-19 research,Encouragement from friends/housemates/coworkers	Somewhat difficult	No	72	85	64	23	83	81	82	28	>10 minutes	Yes	No	Yes	No	No	Yes	NA	Takes a while to fill the tube	Yes, I'd continue to participate	Maybe	6-10 minutes	I donâ€™t feel safe working unless myself and all my coworkers to get regular COVID-19 testing
55-64 years old	Woman	White	Not Hispanic or Latino	White	White	Non-academic staff	Yes	Apartment	6-10 people		5-8 tests	About the same	About the same	About the same	About the same	UC Berkeley symptom screener survey response	I wanted to contribute to COVID-19 research	Somewhat difficult	Yes	90	100	100	0	100	100	100	0	6-10 minutes	No	Yes	No	No	No	No	excellent organization	takes me too long to produce enough saliva	Yes, I'd continue to participate	Definitely not	6-10 minutes	I would prefer that myself and my coworkers to get regular COVID-19 testing	Offer multiple testing sites; very easy online appointments (not so easy via eTang); self administered nasal swab
18-24 years old	Non-binary	White	Not Hispanic or Latino	White	White	Graduate/professional students	Yes	House	2-3 people		5-8 tests					Other (specify)	I wanted to get regular testing for COVID-19	Somewhat easy	No	81	94	88	28	86	67	87	42	6-10 minutes							Felt very safe because it was outside and never crowded	Taking my mask on and off without letting it contact anything, while holding onto the testing tube. But that's a pretty minor inconvenience.	Yes, I'd continue to participate	Probably	6-10 minutes	I would prefer that myself and my coworkers to get regular COVID-19 testing	provide regular, automatic reminders to schedule your next test
65+ years old	Man	White	Not Hispanic or Latino	White	White	Academic faculty or staff	Yes	House	1 person		5-8 tests					Email	I wanted to get regular testing for COVID-19,I wanted to contribute to COVID-19 research	Extremely easy	Yes	100	100	100	69	100	55	100	0	3-5 minutes							availabiity	talking through a mask	Yes, I'd continue to participate	Definitely	6-10 minutes	I donâ€™t feel safe working unless myself and all my coworkers to get regular COVID-19 testing	do it
25-34 years old	Woman	White	Not Hispanic or Latino	White	White	Postdocs	Yes	Apartment	1 person		5-8 tests	IGI FAST was better	IGI FAST was better	IGI FAST was better	About the same	Innovative Genomics Institute website,Friend/coworker	I wanted to get regular testing for COVID-19,I wanted to contribute to COVID-19 research	Somewhat difficult	Yes	100	100	100		100	100	100		6-10 minutes	No	Yes	Yes	No	No	Yes	convenient, not painful	TAT	Maybe, I'm not sure	Probably not	>10 minutes	I donâ€™t feel safe working unless myself and all my coworkers to get regular COVID-19 testing	emphasize frequent testing and rapid TAT over test sensitivity
18-24 years old	NA	White	Not Hispanic or Latino	White	White	Undergraduate students	No	Not stated			2-4 tests	Other test(s) were better	IGI FAST was better	About the same	About the same	UC Berkeley symptom screener survey response,Family/household member	I wanted to get regular testing for COVID-19,I was worried I was exposed to COVID-19,Encouragement from friends/housemates/coworkers,Pressure from family/friends/housemates	Somewhat easy	Yes	69	83	71	10	95	93	94	32		Yes						Not having a stick jammed up my nose, free stickers	Test result turn around was a tad long	Yes, I'd continue to participate	Definitely			Fast results and peer pressure are key
45-54 years old	Man	White	Not Hispanic or Latino	White	White	Academic faculty or staff	Yes	House	1 person		5-8 tests					Email	I wanted to get regular testing for COVID-19,I wanted to contribute to COVID-19 research	Extremely easy	No	100	100	80		100	100	100	1	3-5 minutes							Simple, organized, fast	Test results were sometimes slow to come	Yes, I'd continue to participate	Probably	>10 minutes	I would prefer that myself and my coworkers to get regular COVID-19 testing
55-64 years old	Woman	White	Not Hispanic or Latino	White	White	Non-academic staff	No	House	4-5 people	I live with or care for someone over the age of 65	2-4 tests	IGI FAST was better	IGI FAST was better	IGI FAST was better	About the same	University Health Services website	I wanted to get regular testing for COVID-19,I wanted to contribute to COVID-19 research	Somewhat easy	No	95	100	68	45	100	36	100			Yes	No	Yes			Yes	Website and scheduling, reminders were great	Testing at West side location was very hard at timefor me to hear instructions as it was a low concrete cieling with lots of folks talking loudly near byceiling	Yes, I'd continue to participate	Definitely
55-64 years old	Man	White	Not Hispanic or Latino	White	White	Non-academic staff	Yes	House	2-3 people	I live with someone who works in in-person retail or grocery stores,I live with someone who works or volunteers in at-home care at another home (e.g. nannying, elder care),I live with or care for someone with another risk-factor for COVID-19 exposure or complications	2-4 tests					Email	I wanted to get regular testing for COVID-19,I wanted to contribute to COVID-19 research	Somewhat easy	No	85	88	88	3	72	82	85	1	>10 minutes							No nostril swab! Quick testing time.	Testing location at Latimer wasn't close to my office. First results were routed to spam folder despite coming from Berkeley email address.	Yes, I'd continue to participate	Probably not	>10 minutes	I would prefer that myself and my coworkers to get regular COVID-19 testing
45-54 years old	Woman	Chinese	Not Hispanic or Latino	Asian	Asian	Non-academic staff	No	House	4-5 people	I live with or care for someone over the age of 65,I live with or care for children going to school/childcare	5-8 tests	About the same	IGI FAST was better	About the same	About the same	Email	I wanted to get regular testing for COVID-19,I wanted to contribute to COVID-19 research	Somewhat easy	Yes	80	80	46		72	72	80				Yes					good communication, lots of appointment availability	testing requires using lots of one-time use plastic, ugh!	Yes, I'd continue to participate	Definitely
25-34 years old	Woman	White	Not Hispanic or Latino	White	White	Postdocs	Yes	Apartment	1 person		2-4 tests					Friend/coworker	I wanted to get regular testing for COVID-19,I wanted to contribute to COVID-19 research,Encouragement from friends/housemates/coworkers	Somewhat difficult	No	100	100	100	55	100	100	100	28	3-5 minutes							Really convenient to schedule!	Testing results were sometimes slow - I once didn't get my results at all.	Yes, I'd continue to participate	Probably	6-10 minutes	I would prefer that myself and my coworkers to get regular COVID-19 testing
18-24 years old	Man	White	Not Hispanic or Latino	White	White	Undergraduate students	Yes	Apartment	4-5 people		2-4 tests	About the same	About the same	About the same	About the same	Email	I wanted to get regular testing for COVID-19,I was worried I was exposed to COVID-19	Somewhat easy	No	100	100	100	10	100	100	100		6-10 minutes	No	Yes	No	No	No	No	Proxmity to campus and ease of scheduling tests.	Testing was only available certain days of the week. Sometimes it is nice to get tested at particular times, ie. to confirm you are negative before meeting someone who could be at risk.	Yes, I'd continue to participate	Probably not	6-10 minutes	I would prefer that myself and my coworkers to get regular COVID-19 testing
65+ years old	Woman	White	Not Hispanic or Latino	White	White	Academic faculty or staff	No	House	None		5-8 tests	About the same	IGI FAST was better	About the same	About the same	Other UC Berkeley website	I wanted to contribute to COVID-19 research	Somewhat difficult	Yes	80	94	95		95	99	100			Yes	No	No	No	No	Yes	The idea that this was a way in which testing could be more widespread with more ease	That for whatever reasons, I could not always generate a sample that was able to be interpreted,	Yes, I'd continue to participate	Definitely			I would strongly endorse it but pair it with back-contract testing for those who might have a positive result. I liked the outdoor setting for the IGI testing along with plenty helpful students (?) who were patient and easy to interact with
35-44 years old	Woman	Prefer not to say	Unknown	Unknown	Unknown	Graduate/professional students	Yes	House	4-5 people	I live with someone who works or volunteers in healthcare settings or nursing homes,I live with someone who works or volunteers in at-home care at another home (e.g. nannying, elder care)	5-8 tests	About the same	IGI FAST was better	IGI FAST was better	IGI FAST was better	UC Berkeley symptom screener survey response,Friend/coworker	I wanted to get regular testing for COVID-19,I wanted to contribute to COVID-19 research	Somewhat easy	Yes	100	100	100		100	100	100		1-2 minutes	No	No	Yes	No	No	No	Intelligent and respectful people with a smart hand sanitizer protocol. Soooooo much better than the Tang Center. The Tang Center wouldn't give me an antibody test after months of asking. At routine appointments, they tried to make me take off my N95 mask to use a crappier surgical mask and were really unprofessional when I protested and asked to wear the surgical mask over my N95. I really liked…	That I couldn't get an antibody test and that preliminary results were not communicated more frequently. I also would have liked an estimate of when test results would be back.	Yes, I'd continue to participate	Definitely not	>10 minutes	I donâ€™t feel safe working unless myself and all my coworkers to get regular COVID-19 testing	Tang center does not respect HIPAA laws, they made people wait on a waiting list for antibody tests and then didn't give them, they didn't respect student's intelligence, and I honestly felt more at danger going for care at their building .Other universities should be transparent and use it as an opportunity to educate participants on interpretation of data and the scientific process. My circle o…
18-24 years old	Man	American Indian or Alaska Native,White	Not Hispanic or Latino	American Indian or Alaska Native + White	Multiple categories reported	Graduate/professional students	Yes	Apartment	2-3 people		>8 tests	About the same	IGI FAST was better	IGI FAST was better	About the same	Email	I wanted to get regular testing for COVID-19,I wanted to contribute to COVID-19 research	Somewhat easy	No	75	70	85	20	61	75	91	15	6-10 minutes	Yes	No	Yes	No	No	Yes	The consistency of testing (always there for testing every 2 weeks)	That I couldn't make a dedicated time to get tested (Every 2nd Tuesday 11:30am at Latimer Hall as example)	Yes, I'd continue to participate	Definitely	>10 minutes	I would prefer that myself and my coworkers to get regular COVID-19 testing	University staff and graduate students are patient, use the more accurate methods of surveillance testing even if they are more uncomfortable.
25-34 years old	Man	White	Not Hispanic or Latino	White	White	Graduate/professional students	No	House	4-5 people	I live with someone who works in in-person retail or grocery stores	2-4 tests	About the same	About the same	About the same	About the same	University Health Services website,Friend/coworker	I wanted to get regular testing for COVID-19,I wanted to contribute to COVID-19 research	Somewhat easy	No	99	80	99	1	100	99	99	1		Yes					Yes	convenient, free, contributing to science	that it couldn't be scaled for the whole campus to resume in-person activities	Yes, I'd continue to participate	Definitely			IGI testing was really professionally run and a great service to those who took advantage of it. my only complaint was that you could not get tested with more frequency. the new RSF testing is great too, but clearly needs to be scaled to be able to serve the entire campus for weekly tests. its really sad to see private universities who can afford it be able to bring their students back, have in p…
35-44 years old	Man	Filipino,Mexican, Mexican American, or Chicana/Chicano	Hispanic or Latino	Asian	Asian	Postdocs	Yes	Apartment	1 person		5-8 tests					Friend/coworker	I wanted to get regular testing for COVID-19,I wanted to contribute to COVID-19 research	Extremely easy	No	100	100	100		100	100	100	100	>10 minutes							Knowing I was a volunteer and getting back results	That it ended	Yes, I'd continue to participate	Definitely	>10 minutes	I donâ€™t feel safe working unless myself and all my coworkers to get regular COVID-19 testing
45-54 years old	Woman	Asian Indian,White	Not Hispanic or Latino	Asian + White	Multiple categories reported	Academic faculty or staff	Yes	House	2-3 people	I live with or care for children going to school/childcare	2-4 tests					Email	I wanted to get regular testing for COVID-19,I wanted to contribute to COVID-19 research	Neither easy nor difficult	Yes	100	100	100		100	100	100		>10 minutes							convenient, non-invasive	that it ended!!	Yes, I'd continue to participate	Probably not	>10 minutes	I would prefer that myself and my coworkers to get regular COVID-19 testing
55-64 years old	Woman	White	Not Hispanic or Latino	White	White	Non-academic staff	Yes	House	4-5 people		2-4 tests	IGI FAST was better	IGI FAST was better	IGI FAST was better	IGI FAST was better	Friend/coworker	I wanted to get regular testing for COVID-19,I wanted to contribute to COVID-19 research,I was worried I was exposed to COVID-19	Extremely easy	No	83	100	99	5	90	99	99	11	3-5 minutes		Yes	Yes		No	Yes	lack of wait time, availability	that it is ending	Yes, I'd continue to participate	Definitely	>10 minutes	I donâ€™t feel safe working unless myself and all my coworkers to get regular COVID-19 testing	It must feel safe, clean, professional, easily accessible, fast to move through the test and fast to get results in order to have confidence in returning to the university on a regular basis (>1 per week when others are present).
25-34 years old	Woman	Filipino,White	Not Hispanic or Latino	Asian + White	Multiple categories reported	Postdocs	Yes	House	2-3 people		5-8 tests	About the same	IGI FAST was better	IGI FAST was better	IGI FAST was better	Friend/coworker,Email	I wanted to get regular testing for COVID-19,I wanted to contribute to COVID-19 research	Neither easy nor difficult	No	100	100	100		100	100	100		3-5 minutes	No	Yes	Yes			Yes	efficient stream line of kiosks	that it took up to 5 days to receive the results	Yes, I'd continue to participate	Definitely	>10 minutes	Mine and my coworker's participation in COVID-19 testing doesn't affect how comfortable I am at work
35-44 years old	Woman	White	Not Hispanic or Latino	White	White	Academic faculty or staff	Yes	Apartment	1 person		2-4 tests					UC Berkeley symptom screener survey response,Innovative Genomics Institute website,Other UC Berkeley website,Social media,Friend/coworker,Family/household member,Email	I wanted to get regular testing for COVID-19,I wanted to contribute to COVID-19 research,Encouragement from friends/housemates/coworkers,Pressure from a boss/supervisor	Somewhat easy	Yes	99		96		75	97	74		6-10 minutes							No nasal swap, it was free, that I could schedule a time convenient for me	that it will stop now. I will not be tested in the coming months and it makes me anxious. Almost my whole lab got tested, but no one will do the other tests available. I know that saliva based testing has false negative, but now we wonâ€™t have any testing any more	No, I would not continue to participate	Definitely	>10 minutes	I donâ€™t feel safe working unless myself and all my coworkers to get regular COVID-19 testing
25-34 years old	Woman	Japanese,White	Not Hispanic or Latino	Asian + White	Multiple categories reported	Graduate/professional students	Yes	House	1 person		5-8 tests					Friend/coworker,Email	I wanted to get regular testing for COVID-19,I wanted to contribute to COVID-19 research,Encouragement from friends/housemates/coworkers	Somewhat easy	No	100	66	100	16	100	100	65	12	3-5 minutes							Itâ€™s ease of signing up, taking the test, and getting results	That itâ€™a closing :(	Yes, I'd continue to participate	Probably	3-5 minutes	I donâ€™t feel safe working unless myself and all my coworkers to get regular COVID-19 testing	Make it as easy as possible. An app to schedule appointments, check results, etc would be nice!
25-34 years old	Woman	Other	Not Hispanic or Latino	Unknown	Unknown	Non-academic staff	Yes	Apartment	4-5 people		2-4 tests	About the same	IGI FAST was better	IGI FAST was better	IGI FAST was better	Friend/coworker	I wanted to get regular testing for COVID-19,I wanted to contribute to COVID-19 research	Somewhat difficult	Yes	100	100	100	3	100	100	100	1	6-10 minutes	Yes	Yes	No	No	No	No	Just the convenience of having this resource!! Many non academic staff do not have access to tang and we are often at higher risk than other staff for potential exposure	That itâ€™s ending	Yes, I'd continue to participate	Definitely	>10 minutes	I would prefer that myself and my coworkers to get regular COVID-19 testing	Make it extremely clear that social distancing and mask wearing are still necessary! I have seen lots of people around campus without masks or social distancing
18-24 years old	Woman	White	Not Hispanic or Latino	White	White	Undergraduate students	No	Dormitory			2-4 tests	About the same	IGI FAST was better	IGI FAST was better	About the same	Social media,Friend/coworker,Family/household member,Email	I wanted to get regular testing for COVID-19,I wanted to contribute to COVID-19 research,Encouragement from friends/housemates/coworkers,Pressure from family/friends/housemates	Extremely easy	No	100	99	100	15	100	100	99	21		No	Yes	No	No	No	No	super convenient, spitting is more fun than sticking something up my nose, it's outside so i feel safer, i love the stickers!!	that it's closing :(((	Yes, I'd continue to participate	Definitely			Outside or plexiglass dividers. I've had multiple people sneeze right next to me inside the RSF and it is very uncomfortable. Maybe more testing incentive like everytime you get tested you get entered in a raffle?
35-44 years old	Woman	White	Not Hispanic or Latino	White	White	Academic faculty or staff	Yes	Apartment	None		2-4 tests	IGI FAST was better	IGI FAST was better	IGI FAST was better	IGI FAST was better	UC Berkeley symptom screener survey response	I wanted to contribute to COVID-19 research	Extremely easy	No	100	100	100	100	59	100	100	1	3-5 minutes	Yes	Yes	Yes			Yes	Convenient appointment system. Outside for safety. Much less pain than a nasal swab	That it's ending!	Yes, I'd continue to participate	Definitely	6-10 minutes	I donâ€™t feel safe working unless myself and all my coworkers to get regular COVID-19 testing	I think UC Berkeley has done this really well -- quite impressed.
45-54 years old	Woman	White	Not Hispanic or Latino	White	White	Academic faculty or staff	Yes	Apartment	4-5 people	I live with or care for children going to school/childcare	>8 tests	About the same	IGI FAST was better	IGI FAST was better	IGI FAST was better	UC Berkeley symptom screener survey response,Email	I wanted to get regular testing for COVID-19,I wanted to contribute to COVID-19 research	Neither easy nor difficult	Yes	84	100	87		86		100		1-2 minutes	No	Yes	Yes	No	No	Yes	The non-invasive nature of the spit test. The "low invasive" test used by the Safe Campus study triggered a reflex that made it really difficult for the nasal part of the swab. I also gagged with the oral swab.	That it's ending!	Maybe, I'm not sure	Definitely not	>10 minutes	Mine and my coworker's participation in COVID-19 testing doesn't affect how comfortable I am at work	Based solely on my experience as an IGI-FAST participant, I cannot think of any specific advice.
18-24 years old	Non-binary	White	Not Hispanic or Latino	White	White	Undergraduate students	No	Dormitory			2-4 tests	About the same	IGI FAST was better	About the same	About the same	Friend/coworker,Family/household member	I wanted to get regular testing for COVID-19,I wanted to contribute to COVID-19 research,Pressure from family/friends/housemates	Somewhat easy	Yes	98	99	99	8	99	98	99	18		No	Yes	No	No	No	No	Far less invasive	That it's not being offered anymore :(	Yes, I'd continue to participate	Definitely			At least have a saliva test option! It feels much less intimidating than the swab, at least for me.
55-64 years old	Woman	White	Not Hispanic or Latino	White	White	Academic faculty or staff	Yes	Apartment	None		2-4 tests	IGI FAST was better	IGI FAST was better	IGI FAST was better	About the same	Email	I wanted to get regular testing for COVID-19,I wanted to contribute to COVID-19 research	Somewhat easy	No	100	100	100		100	100	100		>10 minutes	Yes	Yes	No	Yes	Yes	No	the comfortability of the test itself and the quicker results	that it's not going forward as a viable test!	Yes, I'd continue to participate	Definitely	>10 minutes	I donâ€™t feel safe working unless myself and all my coworkers to get regular COVID-19 testing	to use the model for the IGI
18-24 years old	Woman	White	Not Hispanic or Latino	White	White	Graduate/professional students	Yes	House	4-5 people	I live with someone who works or volunteers in the food service industry,I live with someone who works in transportation (including 'gig economy' Uber/Lyft and food delivery),I live with someone who works or volunteers in at-home care at another home (e.g. nannying, elder care)	2-4 tests	About the same	IGI FAST was better	IGI FAST was better	About the same	Email	I wanted to get regular testing for COVID-19,I wanted to contribute to COVID-19 research	Somewhat difficult	No	100	100	100		100	100	100		>10 minutes	No	No	Yes	No	No	No	Regular testing	that it's over now	Yes, I'd continue to participate	Definitely not	>10 minutes	I would prefer that myself and my coworkers to get regular COVID-19 testing
25-34 years old	Woman	White	Not Hispanic or Latino	White	White	Graduate/professional students	Yes	Apartment	None		5-8 tests	Other test(s) were better	IGI FAST was better	IGI FAST was better	About the same	Innovative Genomics Institute website,Friend/coworker,Email	I wanted to get regular testing for COVID-19	Extremely easy	No	100	100	100	0	90	100	100	0	3-5 minutes	Yes	No	No	No	No	No	The location was very convenient and it was never too busy/crowded. I also liked that it didnâ€™t take very long. I also liked that it was outdoors.	That social distancing wasnâ€™t really kept by the patients or people working there (for example, 2 people sitting in chairs next to each other or having to walk past someone who works there to get to the next station. I didnâ€™t want to be within 6 feet of these people and I didnâ€™t want them to be within 6 feet of each other for covid safety reasons.	Yes, I'd continue to participate	Definitely	6-10 minutes	I would prefer that myself and my coworkers to get regular COVID-19 testing
25-34 years old	Woman	White,Other Latina/Latino or Spanish origin	Hispanic or Latino	White	White	Graduate/professional students	Yes	Apartment	1 person		5-8 tests	About the same	IGI FAST was better	About the same	About the same	Email	I wanted to get regular testing for COVID-19,I wanted to contribute to COVID-19 research	Neither easy nor difficult	No	100	100	100		95	90	100		3-5 minutes	No	Yes	No	No	No	No	It was very efficient and saliva tests are noninvasive.	That the testing station nearest me was only available on certain days of the week and the other station was very far from my building.	Yes, I'd continue to participate	Probably not	6-10 minutes	I would prefer that myself and my coworkers to get regular COVID-19 testing
45-54 years old	Man	White	Not Hispanic or Latino	White	White	Academic faculty or staff	No	House	2-3 people	I live with or care for children going to school/childcare	2-4 tests	IGI FAST was better	IGI FAST was better	IGI FAST was better	About the same	Other (specify)	I wanted to get regular testing for COVID-19,I wanted to contribute to COVID-19 research	Somewhat easy	No	90	60	80	30	90	90	100			Yes	Yes	No	No	No	No	No waiting times taking the test	That you stopped	Yes, I'd continue to participate	Maybe			Do it
18-24 years old	Woman	Chinese	Not Hispanic or Latino	Asian	Asian	Undergraduate students	Yes	Greek housing		I live with someone who works or volunteers in the food service industry	2-4 tests					Innovative Genomics Institute website,Friend/coworker	I wanted to get regular testing for COVID-19,I wanted to contribute to COVID-19 research,I was worried I was exposed to COVID-19,Encouragement from friends/housemates/coworkers	Extremely easy	No	100	90	100	10	100	100	100	51	3-5 minutes							Guided process, nice people, sign up interface was really user friendly, phone reminders were very helpful	The "fill to this line and don't go above it or else you have to start over" part was a little stressful.	Yes, I'd continue to participate	Probably	6-10 minutes	I would prefer that myself and my coworkers to get regular COVID-19 testing	I think an automated, easy to use signup interface is really important. I know many people who are fully willing to get tested, but they just find the process of figuring out where to go/whether they're eligible/whether they have to pay for it/what they have to do beforehand, etc. to be really cumbersome, and they don't do it.
18-24 years old	Woman	White	Not Hispanic or Latino	White	White	Graduate/professional students	Yes	Apartment	1 person		2-4 tests	About the same	IGI FAST was better	IGI FAST was better	About the same	UC Berkeley symptom screener survey response,Other UC Berkeley website,Social media,Walked by testing site,Friend/coworker,Email	I wanted to get regular testing for COVID-19,I wanted to contribute to COVID-19 research,Encouragement from friends/housemates/coworkers	Neither easy nor difficult	No	90	80	90		75	90	90	40	1-2 minutes	Yes	No	Yes	No	No	Yes	I much prefer the saliva test to the nasopharyngeal swab and was very glad to be able to get tested without having to go through that	The amount of time it took to get results back. It would really be good to get test results within 24 hours	Maybe, I'm not sure	Definitely not	6-10 minutes	I donâ€™t feel safe working unless myself and all my coworkers to get regular COVID-19 testing	Make getting tested free, easy, and painless, and get results back to people quickly
35-44 years old	Man	White	Not Hispanic or Latino	White	White	Postdocs	No	Apartment	None		5-8 tests					UC Berkeley symptom screener survey response,Friend/coworker,Email	I wanted to get regular testing for COVID-19	Neither easy nor difficult	No	92	94	82	16	92	90	90									The fast turnaround.	The box conataining the spit tube was sometimes difficult to open or handle.	Yes, I'd continue to participate	Definitely			Make it mandatory to keep everyone safe.
25-34 years old	Man	White	Not Hispanic or Latino	White	White	Graduate/professional students	Yes	House	4-5 people	I live with someone who works in in-person retail or grocery stores	5-8 tests					UC Berkeley symptom screener survey response,Friend/coworker,Email	I wanted to get regular testing for COVID-19,I wanted to contribute to COVID-19 research,Encouragement from friends/housemates/coworkers,Pressure from family/friends/housemates	Somewhat easy	Yes	90	91	92	15	81	81	92	5	3-5 minutes							Getting tested regularly	The break in testing that occured	Yes, I'd continue to participate	Definitely not	6-10 minutes	I would prefer that myself and my coworkers to get regular COVID-19 testing	Make the tests mandatory and fast turn around, and students will take advantage of it. It will protect against community spread.
65+ years old	Man	White	Not Hispanic or Latino	White	White	Academic faculty or staff	Yes	House	1 person	I live with or care for someone over the age of 65	2-4 tests					Email	I wanted to get regular testing for COVID-19,I wanted to contribute to COVID-19 research	Somewhat difficult	Yes	100	100	100		100	100	100		>10 minutes							the young people staffing it were very cordial and professional	the cancellation of appointments	Yes, I'd continue to participate	Definitely	>10 minutes	I donâ€™t feel safe working unless myself and all my coworkers to get regular COVID-19 testing	Check out what IGI did
18-24 years old	Woman	Cuban,White	Hispanic or Latino	White	White	Graduate/professional students	Yes	Apartment	4-5 people		5-8 tests	About the same	IGI FAST was better	IGI FAST was better	About the same	Walked by testing site,Friend/coworker,Email	I wanted to get regular testing for COVID-19,I wanted to contribute to COVID-19 research,I was worried I was exposed to COVID-19,Encouragement from friends/housemates/coworkers	Extremely easy	No	100	100	100	9	90	89	90	23	1-2 minutes	Yes	Yes	Yes	No	No	No	I work in Li Ka Shing, so getting tested outside the Genetics building was extremely convenient.	the confusion re: scheduling when there were delays in the pipeline (but I understand that it wasn't your fault!)	Yes, I'd continue to participate	Definitely not	6-10 minutes	I would prefer that myself and my coworkers to get regular COVID-19 testing	Do everything in your power to get results back quickly, and set up multiple testing centers around campus to maximize convenience.
18-24 years old	Woman	White	Not Hispanic or Latino	White	White	Undergraduate students	Yes	Apartment	2-3 people		2-4 tests	About the same	IGI FAST was better	IGI FAST was better	About the same	Friend/coworker,Family/household member,Email	I wanted to get regular testing for COVID-19,I wanted to contribute to COVID-19 research,Encouragement from friends/housemates/coworkers	Somewhat easy	No	97	96	75	3	66	78	66	2	>10 minutes	Yes	No	No	No	No	No	the scanning and lack of lines	the difficulty of not giving too much or too little saliva	Maybe, I'm not sure	Definitely not	>10 minutes	I donâ€™t feel safe working unless myself and all my coworkers to get regular COVID-19 testing
18-24 years old	Man	Asian Indian	Not Hispanic or Latino	Asian	Asian	Undergraduate students	Yes	Apartment	4-5 people		2-4 tests					Friend/coworker	I wanted to get regular testing for COVID-19,I wanted to contribute to COVID-19 research,Encouragement from friends/housemates/coworkers	Somewhat difficult	No	91	100	95		89	100	100		>10 minutes							The online sign up system. It was super intuitive to use and had a great interface!	The fact it took 2 days to get the results. Same-day results would be awesome, but this may be asking for too much.	Yes, I'd continue to participate	Definitely	>10 minutes	I would prefer that myself and my coworkers to get regular COVID-19 testing
25-34 years old	Woman	Prefer not to say	Unknown	Unknown	Unknown	Non-academic staff	Yes	Apartment	2-3 people		>8 tests					Friend/coworker,Email	I wanted to get regular testing for COVID-19,I was worried I was exposed to COVID-19	Neither easy nor difficult	Yes	51	70	50	60	85	90	70	20	>10 minutes							access.	The fact that I got test results back, on average, 4 days after. What do you do with that?	Yes, I'd continue to participate	Probably	>10 minutes	I would prefer that myself and my coworkers to get regular COVID-19 testing	Please try to make it a priority to get results back to participants AS SOON AS POSSIBLE. If I get a result back in four days or longer, that information becomes null for me. If positive, I could have infected dozens of people, already have symptoms, or in hospital. If negative, Then that just accounts for last week and doesn't account for my health and the safety of others three days from today.
[truncated: 334 more rows]
